# Supplementary material for: Comparative transcriptome profiling of the fertile and sterile flower buds of a dominant genic male sterile line in sesame (Sesamum indicum L.)
Source: BMC Plant Biol. 2016 Nov 10;16:250. doi: 10.1186/s12870-016-0934-x (PMC5105256; doi:10.1186/s12870-016-0934-x)
Supplement: Additional file 1: Table S2. — Expressions and annotations of the 1502 differentially expressed unigenes in sesame. (XLSX 338 kb) [file 12870_2016_934_MOESM1_ESM.xlsx]

## Sheet: Sheet1
Table S2 Expressions and annotations of the 1502 differentially expressed unigenes in sesame
gene_id	log2 Ratio(DGMS-S1/DGMS-F1)	Up-Down-Regulation(DGMS-S1/DGMS-F1)	P-value	FDR	geneLength	DGMS-F1-Expression	DGMS-S1-Expression	DGMS-F1-RPKM	DGMS-S1-RPKM	swissprot	trembl	kegg	IPR	GO
SIN_1000263	12.3064	Up	7.51396e-29	9.73767e-28	588	0	100	0.001	5.06508	IQD1_ARATH Protein IQ-DOMAIN 1 OS=Arabidopsis thaliana GN=IQD1 PE=1 SV=1	A5AES9_VITVI Putative uncharacterized protein OS=Vitis vinifera GN=VITISV_018782 PE=4 SV=1	NA	NA	NA
SIN_1001150	11.5573	Up	7.61834e-20	6.57466e-19	672	0	68	0.001	3.01372	NA	NA	NA	NA	NA
SIN_1001751	11.4578	Up	1.71854e-05	4.85097e-05	180	0	17	0.001	2.81281	NA	NA	NA	NA	NA
SIN_1004291	11.4129	Up	1.10545e-11	5.63525e-11	426	0	39	0.001	2.72658	NA	Q9FQY9_TOBAC Avr9/Cf-9 rapidly elicited protein 75 OS=Nicotiana tabacum GN=ACRE75 PE=2 SV=1	NA	IPR008004; Uncharacterised protein family UPF0503	NA
SIN_1015745	11.1328	Up	4.70202e-06	1.42133e-05	252	0	19	0.001	2.24552	NA	NA	NA	NA	NA
SIN_1001632	11.053	Up	3.47172e-16	2.43125e-15	771	0	55	0.001	2.12457	NA	B9S717_RICCO Disease resistance protein RPP13, putative OS=Ricinus communis GN=RCOM_1331470 PE=4 SV=1	NA	NA	NA
SIN_1001330	11.0178	Up	5.39714e-10	2.3777e-09	474	0	33	0.001	2.07348	NA	NA	NA	NA	NA
SIN_1009064	10.9224	Up	5.0376e-08	1.8727e-07	399	0	26	0.001	1.94073	NA	B9HRB2_POPTR Predicted protein OS=Populus trichocarpa GN=POPTRDRAFT_557129 PE=4 SV=1	NA	NA	NA
SIN_1025113	10.9014	Up	1.2865e-06	4.15137e-06	327	0	21	0.001	1.91265	NA	NA	NA	NA	NA
SIN_1010321	10.8443	Up	2.4595e-06	7.67221e-06	324	0	20	0.001	1.83844	NA	NA	NA	NA	NA
SIN_1026476	10.7307	Up	4.70202e-06	1.4217e-05	333	0	19	0.001	1.69931	NA	NA	NA	NA	NA
SIN_1008200	10.7095	Up	0.00012008	0.000303874	249	0	14	0.001	1.67453	NA	NA	NA	NA	NA
SIN_1003094	10.5833	Up	1.71854e-05	4.85155e-05	330	0	17	0.001	1.53426	NA	NA	NA	NA	NA
SIN_1021098	10.4699	Up	0.000229566	0.000557473	273	0	13	0.001	1.41822	NA	NA	NA	NA	NA
SIN_1005158	10.4329	Up	2.23318e-22	2.19803e-21	1659	0	77	0.001	1.38232	GDS_OCIBA Germacrene-D synthase OS=Ocimum basilicum GN=GDS PE=1 SV=1	E2E2N8_ORIVU Terpene synthase 3 OS=Origanum vulgare GN=TPS3 PE=2 SV=1	Casbene synthase, chloroplast precursor, putative (EC:4.2.3.8); K12929 casbene synthase [EC:4.2.3.8]	IPR001906; Terpene synthase-like IPR005630; Terpene synthase, metal-binding domain	GO:0000287; magnesium ion binding; Molecular Function GO:0008152; metabolic process; Biological Process GO:0016829; lyase activity; Molecular Function
SIN_1025204	10.2562	Up	1.71854e-05	4.85038e-05	414	0	17	0.001	1.22296	NA	B9S9H5_RICCO Lipid binding protein, putative OS=Ricinus communis GN=RCOM_0885330 PE=4 SV=1	NA	NA	NA
SIN_1021002	10.2219	Up	3.28546e-05	8.95431e-05	399	0	16	0.001	1.19429	NA	A5AHR0_VITVI Putative uncharacterized protein OS=Vitis vinifera GN=VITISV_001509 PE=4 SV=1	NA	NA	NA
SIN_1017938	10.221	Up	6.72936e-07	2.23612e-06	549	0	22	0.001	1.19348	NA	E0CUR1_VITVI Whole genome shotgun sequence of line PN40024, scaffold_50.assembly12x (Fragment) OS=Vitis vinifera GN=VIT_00028798001 PE=4 SV=1	NA	IPR004864; Late embryogenesis abundant protein, group 2	NA
SIN_1026816	10.1527	Up	8.27544e-13	4.58857e-12	1125	0	43	0.001	1.13836	AAE_RAUSE Acetylajmalan esterase OS=Rauvolfia serpentina GN=AAE PE=1 SV=1	D7U9W3_VITVI Whole genome shotgun sequence of line PN40024, scaffold_60.assembly12x (Fragment) OS=Vitis vinifera GN=VIT_00031154001 PE=4 SV=1	Zeta-carotene desaturase, chloroplast precursor, putative (EC:1.14.99.30); K00514 zeta-carotene desaturase [EC:1.14.99.30]	IPR001087; Lipase, GDSL	GO:0006629; lipid metabolic process; Biological Process GO:0016788; hydrolase activity, acting on ester bonds; Molecular Function
SIN_1000242	10.1448	Up	0.000229566	0.000557415	342	0	13	0.001	1.13209	NA	NA	NA	NA	NA
SIN_1025802	10.1166	Up	2.4258e-15	1.60484e-14	1395	0	52	0.001	1.11018	HCBT2_DIACA Anthranilate N-benzoyltransferase protein 2 OS=Dianthus caryophyllus GN=HCBT2 PE=1 SV=1	D7UBL4_VITVI Whole genome shotgun sequence of line PN40024, scaffold_103.assembly12x (Fragment) OS=Vitis vinifera GN=VIT_00010912001 PE=4 SV=1	Anthranilate N-benzoyltransferase protein, putative (EC:2.3.1.144); K13065 shikimate O-hydroxycinnamoyltransferase [EC:2.3.1.133]	IPR003480; Transferase	GO:0016747; transferase activity, transferring acyl groups other than amino-acyl groups; Molecular Function
SIN_1004727	10.1073	Up	3.28546e-05	8.95222e-05	432	0	16	0.001	1.10306	NA	Q9AVU9_SOLLC S-protein homologue OS=Solanum lycopersicum GN=sph1 PE=2 SV=1	NA	IPR010264; Plant self-incompatibility S1	NA
SIN_1025190	10.0855	Up	4.6376e-15	3.00587e-14	1398	0	51	0.001	1.08649	SCP18_ARATH Serine carboxypeptidase-like 18 OS=Arabidopsis thaliana GN=SCPL18 PE=2 SV=2	D7SXM4_VITVI Whole genome shotgun sequence of line PN40024, scaffold_91.assembly12x (Fragment) OS=Vitis vinifera GN=VIT_00037797001 PE=4 SV=1	SCPL19; SCPL19; serine-type carboxypeptidase/ sinapoyltransferase; K09756 serine carboxypeptidase-like 19 [EC:3.4.16.- 2.3.1.91]	IPR001563; Peptidase S10, serine carboxypeptidase	GO:0004185; serine-type carboxypeptidase activity; Molecular Function GO:0006508; proteolysis; Biological Process
SIN_1007678	10.0351	Up	0.000229566	0.000557357	369	0	13	0.001	1.04925	NA	NA	NA	NA	NA
SIN_1022086	10.0293	Up	8.98922e-06	2.6241e-05	513	0	18	0.001	1.04501	NA	NA	NA	IPR006501; Pectinesterase inhibitor	GO:0004857; enzyme inhibitor activity; Molecular Function GO:0030599; pectinesterase activity; Molecular Function
SIN_1000574	9.94465	Up	2.63504e-08	1.00322e-07	816	0	27	0.001	0.985456	NA	NA	NA	IPR004332; Transposase, MuDR, plant	NA
SIN_1026464	9.92849	Up	3.28546e-05	8.95326e-05	489	0	16	0.001	0.974484	WRK75_ARATH Probable WRKY transcription factor 75 OS=Arabidopsis thaliana GN=WRKY75 PE=2 SV=1	C7S811_FRAAN WRKY DNA binding protein OS=Fragaria ananassa PE=4 SV=1	WRKY53 - superfamily of TFs having WRKY and zinc finger domains; K13424 WRKY transcription factor 33	IPR003657; DNA-binding WRKY	GO:0003700; sequence-specific DNA binding transcription factor activity; Molecular Function GO:0043565; sequence-specific DNA binding; Molecular Function GO:0045449; regulation of transcription; Biological Process
SIN_1019149	9.8251	Up	8.98922e-06	2.62508e-05	591	0	18	0.001	0.907086	RNF14_MOUSE E3 ubiquitin-protein ligase RNF14 OS=Mus musculus GN=Rnf14 PE=2 SV=1	B9SWE7_RICCO Zinc finger protein, putative OS=Ricinus communis GN=RCOM_1205110 PE=4 SV=1	hypothetical protein ; K11971 E3 ubiquitin-protein ligase RNF14 [EC:6.3.2.19]	NA	NA
SIN_1027091	9.77472	Up	5.39714e-10	2.37725e-09	1122	0	33	0.001	0.875961	GDL83_ARATH GDSL esterase/lipase At5g45910 OS=Arabidopsis thaliana GN=At5g45910 PE=2 SV=1	B9NHW7_POPTR Predicted protein OS=Populus trichocarpa GN=POPTRDRAFT_943254 PE=4 SV=1	Zeta-carotene desaturase, chloroplast precursor, putative (EC:1.14.99.30); K00514 zeta-carotene desaturase [EC:1.14.99.30]	IPR001087; Lipase, GDSL	GO:0006629; lipid metabolic process; Biological Process GO:0016788; hydrolase activity, acting on ester bonds; Molecular Function
SIN_1013371	9.75736	Up	1.71854e-05	4.85273e-05	585	0	17	0.001	0.865479	NA	NA	NA	IPR006501; Pectinesterase inhibitor	GO:0004857; enzyme inhibitor activity; Molecular Function GO:0030599; pectinesterase activity; Molecular Function
SIN_1009278	9.73585	Up	0.00012008	0.00030394	489	0	14	0.001	0.852674	NCS_THLFG S-norcoclaurine synthase OS=Thalictrum flavum subsp. glaucum PE=1 SV=1	C6SWU2_SOYBN Putative uncharacterized protein OS=Glycine max PE=2 SV=1	NA	IPR000916; Bet v I allergen	GO:0006952; defense response; Biological Process GO:0009607; response to biotic stimulus; Biological Process
SIN_1025456	9.65664	Up	2.4595e-06	7.67323e-06	738	0	20	0.001	0.807118	GATA4_ARATH GATA transcription factor 4 OS=Arabidopsis thaliana GN=GATA4 PE=2 SV=1	D7U0D4_VITVI Whole genome shotgun sequence of line PN40024, scaffold_2.assembly12x (Fragment) OS=Vitis vinifera GN=VIT_00017011001 PE=4 SV=1	NA	IPR000679; Zinc finger, GATA-type	GO:0003700; sequence-specific DNA binding transcription factor activity; Molecular Function GO:0006355; regulation of transcription, DNA-dependent; Biological Process GO:0008270; zinc ion binding; Molecular Function GO:0043565; sequence-specific DNA binding; Molecular Function
SIN_1009829	9.61189	Up	3.28546e-05	8.95535e-05	609	0	16	0.001	0.782468	NA	NA	NA	NA	NA
SIN_1018579	9.60629	Up	4.70202e-06	1.42151e-05	726	0	19	0.001	0.779436	NA	NA	NA	NA	NA
SIN_1009831	9.54387	Up	2.4595e-06	7.67118e-06	798	0	20	0.001	0.746433	NA	D8RUV9_SELML Putative uncharacterized protein OS=Selaginella moellendorffii GN=SELMODRAFT_442529 PE=4 SV=1	NA	IPR006706; Extensin repeat	GO:0005199; structural constituent of cell wall; Molecular Function GO:0009664; plant-type cell wall organization; Biological Process
SIN_1006846	9.52097	Up	1.10545e-11	5.63402e-11	1581	0	39	0.001	0.734677	S22FL_XENLA Solute carrier family 22 member 15-like OS=Xenopus laevis GN=slc22a15b PE=2 SV=1	B9HYC0_POPTR Predicted protein (Fragment) OS=Populus trichocarpa GN=POPTRDRAFT_226607 PE=4 SV=1	hypothetical protein LOC100265876; K08202 MFS transporter, OCT family, solute carrier family 22 (organic cation transporter), member 5	IPR011701; Major facilitator superfamily MFS-1 IPR020846; Major facilitator superfamily	GO:0055085; transmembrane transport; Biological Process
SIN_1018862	9.42307	Up	0.000229566	0.000557299	564	0	13	0.001	0.68648	NAC29_ARATH NAC domain-containing protein 29 OS=Arabidopsis thaliana GN=NAC029 PE=2 SV=1	B9SNL1_RICCO Transcription factor, putative OS=Ricinus communis GN=RCOM_0766230 PE=4 SV=1	NA	IPR003441; No apical meristem (NAM) protein	GO:0003677; DNA binding; Molecular Function GO:0045449; regulation of transcription; Biological Process
SIN_1011969	9.39187	Up	8.98922e-06	2.62442e-05	798	0	18	0.001	0.67179	UBIQP_ACECL Polyubiquitin (Fragment) OS=Acetabularia cliftonii PE=3 SV=2	B9RXR6_RICCO Ubiquitin, putative OS=Ricinus communis GN=RCOM_0905760 PE=4 SV=1	ubc; ubiquitin C; K08770 ubiquitin C	IPR000626; Ubiquitin IPR019954; Ubiquitin conserved site IPR019955; Ubiquitin supergroup IPR019956; Ubiquitin subgroup	GO:0005515; protein binding; Molecular Function
SIN_1021647	9.34649	Up	1.84119e-07	6.47122e-07	1098	0	24	0.001	0.650987	FB279_ARATH F-box protein At5g41720 OS=Arabidopsis thaliana GN=At5g41720 PE=2 SV=1	B9HLJ8_POPTR Predicted protein OS=Populus trichocarpa GN=POPTRDRAFT_765277 PE=4 SV=1	NA	NA	NA
SIN_1023305	9.32969	Up	1.2865e-06	4.15079e-06	972	0	21	0.001	0.643453	PER4_VITVI Peroxidase 4 OS=Vitis vinifera GN=GSVIVT00023967001 PE=1 SV=1	D7SJL8_VITVI Whole genome shotgun sequence of line PN40024, scaffold_4.assembly12x (Fragment) OS=Vitis vinifera GN=VIT_00024596001 PE=4 SV=1	hypothetical protein LOC100257059; K00430 peroxidase [EC:1.11.1.7]	IPR000823; Plant peroxidase IPR002016; Haem peroxidase, plant/fungal/bacterial IPR019793; Peroxidases heam-ligand binding site IPR019794; Peroxidase, active site	GO:0004601; peroxidase activity; Molecular Function GO:0006979; response to oxidative stress; Biological Process GO:0020037; heme binding; Molecular Function GO:0055114; oxidation-reduction process; Biological Process
SIN_1002958	9.30322	Up	1.2865e-06	4.15022e-06	990	0	21	0.001	0.631754	E135_ARATH Glucan endo-1,3-beta-glucosidase 5 OS=Arabidopsis thaliana GN=At4g31140 PE=1 SV=1	B9HG42_POPTR Predicted protein OS=Populus trichocarpa GN=POPTRDRAFT_869624 PE=3 SV=1	NA	IPR000490; Glycoside hydrolase, family 17 IPR012946; X8	GO:0004553; hydrolase activity, hydrolyzing O-glycosyl compounds; Molecular Function GO:0005975; carbohydrate metabolic process; Biological Process
SIN_1007183	9.30269	Up	9.63078e-08	3.4836e-07	1179	0	25	0.001	0.631524	AIR12_ARATH Auxin-induced in root cultures protein 12 OS=Arabidopsis thaliana GN=AIR12 PE=1 SV=3	Q9AR56_SOLTU Putative membrane protein OS=Solanum tuberosum GN=poni2 PE=2 SV=1	NA	IPR004877; Cytochrome b561, eukaryote IPR005018; DOMON domain IPR006593; Cytochrome b561/ferric reductase transmembrane IPR017214; Uncharacterised conserved protein UCP037471	GO:0016021; integral to membrane; Cellular Component
SIN_1018108	9.2708	Up	0.00012008	0.000303907	675	0	14	0.001	0.617715	NA	NA	NA	NA	NA
SIN_1000367	9.23434	Up	7.20962e-09	2.89514e-08	1434	0	29	0.001	0.602299	APL_ARATH Myb family transcription factor APL OS=Arabidopsis thaliana GN=APL PE=2 SV=2	B9S7M4_RICCO DNA binding protein, putative OS=Ricinus communis GN=RCOM_0609760 PE=4 SV=1	hypothetical protein; K14491 two-component response regulator ARR-B family	IPR014778; Myb, DNA-binding IPR017930; Transcription regulator HTH, Myb-type, DNA-binding	NA
SIN_1016372	9.12342	Up	2.4595e-06	7.67015e-06	1068	0	20	0.001	0.557728	PGLR3_ARATH Probable polygalacturonase At3g15720 OS=Arabidopsis thaliana GN=At3g15720 PE=1 SV=1	D7SIG2_VITVI Whole genome shotgun sequence of line PN40024, scaffold_0.assembly12x (Fragment) OS=Vitis vinifera GN=VIT_00008061001 PE=3 SV=1	hypothetical protein LOC100259292; K01184 polygalacturonase [EC:3.2.1.15]	IPR000743; Glycoside hydrolase, family 28	GO:0004650; polygalacturonase activity; Molecular Function GO:0005975; carbohydrate metabolic process; Biological Process
SIN_1021408	9.08458	Up	0.00012008	0.000303841	768	0	14	0.001	0.542913	ESCA_ARATH Putative DNA-binding protein ESCAROLA OS=Arabidopsis thaliana GN=ESC PE=2 SV=1	A1DR80_CATRO AT-hook DNA-binding protein OS=Catharanthus roseus PE=2 SV=1	NA	IPR005175; Domain of unknown function DUF296	NA
SIN_1022326	9.01356	Up	1.84119e-07	6.47024e-07	1383	0	24	0.001	0.516836	11SB_CUCMA 11S globulin subunit beta OS=Cucurbita maxima PE=1 SV=1	Q2XSW6_SESIN 11S globulin isoform 4 OS=Sesamum indicum PE=2 SV=1	NA	IPR006044; 11-S seed storage protein, plant IPR006045; Cupin 1 IPR022379; 11-S seed storage protein, conserved site	GO:0045735; nutrient reservoir activity; Molecular Function
SIN_1001200	8.96333	Up	8.98922e-06	2.62475e-05	1074	0	18	0.001	0.499151	NA	D7TXU0_VITVI Whole genome shotgun sequence of line PN40024, scaffold_53.assembly12x (Fragment) OS=Vitis vinifera GN=VIT_00029417001 PE=4 SV=1	NA	NA	NA
SIN_1023622	8.94904	Up	3.51994e-07	1.20272e-06	1386	0	23	0.001	0.494229	AGO61_TAKRU Uncharacterized glycosyltransferase AGO61 OS=Takifugu rubripes GN=ago61 PE=2 SV=1	D7SJ58_VITVI Whole genome shotgun sequence of line PN40024, scaffold_0.assembly12x (Fragment) OS=Vitis vinifera GN=VIT_00008368001 PE=4 SV=1	NA	IPR007657; Glycosyltransferase AER61, uncharacterised	GO:0016757; transferase activity, transferring glycosyl groups; Molecular Function
SIN_1005426	8.87729	Up	8.98922e-06	2.62377e-05	1140	0	18	0.001	0.470253	MT799_ARATH Probable S-adenosylmethionine-dependent methyltransferase At5g37990 OS=Arabidopsis thaliana GN=At5g37990 PE=2 SV=2	D7T8J6_VITVI Whole genome shotgun sequence of line PN40024, scaffold_11.assembly12x (Fragment) OS=Vitis vinifera GN=VIT_00011639001 PE=4 SV=1	JMT; JMT (JASMONIC ACID CARBOXYL METHYLTRANSFERASE); jasmonate O-methyltransferase; K08241 jasmonate O-methyltransferase [EC:2.1.1.141]	IPR005299; SAM dependent carboxyl methyltransferase	GO:0008168; methyltransferase activity; Molecular Function
SIN_1019776	8.73143	Up	0.00012008	0.000304006	981	0	14	0.001	0.425033	FLA2_ARATH Fasciclin-like arabinogalactan protein 2 OS=Arabidopsis thaliana GN=FLA2 PE=1 SV=1	A9XTM4_GOSHI Fasciclin-like arabinogalactan protein 19 OS=Gossypium hirsutum GN=FLA19 PE=2 SV=1	NA	IPR000782; FAS1 domain	NA
SIN_1009476	8.555	Up	0	0	444	26	10725	1.91278	719.412	NA	NA	NA	IPR006041; Pollen Ole e 1 allergen/extensin	NA
SIN_1027140	8.54628	Up	8.98922e-06	2.62311e-05	1434	0	18	0.001	0.373841	CYSZ_CUCMA Citrate synthase, glyoxysomal OS=Cucurbita maxima PE=1 SV=1	B9IFM7_POPTR Citrate synthase OS=Populus trichocarpa GN=POPTRDRAFT_735490 PE=3 SV=1	citrate synthase (EC:2.3.3.1); K01647 citrate synthase [EC:2.3.3.1]	NA	NA
SIN_1019177	8.4428	Up	0	0	363	63	24043	5.66903	1972.63	NLTP2_SOLCI Non-specific lipid-transfer protein 2 OS=Solanum chilense PE=3 SV=1	A5JV00_SESIN Non-specific lipid-transfer protein OS=Sesamum indicum GN=LTP4 PE=3 SV=1	NA	IPR000528; Plant lipid transfer protein/Par allergen IPR003612; Plant lipid transfer protein/seed storage/trypsin-alpha amylase inhibitor	GO:0006869; lipid transport; Biological Process GO:0008289; lipid binding; Molecular Function
SIN_1017967	8.24045	Up	3.51994e-07	1.2029e-06	2265	0	23	0.001	0.302429	NA	B9GX71_POPTR Predicted protein OS=Populus trichocarpa GN=POPTRDRAFT_554464 PE=4 SV=1	NA	NA	NA
SIN_1020514	7.79969	Up	8.98922e-06	2.62344e-05	2406	0	18	0.001	0.222813	NA	B4FGH0_MAIZE Putative uncharacterized protein OS=Zea mays PE=2 SV=1	NA	NA	NA
SIN_1005049	7.68873	Up	1.71854e-05	4.85214e-05	2454	0	17	0.001	0.206318	Y4729_ARATH G-type lectin S-receptor-like serine/threonine-protein kinase At4g27290 OS=Arabidopsis thaliana GN=At4g27290 PE=2 SV=3	B9N548_POPTR Predicted protein OS=Populus trichocarpa GN=POPTRDRAFT_582053 PE=4 SV=1	si606018d05; LOC100283091; K13430 serine/threonine-protein kinase PBS1 [EC:2.7.11.1]	IPR000719; Protein kinase, catalytic domain IPR000858; S-locus glycoprotein IPR001245; Serine-threonine/tyrosine-protein kinase IPR001480; Bulb-type lectin domain IPR002290; Serine/threonine-protein kinase domain IPR003609; Apple-like IPR008271; Serine/threonine-protein kinase, active site IPR013227; PAN-2 domain IPR020635; Tyrosine-protein kinase, catalytic domain	GO:0004672; protein kinase activity; Molecular Function GO:0004674; protein serine/threonine kinase activity; Molecular Function GO:0005524; ATP binding; Molecular Function GO:0005529; sugar binding; Molecular Function GO:0006468; protein phosphorylation; Biological Process GO:0048544; recognition of pollen; Biological Process
SIN_1007695	7.6823	Up	0	0	1395	120	27033	2.80984	577.143	HCBT2_DIACA Anthranilate N-benzoyltransferase protein 2 OS=Dianthus caryophyllus GN=HCBT2 PE=1 SV=1	D7UBL4_VITVI Whole genome shotgun sequence of line PN40024, scaffold_103.assembly12x (Fragment) OS=Vitis vinifera GN=VIT_00010912001 PE=4 SV=1	Anthranilate N-benzoyltransferase protein, putative (EC:2.3.1.144); K13065 shikimate O-hydroxycinnamoyltransferase [EC:2.3.1.133]	IPR003480; Transferase	GO:0016747; transferase activity, transferring acyl groups other than amino-acyl groups; Molecular Function
SIN_1020317	7.35496	Up	0.00012008	0.000303973	2547	0	14	0.001	0.163705	R1A6_SOLDE Putative late blight resistance protein homolog R1A-6 OS=Solanum demissum GN=R1A-6 PE=3 SV=2	Q9SNW0_9SOLA Disease resistance protein BS2 OS=Capsicum chacoense GN=BS2 PE=2 SV=1	hypothetical protein LOC100252764; K13457 disease resistance protein RPM1	IPR000767; Disease resistance protein IPR002182; NB-ARC	GO:0005524; ATP binding; Molecular Function GO:0006915; apoptosis; Biological Process GO:0006952; defense response; Biological Process
SIN_1007525	7.27497	Up	0	0	1536	29	4926	0.616711	95.514	KCS10_ARATH 3-ketoacyl-CoA synthase 10 OS=Arabidopsis thaliana GN=FDH PE=1 SV=2	B9SWK3_RICCO 3-ketoacyl-CoA synthase OS=Ricinus communis GN=RCOM_0771540 PE=3 SV=1	NA	IPR013601; FAE1/Type III polyketide synthase-like protein IPR013747; 3-Oxoacyl-[acyl-carrier-protein (ACP)] synthase III C-terminal	GO:0006633; fatty acid biosynthetic process; Biological Process GO:0008610; lipid biosynthetic process; Biological Process GO:0016020; membrane; Cellular Component GO:0016747; transferase activity, transferring acyl groups other than amino-acyl groups; Molecular Function
SIN_1012133	7.16749	Up	1.55888e-127	1.09861e-125	663	3	473	0.147803	21.2477	GDL47_ARATH GDSL esterase/lipase At2g40250 OS=Arabidopsis thaliana GN=At2g40250 PE=2 SV=1	B9SQQ5_RICCO Zinc finger protein, putative OS=Ricinus communis GN=RCOM_0839620 PE=4 SV=1	Zeta-carotene desaturase, chloroplast precursor, putative (EC:1.14.99.30); K00514 zeta-carotene desaturase [EC:1.14.99.30]	IPR001087; Lipase, GDSL	GO:0006629; lipid metabolic process; Biological Process GO:0016788; hydrolase activity, acting on ester bonds; Molecular Function
SIN_1025188	7.14288	Up	6.64774e-84	2.93141e-82	1398	2	310	0.0467302	6.60417	SCP18_ARATH Serine carboxypeptidase-like 18 OS=Arabidopsis thaliana GN=SCPL18 PE=2 SV=2	D7SXM4_VITVI Whole genome shotgun sequence of line PN40024, scaffold_91.assembly12x (Fragment) OS=Vitis vinifera GN=VIT_00037797001 PE=4 SV=1	SCPL19; SCPL19; serine-type carboxypeptidase/ sinapoyltransferase; K09756 serine carboxypeptidase-like 19 [EC:3.4.16.- 2.3.1.91]	IPR001563; Peptidase S10, serine carboxypeptidase	GO:0004185; serine-type carboxypeptidase activity; Molecular Function GO:0006508; proteolysis; Biological Process
SIN_1001470	6.507	Up	3.04474e-105	1.71973e-103	1536	4	399	0.0850636	7.73651	C76A2_SOLME Cytochrome P450 76A2 OS=Solanum melongena GN=CYP76A2 PE=2 SV=1	D7TIZ9_VITVI Whole genome shotgun sequence of line PN40024, scaffold_7.assembly12x (Fragment) OS=Vitis vinifera GN=VIT_00033752001 PE=4 SV=1	CYP76G1; electron carrier/ heme binding / iron ion binding / monooxygenase/ oxygen binding; K00517 [EC:1.14.-.-]	IPR001128; Cytochrome P450 IPR002401; Cytochrome P450, E-class, group I IPR017972; Cytochrome P450, conserved site	GO:0004497; monooxygenase activity; Molecular Function GO:0005506; iron ion binding; Molecular Function GO:0009055; electron carrier activity; Molecular Function GO:0020037; heme binding; Molecular Function GO:0055114; oxidation-reduction process; Biological Process
SIN_1004219	6.36774	Up	1.9005e-165	1.92752e-163	831	7	634	0.275152	22.7223	MYB15_ANTMA Myb-related protein 315 OS=Antirrhinum majus GN=MYB315 PE=2 SV=1	B9GIZ9_POPTR Predicted protein OS=Populus trichocarpa GN=MYB188 PE=4 SV=1	MYB188; hypothetical protein; K09422 myb proto-oncogene protein, plant	IPR001005; SANT domain, DNA binding IPR014778; Myb, DNA-binding IPR017930; Transcription regulator HTH, Myb-type, DNA-binding	GO:0003677; DNA binding; Molecular Function
SIN_1023783	6.0425	Up	0	0	735	79	5711	3.51087	231.413	LBD20_ARATH LOB domain-containing protein 20 OS=Arabidopsis thaliana GN=LBD20 PE=2 SV=1	B9SI79_RICCO LOB domain-containing protein, putative OS=Ricinus communis GN=RCOM_1321710 PE=4 SV=1	LOB domain-containing protein, putative; K13944 LOB domain-containing protein 16	IPR004883; Lateral organ boundaries, LOB	NA
SIN_1015818	5.72473	Up	1.14489e-44	2.39739e-43	1176	3	174	0.0833276	4.40662	FBK6_ARATH Putative F-box/kelch-repeat protein At1g20790 OS=Arabidopsis thaliana GN=At1g20790 PE=4 SV=1	Q60D10_SOLDE F-box protein interaction domain containing protein OS=Solanum demissum GN=SDM1_56t00013 PE=4 SV=1	NA	IPR001810; F-box domain, cyclin-like	GO:0005515; protein binding; Molecular Function
SIN_1008670	5.72473	Up	1.14489e-44	2.39955e-43	459	3	174	0.213493	11.2902	HSP12_MEDSA 18.2 kDa class I heat shock protein OS=Medicago sativa GN=HSP18.2 PE=2 SV=1	Q6WHC0_CAPFR Chloroplast small heat shock protein class I OS=Capsicum frutescens PE=2 SV=1	heat-shock protein, putative; K13993 HSP20 family protein	IPR002068; Heat shock protein Hsp20	NA
SIN_1008625	5.5221	Up	3.08574e-125	2.13594e-123	3216	10	504	0.101568	4.66743	IP5PC_ARATH Type I inositol-1,4,5-trisphosphate 5-phosphatase 12 OS=Arabidopsis thaliana GN=5PTASE12 PE=1 SV=1	D7LKT8_ARALL Endonuclease/exonuclease/phosphatase family protein OS=Arabidopsis lyrata subsp. lyrata GN=ARALYDRAFT_322057 PE=4 SV=1	Dd5P4; RhoGAP domain-containing protein; K01099 phosphatidylinositol-bisphosphatase [EC:3.1.3.36]	IPR000300; Inositol polyphosphate-related phosphatase IPR000535; Major sperm protein IPR001680; WD40 repeat IPR005135; Endonuclease/exonuclease/phosphatase	GO:0004437; inositol or phosphatidylinositol phosphatase activity; Molecular Function GO:0005198; structural molecule activity; Molecular Function GO:0005515; protein binding; Molecular Function
SIN_1002211	5.44622	Up	0	0	1308	340	16258	8.49075	370.189	NEP1_NEPGR Aspartic proteinase nepenthesin-1 OS=Nepenthes gracilis GN=nep1 PE=1 SV=1	B9N2J4_POPTR Predicted protein (Fragment) OS=Populus trichocarpa GN=POPTRDRAFT_264367 PE=3 SV=1	aspartyl protease family protein; K00924 [EC:2.7.1.-]	IPR001461; Peptidase A1	GO:0004190; aspartic-type endopeptidase activity; Molecular Function GO:0006508; proteolysis; Biological Process
SIN_1014935	5.4175	Up	3.75682e-184	4.47119e-182	1122	16	750	0.465803	19.9082	YJ72_SCHPO Uncharacterized protein C757.02c OS=Schizosaccharomyces pombe (strain ATCC 38366 / 972) GN=SPCC757.02c PE=2 SV=1	Q1HDK8_9LAMI Progesterone 5-beta-reductase OS=Digitalis minor var. minor PE=4 SV=1	NA	IPR001509; NAD-dependent epimerase/dehydratase	GO:0003824; catalytic activity; Molecular Function GO:0044237; cellular metabolic process; Biological Process GO:0050662; coenzyme binding; Molecular Function
SIN_1013195	5.39459	Up	3.2018e-248	5.29705e-246	267	22	1015	2.69145	113.219	SNAK1_SOLTU Snakin-1 OS=Solanum tuberosum GN=SN1 PE=1 SV=1	D7MT35_ARALL Gibberellin-regulated family protein OS=Arabidopsis lyrata subsp. lyrata GN=ARALYDRAFT_496121 PE=4 SV=1	NA	IPR003854; Gibberellin regulated protein	NA
SIN_1023773	5.11468	Up	3.07728e-19	2.57844e-18	162	2	76	0.403264	13.9721	NA	NA	NA	NA	NA
SIN_1004729	5.03668	Up	1.44027e-09	6.14996e-09	708	1	36	0.0461362	1.51437	TM189_HUMAN Transmembrane protein 189 OS=Homo sapiens GN=TMEM189 PE=2 SV=3	B9SAF3_RICCO Ubiquitin-conjugating enzyme variant, putative OS=Ricinus communis GN=RCOM_0585700 PE=4 SV=1	hypothetical protein LOC100257229; K10704 ubiquitin-conjugating enzyme E2 variant	IPR019547; Kua-ubiquitin conjugating enzyme hybrid, localisation	NA
SIN_1026146	5.01051	Up	1.71591e-142	1.41438e-140	1749	17	601	0.317493	10.2341	XYNA_THEMA Endo-1,4-beta-xylanase A OS=Thermotoga maritima GN=xynA PE=1 SV=1	B9T2E9_RICCO Endo-1,4-beta-xylanase C, putative OS=Ricinus communis GN=RCOM_0834650 PE=4 SV=1	hypothetical protein ; K01181 endo-1,4-beta-xylanase [EC:3.2.1.8]	IPR001000; Glycoside hydrolase, family 10 IPR003305; Carbohydrate-binding, CenC-like	GO:0004553; hydrolase activity, hydrolyzing O-glycosyl compounds; Molecular Function GO:0005975; carbohydrate metabolic process; Biological Process GO:0016798; hydrolase activity, acting on glycosyl bonds; Molecular Function
SIN_1010744	4.95422	Up	4.99476e-09	2.03232e-08	909	1	34	0.0359345	1.11398	NA	Q8W4T5_9SOLN Putative uncharacterized protein (Fragment) OS=Solanum phureja x Solanum stenotomum PE=4 SV=1	NA	NA	NA
SIN_1009668	4.67411	Up	7.33966e-14	4.40814e-13	1086	2	56	0.0601555	1.53575	ACCH1_ARATH 1-aminocyclopropane-1-carboxylate oxidase homolog 1 OS=Arabidopsis thaliana GN=At1g06620 PE=2 SV=1	A5AYM1_VITVI Putative uncharacterized protein OS=Vitis vinifera GN=VITISV_026363 PE=3 SV=1	bx6; benzoxazin6; K13229 2-oxoglutarate-dependent dioxygenase [EC:1.14.11.-]	IPR005123; Oxoglutarate/iron-dependent oxygenase	GO:0016491; oxidoreductase activity; Molecular Function
SIN_1015756	4.65466	Up	3.17512e-51	7.87936e-50	594	8	221	0.439925	11.0808	NLTL5_ARATH Non-specific lipid-transfer protein-like protein At5g64080 OS=Arabidopsis thaliana GN=At5g64080 PE=1 SV=1	B9SWA9_RICCO Non-specific lipid-transfer protein OS=Ricinus communis GN=RCOM_0266100 PE=3 SV=1	NA	IPR000528; Plant lipid transfer protein/Par allergen IPR003612; Plant lipid transfer protein/seed storage/trypsin-alpha amylase inhibitor	GO:0006869; lipid transport; Biological Process GO:0008289; lipid binding; Molecular Function
SIN_1016838	4.65399	Up	2e-306	3.88783e-304	1308	49	1353	1.22367	30.8073	GAM1_ORYSJ Transcription factor GAMYB OS=Oryza sativa subsp. japonica GN=GAM1 PE=2 SV=1	A1XI89_ORORA MYB1 OS=Orobanche ramosa GN=myb1 PE=2 SV=1	MYB110; hypothetical protein; K09422 myb proto-oncogene protein, plant	IPR001005; SANT domain, DNA binding IPR014778; Myb, DNA-binding IPR017877; MYB-like IPR017930; Transcription regulator HTH, Myb-type, DNA-binding	GO:0003677; DNA binding; Molecular Function
SIN_1019600	4.62164	Up	3.78232e-07	1.29048e-06	315	1	27	0.103697	2.5528	NA	A5AT04_VITVI Putative uncharacterized protein OS=Vitis vinifera GN=VITISV_033493 PE=4 SV=1	NA	IPR010399; Tify IPR018467; CO/COL/TOC1, conserved site	GO:0005515; protein binding; Molecular Function
SIN_1027079	4.5012	Up	0	0	1359	160	3974	3.8457	87.0908	UFOG_PETHY Anthocyanidin 3-O-glucosyltransferase OS=Petunia hybrida GN=RT PE=2 SV=1	B9S939_RICCO UDP-glucosyltransferase, putative OS=Ricinus communis GN=RCOM_1012210 PE=3 SV=1	hypothetical protein; K13691 pathogen-inducible salicylic acid glucosyltransferase [EC:2.4.1.-]	IPR002213; UDP-glucuronosyl/UDP-glucosyltransferase	GO:0008152; metabolic process; Biological Process GO:0016758; transferase activity, transferring hexosyl groups; Molecular Function
SIN_1016793	4.46719	Up	0	0	999	170	4124	5.55851	122.947	CEP2_ARATH KDEL-tailed cysteine endopeptidase CEP2 OS=Arabidopsis thaliana GN=CEP2 PE=2 SV=1	B9SGM8_RICCO Cysteine protease, putative OS=Ricinus communis GN=RCOM_0554360 PE=3 SV=1	cysteine protease, putative (EC:1.3.1.74); K01365 cathepsin L [EC:3.4.22.15]	IPR000169; Peptidase, cysteine peptidase active site IPR000668; Peptidase C1A, papain C-terminal IPR013201; Proteinase inhibitor I29, cathepsin propeptide	GO:0004197; cysteine-type endopeptidase activity; Molecular Function GO:0006508; proteolysis; Biological Process GO:0008234; cysteine-type peptidase activity; Molecular Function
SIN_1001962	4.45172	Up	2.3794e-06	7.43726e-06	426	1	24	0.076677	1.6779	NA	NA	NA	NA	NA
SIN_1020712	4.40186	Up	0	0	1341	92	2133	2.24096	47.3724	HHT1_ARATH Omega-hydroxypalmitate O-feruloyl transferase OS=Arabidopsis thaliana GN=HHT1 PE=1 SV=1	D7SUN0_VITVI Whole genome shotgun sequence of line PN40024, scaffold_8.assembly12x (Fragment) OS=Vitis vinifera GN=VIT_00035782001 PE=4 SV=1	HCQ7; hydroxycinnamoyl CoA shikimate/quinate hydroxycinnamoyltransferase (EC:2.3.1.133); K13065 shikimate O-hydroxycinnamoyltransferase [EC:2.3.1.133]	IPR003480; Transferase	GO:0016747; transferase activity, transferring acyl groups other than amino-acyl groups; Molecular Function
SIN_1002345	4.35861	Up	3.86842e-50	9.39986e-49	1101	10	225	0.29668	6.08638	FL3H_PETCR Flavanone 3-dioxygenase OS=Petroselinum crispum GN=FHT PE=1 SV=1	Q2PF18_VERHY Flavanone 3-hydroxylase OS=Verbena hybrida PE=2 SV=1	F3H, FHT; flavanone 3-hydroxylase; K00475 naringenin 3-dioxygenase [EC:1.14.11.9]	IPR005123; Oxoglutarate/iron-dependent oxygenase	GO:0016491; oxidoreductase activity; Molecular Function
SIN_1023197	4.33803	Up	0	0	1758	204	4525	3.79041	76.659	ASNS_TRIVS Asparagine synthetase [glutamine-hydrolyzing] OS=Triphysaria versicolor GN=AS PE=2 SV=3	D7SJV6_VITVI Whole genome shotgun sequence of line PN40024, scaffold_4.assembly12x (Fragment) OS=Vitis vinifera GN=VIT_00024713001 PE=4 SV=1	hypothetical protein LOC100241610; K01953 asparagine synthase (glutamine-hydrolysing) [EC:6.3.5.4]	IPR001962; Asparagine synthase IPR017932; Glutamine amidotransferase, type II	GO:0004066; asparagine synthase (glutamine-hydrolyzing) activity; Molecular Function GO:0006529; asparagine biosynthetic process; Biological Process
SIN_1001108	4.32618	Up	4.46196e-44	9.16234e-43	1365	9	198	0.21537	4.32012	E13B_WHEAT Glucan endo-1,3-beta-glucosidase OS=Triticum aestivum GN=GLC1 PE=2 SV=1	B5M9E5_SOLLC Beta-glucosidase 08 OS=Solanum lycopersicum PE=2 SV=1	hypothetical protein LOC100263145; K14489 arabidopsis histidine kinase 2/3/4 (cytokinin receptor) [EC:2.7.13.3]	IPR000490; Glycoside hydrolase, family 17 IPR012946; X8	GO:0004553; hydrolase activity, hydrolyzing O-glycosyl compounds; Molecular Function GO:0005975; carbohydrate metabolic process; Biological Process
SIN_1012496	4.32618	Up	1.11628e-10	5.2173e-10	852	2	44	0.076677	1.53807	SWET8_ARATH Bidirectional sugar transporter SWEET8 OS=Arabidopsis thaliana GN=SWEET8 PE=2 SV=1	D7TP40_VITVI Whole genome shotgun sequence of line PN40024, scaffold_104.assembly12x (Fragment) OS=Vitis vinifera GN=VIT_00010993001 PE=4 SV=1	NA	IPR004316; RAG1-activating protein-1-related	GO:0016021; integral to membrane; Cellular Component
SIN_1022719	4.32498	Up	0	0	1659	163	3583	3.20934	64.3227	XTH2_ARATH Xyloglucan endotransglucosylase/hydrolase protein 2 OS=Arabidopsis thaliana GN=XTH2 PE=2 SV=1	B9S507_RICCO Xyloglucan endotransglucosylase/hydrolase protein 2, putative OS=Ricinus communis GN=RCOM_1719370 PE=4 SV=1	Xyloglucan endotransglucosylase/hydrolase protein 2 precursor, putative (EC:2.4.1.207); K08235 xyloglucan:xyloglucosyl transferase [EC:2.4.1.207]	IPR000757; Glycoside hydrolase, family 16 IPR010713; Xyloglucan endo-transglycosylase, C-terminal	GO:0004553; hydrolase activity, hydrolyzing O-glycosyl compounds; Molecular Function GO:0005618; cell wall; Cellular Component GO:0005975; carbohydrate metabolic process; Biological Process GO:0006073; cellular glucan metabolic process; Biological Process GO:0016762; xyloglucan:xyloglucosyl transferase activity; Molecular Function GO:0048046; apoplast; Cellular Component
SIN_1014913	4.30564	Up	0	0	684	344	7461	16.4277	324.866	NA	Q84XQ4_SOLTU NtPRp27-like protein OS=Solanum tuberosum PE=2 SV=1	NA	IPR007541; Uncharacterised protein family, basic secretory protein	NA
SIN_1002793	4.29302	Up	9.52028e-20	8.16169e-19	471	4	86	0.277405	5.43802	PRU1_PRUAR Major allergen Pru ar 1 OS=Prunus armeniaca PE=1 SV=1	D7SY83_VITVI Whole genome shotgun sequence of line PN40024, scaffold_77.assembly12x (Fragment) OS=Vitis vinifera GN=VIT_00035072001 PE=3 SV=1	NA	IPR000916; Bet v I allergen	GO:0006952; defense response; Biological Process GO:0009607; response to biotic stimulus; Biological Process
SIN_1025203	4.28602	Up	0	0	441	101	2161	7.48097	145.942	NA	NA	NA	NA	NA
SIN_1004523	4.27048	Up	1.68384e-28	2.15227e-27	1524	6	127	0.1286	2.48189	C84A1_ARATH Cytochrome P450 84A1 OS=Arabidopsis thaliana GN=CYP84A1 PE=2 SV=1	E0WCK5_EUCGL Ferulate 5-hydroxylase OS=Eucalyptus globulus GN=F5H PE=3 SV=1	CAld5H/F5H1, CYP84A10; coniferylaldehyde 5- hydroxylase; K09755 ferulate-5-hydroxylase [EC:1.14.-.-]	IPR001128; Cytochrome P450 IPR002401; Cytochrome P450, E-class, group I IPR017972; Cytochrome P450, conserved site	GO:0004497; monooxygenase activity; Molecular Function GO:0005506; iron ion binding; Molecular Function GO:0009055; electron carrier activity; Molecular Function GO:0020037; heme binding; Molecular Function GO:0055114; oxidation-reduction process; Biological Process
SIN_1025271	4.25907	Up	1.4785e-05	4.2111e-05	1086	1	21	0.0300777	0.575908	DCE_PETHY Glutamate decarboxylase OS=Petunia hybrida GN=GAD PE=1 SV=1	B9FB85_ORYSJ Putative uncharacterized protein OS=Oryza sativa subsp. japonica GN=OsJ_12378 PE=3 SV=1	hypothetical protein; K01580 glutamate decarboxylase [EC:4.1.1.15]	IPR002129; Pyridoxal phosphate-dependent decarboxylase	GO:0016831; carboxy-lyase activity; Molecular Function GO:0019752; carboxylic acid metabolic process; Biological Process GO:0030170; pyridoxal phosphate binding; Molecular Function
SIN_1006676	4.25907	Up	1.4785e-05	4.21162e-05	201	1	21	0.16251	3.11162	NA	NA	NA	NA	NA
SIN_1003991	4.2243	Up	6.84846e-10	2.99839e-09	1260	2	41	0.0518483	0.969119	FBK70_ARATH F-box/kelch-repeat protein At3g27150 OS=Arabidopsis thaliana GN=At3g27150 PE=2 SV=1	A5AZ59_VITVI Putative uncharacterized protein OS=Vitis vinifera GN=VITISV_041987 PE=4 SV=1	NV16033; similar to BACH1, putative; K10457 kelch-like protein 20	IPR006652; Kelch repeat type 1	GO:0005515; protein binding; Molecular Function
SIN_1010915	4.20462	Up	6.84154e-40	1.24779e-38	2616	9	182	0.112378	2.07204	R1B14_SOLDE Putative late blight resistance protein homolog R1B-14 OS=Solanum demissum GN=R1B-14 PE=3 SV=1	Q6L432_SOLDE Disease resistance protein, putative OS=Solanum demissum GN=SDM1_26t00003 PE=4 SV=2	Os07g0186500; K13457 disease resistance protein RPM1	IPR000767; Disease resistance protein IPR002182; NB-ARC	GO:0005524; ATP binding; Molecular Function GO:0006915; apoptosis; Biological Process GO:0006952; defense response; Biological Process
SIN_1026326	4.13977	Up	2.15436e-13	1.25199e-12	285	3	58	0.343836	6.06103	NA	D7LZE5_ARALL Putative uncharacterized protein OS=Arabidopsis lyrata subsp. lyrata GN=ARALYDRAFT_910044 PE=4 SV=1	NA	NA	NA
SIN_1018849	4.13673	Up	1.07635e-166	1.10608e-164	1569	41	791	0.853564	15.0147	HPSE2_ARATH Heparanase-like protein 2 OS=Arabidopsis thaliana GN=At5g61250 PE=2 SV=1	B9HXL4_POPTR Predicted protein OS=Populus trichocarpa GN=POPTRDRAFT_805321 PE=4 SV=1	hypothetical protein; K07964 heparanase 1 [EC:3.2.1.-]	IPR005199; Glycoside hydrolase, family 79	GO:0016020; membrane; Cellular Component GO:0016798; hydrolase activity, acting on glycosyl bonds; Molecular Function
SIN_1002252	4.11468	Up	4.95524e-05	0.000132149	1446	1	19	0.0225895	0.391335	KAO2_ARATH Ent-kaurenoic acid oxidase 2 OS=Arabidopsis thaliana GN=KAO2 PE=2 SV=2	B9I311_POPTR Predicted protein OS=Populus trichocarpa GN=POPTRDRAFT_772928 PE=3 SV=1	CYP88A9; cytochrome P450 probable ent-kaurenoic acid oxidase (EC:1.14.13.79); K04123 ent-kaurenoic acid hydroxylase [EC:1.14.13.79]	IPR001128; Cytochrome P450 IPR002401; Cytochrome P450, E-class, group I IPR017972; Cytochrome P450, conserved site	GO:0004497; monooxygenase activity; Molecular Function GO:0005506; iron ion binding; Molecular Function GO:0009055; electron carrier activity; Molecular Function GO:0020037; heme binding; Molecular Function GO:0055114; oxidation-reduction process; Biological Process
SIN_1016850	4.0897	Up	0	0	1188	1162	21699	31.9495	543.985	PLA15_ARATH Phospholipase A1-Igamma1, chloroplastic OS=Arabidopsis thaliana GN=At1g06800 PE=1 SV=2	B9SGK8_RICCO Triacylglycerol lipase, putative OS=Ricinus communis GN=RCOM_0553860 PE=4 SV=1	DAD1; DAD1 (DEFECTIVE ANTHER DEHISCENCE 1); phospholipase A1/ triacylglycerol lipase (EC:3.1.1.32); K01058 phospholipase A1 [EC:3.1.1.32]	IPR002921; Lipase, class 3	GO:0004806; triglyceride lipase activity; Molecular Function GO:0006629; lipid metabolic process; Biological Process
SIN_1019561	4.07621	Up	7.58246e-09	3.04067e-08	1485	2	37	0.0439925	0.74206	RETOL_ARATH Reticuline oxidase-like protein OS=Arabidopsis thaliana GN=At4g20830 PE=1 SV=2	B9N5S0_POPTR Predicted protein OS=Populus trichocarpa GN=POPTRDRAFT_785177 PE=4 SV=1	glucooligosaccharide oxidase (EC:1.5.3.-); K00309 [EC:1.5.3.-]	IPR006093; Oxygen oxidoreductase covalent FAD-binding site IPR006094; FAD linked oxidase, N-terminal IPR012951; Berberine/berberine-like IPR016166; FAD-binding, type 2	GO:0003824; catalytic activity; Molecular Function GO:0016491; oxidoreductase activity; Molecular Function GO:0050660; flavin adenine dinucleotide binding; Molecular Function GO:0055114; oxidation-reduction process; Biological Process
SIN_1022113	4.04081	Up	0	0	1650	387	6986	7.66129	126.098	NA	D7LVU9_ARALL Putative uncharacterized protein OS=Arabidopsis lyrata subsp. lyrata GN=ARALYDRAFT_907231 PE=4 SV=1	hypothetical protein; K00799 glutathione S-transferase [EC:2.5.1.18]	IPR009880; Glyoxal oxidase, N-terminal IPR015202; Domain of unknown function DUF1929	NA
SIN_1020366	4.03668	Up	9.0446e-05	0.000232745	939	1	18	0.0347864	0.570914	NA	NA	NA	IPR004252; Transposase, Ptta/En/Spm, plant	NA
SIN_1006853	4.03668	Up	9.0446e-05	0.000232771	1125	1	18	0.029035	0.476523	GDL74_ARATH GDSL esterase/lipase At5g03980 OS=Arabidopsis thaliana GN=At5g03980 PE=2 SV=1	B9N4J7_POPTR Predicted protein OS=Populus trichocarpa GN=POPTRDRAFT_581890 PE=4 SV=1	Zeta-carotene desaturase, chloroplast precursor, putative (EC:1.14.99.30); K00514 zeta-carotene desaturase [EC:1.14.99.30]	IPR001087; Lipase, GDSL	GO:0006629; lipid metabolic process; Biological Process GO:0016788; hydrolase activity, acting on ester bonds; Molecular Function
SIN_1020453	3.99604	Up	2.5053e-08	9.5711e-08	735	2	35	0.0888828	1.41822	SWET8_ARATH Bidirectional sugar transporter SWEET8 OS=Arabidopsis thaliana GN=SWEET8 PE=2 SV=1	Q70ET6_SOLLC Seven-transmembrane-domain protein 1 OS=Solanum lycopersicum GN=std1 PE=4 SV=1	NA	IPR004316; RAG1-activating protein-1-related	GO:0016021; integral to membrane; Cellular Component
SIN_1018080	3.99604	Up	2.5053e-08	9.56953e-08	510	2	35	0.128096	2.04391	NA	NA	NA	IPR006501; Pectinesterase inhibitor	GO:0004857; enzyme inhibitor activity; Molecular Function GO:0030599; pectinesterase activity; Molecular Function
SIN_1010728	3.97029	Up	9.8387e-75	3.75626e-73	837	21	361	0.819537	12.8453	RA211_ARATH Ethylene-responsive transcription factor RAP2-11 OS=Arabidopsis thaliana GN=RAP2-11 PE=2 SV=1	B9T1F0_RICCO DNA binding protein, putative OS=Ricinus communis GN=RCOM_1361210 PE=4 SV=1	DNA binding protein, putative; K09286 EREBP-like factor	IPR001471; Pathogenesis-related transcriptional factor/ERF, DNA-binding	GO:0003700; sequence-specific DNA binding transcription factor activity; Molecular Function GO:0006355; regulation of transcription, DNA-dependent; Biological Process
SIN_1010244	3.95422	Up	0.000164717	0.000408369	477	1	17	0.0684789	1.06144	NA	NA	NA	NA	NA
SIN_1001459	3.95422	Up	0.000164717	0.000408412	1398	1	17	0.0233651	0.362164	GLYT3_ARATH Probable glycosyltransferase At5g03795 OS=Arabidopsis thaliana GN=At5g03795 PE=3 SV=2	B9SRL1_RICCO Catalytic, putative OS=Ricinus communis GN=RCOM_0840140 PE=4 SV=1	similar to CG10117-PA; K02366 glucuronyl/N-acetylglucosaminyl transferase EXT1 [EC:2.4.1.224 2.4.1.225]	IPR004263; Exostosin-like	GO:0016020; membrane; Cellular Component
SIN_1016936	3.94357	Up	1.14048e-28	1.46983e-27	705	8	135	0.37066	5.70306	NA	B9I5K6_POPTR Predicted protein OS=Populus trichocarpa GN=POPTRDRAFT_894789 PE=4 SV=1	NA	IPR004864; Late embryogenesis abundant protein, group 2	NA
SIN_1020464	3.88467	Up	1.63039e-17	1.23762e-16	1818	5	81	0.0898361	1.32695	PDC2_TOBAC Pyruvate decarboxylase isozyme 2 OS=Nicotiana tabacum GN=PDC2 PE=2 SV=1	D7SRH3_VITVI Whole genome shotgun sequence of line PN40024, scaffold_217.assembly12x (Fragment) OS=Vitis vinifera GN=VIT_00003940001 PE=3 SV=1	PDC1; pyruvate decarboxylase 1; K01568 pyruvate decarboxylase [EC:4.1.1.1]	IPR011766; Thiamine pyrophosphate enzyme, C-terminal TPP-binding IPR012000; Thiamine pyrophosphate enzyme, central domain IPR012001; Thiamine pyrophosphate enzyme, N-terminal TPP-binding domain	GO:0000287; magnesium ion binding; Molecular Function GO:0003824; catalytic activity; Molecular Function GO:0030976; thiamine pyrophosphate binding; Molecular Function
SIN_1003502	3.81806	Up	0	0	753	371	5739	16.0936	226.989	ESCA_ARATH Putative DNA-binding protein ESCAROLA OS=Arabidopsis thaliana GN=ESC PE=2 SV=1	B9GT32_POPTR Predicted protein OS=Populus trichocarpa GN=POPTRDRAFT_850258 PE=4 SV=1	NA	IPR005175; Domain of unknown function DUF296	NA
SIN_1005768	3.76623	Up	2.80246e-39	5.03256e-38	1692	13	194	0.250968	3.4148	ESYT2_MOUSE Extended synaptotagmin-2 OS=Mus musculus GN=Esyt2 PE=1 SV=1	E0CQ92_VITVI Whole genome shotgun sequence of line PN40024, scaffold_1.assembly12x (Fragment) OS=Vitis vinifera GN=VIT_00009943001 PE=4 SV=1	nedd4; neural precursor cell expressed, developmentally down-regulated 4; K10591 E3 ubiquitin-protein ligase NEDD4 [EC:6.3.2.19]	IPR000008; C2 calcium-dependent membrane targeting IPR018029; C2 membrane targeting protein IPR020477; C2 region	GO:0005515; protein binding; Molecular Function
SIN_1016286	3.72473	Up	8.72914e-07	2.86957e-06	1131	2	29	0.057762	0.763658	AAE_RAUSE Acetylajmalan esterase OS=Rauvolfia serpentina GN=AAE PE=1 SV=1	D7U9W3_VITVI Whole genome shotgun sequence of line PN40024, scaffold_60.assembly12x (Fragment) OS=Vitis vinifera GN=VIT_00031154001 PE=4 SV=1	Zeta-carotene desaturase, chloroplast precursor, putative (EC:1.14.99.30); K00514 zeta-carotene desaturase [EC:1.14.99.30]	IPR001087; Lipase, GDSL	GO:0006629; lipid metabolic process; Biological Process GO:0016788; hydrolase activity, acting on ester bonds; Molecular Function
SIN_1017726	3.62164	Up	2.1998e-47	5.0161e-46	471	18	243	1.24832	15.3656	PRU1_PRUAR Major allergen Pru ar 1 OS=Prunus armeniaca PE=1 SV=1	D7SY83_VITVI Whole genome shotgun sequence of line PN40024, scaffold_77.assembly12x (Fragment) OS=Vitis vinifera GN=VIT_00035072001 PE=3 SV=1	NA	IPR000916; Bet v I allergen	GO:0006952; defense response; Biological Process GO:0009607; response to biotic stimulus; Biological Process
SIN_1003970	3.62164	Up	2.81164e-06	8.70317e-06	2223	2	27	0.0293877	0.361733	EXOC7_RAT Exocyst complex component 7 OS=Rattus norvegicus GN=Exoc7 PE=2 SV=1	B9S3S8_RICCO Protein binding protein, putative OS=Ricinus communis GN=RCOM_0830440 PE=4 SV=1	protein binding protein, putative; K07195 exocyst complex component 7	IPR004140; Exo70 exocyst complex subunit	GO:0000145; exocyst; Cellular Component GO:0006887; exocytosis; Biological Process
SIN_1009127	3.60672	Up	5.17738e-92	2.52135e-90	1572	36	481	0.74804	9.11289	LTI65_ARATH Low-temperature-induced 65 kDa protein OS=Arabidopsis thaliana GN=LTI65 PE=2 SV=2	B9I491_POPTR Predicted protein OS=Populus trichocarpa GN=POPTRDRAFT_823477 PE=4 SV=1	NA	IPR012418; CAP160	NA
SIN_1013300	3.51061	Up	1.70497e-10	7.86158e-10	1494	4	50	0.0874549	0.996743	U73C5_ARATH UDP-glycosyltransferase 73C5 OS=Arabidopsis thaliana GN=UGT73C5 PE=2 SV=1	B1Q468_ANTMA Flavonoid glucoyltransferase UGT73E2 OS=Antirrhinum majus GN=AmUGT36 PE=2 SV=1	UDP-glucoronosyl/UDP-glucosyl transferase family protein; K13496 UDP-glucosyl transferase 73C [EC:2.4.1.-]	IPR002213; UDP-glucuronosyl/UDP-glucosyltransferase	GO:0008152; metabolic process; Biological Process GO:0016758; transferase activity, transferring hexosyl groups; Molecular Function
SIN_1017245	3.51061	Up	8.97956e-06	2.62259e-05	1542	2	25	0.0423663	0.482858	F3PH_ARATH Flavonoid 3'-monooxygenase OS=Arabidopsis thaliana GN=CYP75B1 PE=1 SV=1	A1XEL8_TOBAC CYP92B3 OS=Nicotiana tabacum PE=2 SV=1	TT7; TT7 (TRANSPARENT TESTA 7); flavonoid 3'-monooxygenase/ oxygen binding (EC:1.14.13.21); K05280 flavonoid 3'-monooxygenase [EC:1.14.13.21]	IPR001128; Cytochrome P450 IPR002401; Cytochrome P450, E-class, group I IPR017972; Cytochrome P450, conserved site	GO:0004497; monooxygenase activity; Molecular Function GO:0005506; iron ion binding; Molecular Function GO:0009055; electron carrier activity; Molecular Function GO:0020037; heme binding; Molecular Function GO:0055114; oxidation-reduction process; Biological Process
SIN_1015451	3.46369	Up	1.59073e-67	5.39345e-66	1143	30	363	0.857334	9.45854	YJ72_SCHPO Uncharacterized protein C757.02c OS=Schizosaccharomyces pombe (strain ATCC 38366 / 972) GN=SPCC757.02c PE=2 SV=1	B9HP43_POPTR Predicted protein OS=Populus trichocarpa GN=POPTRDRAFT_804505 PE=4 SV=1	NA	NA	NA
SIN_1020740	3.45172	Up	1.59903e-05	4.53061e-05	354	2	24	0.184545	2.01916	NA	D7SUJ8_VITVI Whole genome shotgun sequence of line PN40024, scaffold_8.assembly12x (Fragment) OS=Vitis vinifera GN=VIT_00035739001 PE=4 SV=1	NA	NA	NA
SIN_1013251	3.44904	Up	3.85956e-99	2.01865e-97	1635	45	539	0.899021	9.81826	NRAM6_ARATH Metal transporter Nramp6 OS=Arabidopsis thaliana GN=NRAMP6 PE=2 SV=2	E0CR31_VITVI Whole genome shotgun sequence of line PN40024, scaffold_1.assembly12x (Fragment) OS=Vitis vinifera GN=VIT_00008827001 PE=4 SV=1	metal transporter, putative; K03322 manganese transport protein	IPR001046; Natural resistance-associated macrophage protein	GO:0005215; transporter activity; Molecular Function GO:0006810; transport; Biological Process GO:0016020; membrane; Cellular Component
SIN_1026139	3.365	Up	1.80877e-21	1.69928e-20	489	10	113	0.667984	6.88229	PR06_SOLLC Pathogenesis-related leaf protein 6 OS=Solanum lycopersicum GN=PR1B1 PE=1 SV=2	A5BC26_VITVI Putative uncharacterized protein OS=Vitis vinifera GN=VITISV_042545 PE=4 SV=1	PR1; pathogenesis-related protein; K13449 pathogenesis-related protein 1	IPR001283; Allergen V5/Tpx-1-related IPR014044; CAP domain IPR018244; Allergen V5/Tpx-1-related, conserved site	GO:0005576; extracellular region; Cellular Component
SIN_1018896	3.34915	Up	4.88052e-35	7.78181e-34	459	17	190	1.20979	12.3283	PRU1_PRUAR Major allergen Pru ar 1 OS=Prunus armeniaca PE=1 SV=1	D7SY83_VITVI Whole genome shotgun sequence of line PN40024, scaffold_77.assembly12x (Fragment) OS=Vitis vinifera GN=VIT_00035072001 PE=3 SV=1	NA	IPR000916; Bet v I allergen	GO:0006952; defense response; Biological Process GO:0009607; response to biotic stimulus; Biological Process
SIN_1024330	3.34788	Up	3.50324e-13	2.00343e-12	468	6	67	0.418775	4.26376	NA	B9GU92_POPTR Predicted protein OS=Populus trichocarpa GN=POPTRDRAFT_552832 PE=4 SV=1	NA	NA	NA
SIN_1016504	3.32618	Up	5.03006e-05	0.000133915	1320	2	22	0.0494915	0.496378	Y1154_ARATH Probable serine/threonine-protein kinase At1g01540 OS=Arabidopsis thaliana GN=At1g01540 PE=1 SV=2	D7UCF8_VITVI Whole genome shotgun sequence of line PN40024, scaffold_46.assembly12x (Fragment) OS=Vitis vinifera GN=VIT_00026982001 PE=4 SV=1	receptor serine-threonine protein kinase, putative (EC:2.7.10.2); K04733 interleukin-1 receptor-associated kinase 4 [EC:2.7.11.1]	IPR000719; Protein kinase, catalytic domain IPR001245; Serine-threonine/tyrosine-protein kinase IPR002290; Serine/threonine-protein kinase domain IPR017441; Protein kinase, ATP binding site IPR020635; Tyrosine-protein kinase, catalytic domain	GO:0004672; protein kinase activity; Molecular Function GO:0004674; protein serine/threonine kinase activity; Molecular Function GO:0005524; ATP binding; Molecular Function GO:0006468; protein phosphorylation; Biological Process
SIN_1006061	3.32618	Up	5.03006e-05	0.0001339	765	2	22	0.0853972	0.856495	NA	NA	NA	NA	NA
SIN_1017721	3.32618	Up	5.23076e-09	2.12538e-08	477	4	44	0.273915	2.74725	PRU1_PRUAR Major allergen Pru ar 1 OS=Prunus armeniaca PE=1 SV=1	D7SY83_VITVI Whole genome shotgun sequence of line PN40024, scaffold_77.assembly12x (Fragment) OS=Vitis vinifera GN=VIT_00035072001 PE=3 SV=1	NA	IPR000916; Bet v I allergen	GO:0006952; defense response; Biological Process GO:0009607; response to biotic stimulus; Biological Process
SIN_1001683	3.27048	Up	2.12488e-23	2.19033e-22	1932	12	127	0.202885	1.95776	GLUA_DICDI Lysosomal beta glucosidase OS=Dictyostelium discoideum GN=gluA PE=1 SV=2	A5BMI5_VITVI Putative uncharacterized protein OS=Vitis vinifera GN=VITISV_027177 PE=4 SV=1	hypothetical protein LOC100255282; K01188 beta-glucosidase [EC:3.2.1.21]	IPR001764; Glycoside hydrolase, family 3, N-terminal IPR002772; Glycoside hydrolase, family 3, C-terminal	GO:0004553; hydrolase activity, hydrolyzing O-glycosyl compounds; Molecular Function GO:0005975; carbohydrate metabolic process; Biological Process
SIN_1015172	3.26082	Up	0	0	1506	2231	23454	48.3893	463.827	CSN2_ARATH COP9 signalosome complex subunit 2 OS=Arabidopsis thaliana GN=CSN2 PE=1 SV=1	B9T2W1_RICCO Cop9 signalosome complex subunit, putative OS=Ricinus communis GN=RCOM_1394390 PE=4 SV=1	cop9 signalosome complex subunit, putative; K12176 COP9 signalosome complex subunit 2	IPR000717; Proteasome component (PCI) domain IPR013143; PCI/PINT associated module	GO:0005515; protein binding; Molecular Function
SIN_1008749	3.25907	Up	8.88194e-05	0.000228862	465	2	21	0.140492	1.34502	FSTL_ARATH Flavonol sulfotransferase-like OS=Arabidopsis thaliana GN=At2g03760 PE=1 SV=2	B9SKF3_RICCO Flavonol 4'-sulfotransferase, putative OS=Ricinus communis GN=RCOM_0658530 PE=4 SV=1	SOT16; SOT16 (SULFOTRANSFERASE 16); desulfoglucosinolate sulfotransferase/ sulfotransferase; K11821 desulfoglucosinolate sulfotransferase A/B/C [EC:2.8.2.-]	IPR000863; Sulfotransferase domain	GO:0008146; sulfotransferase activity; Molecular Function
SIN_1010351	3.25632	Up	1.15895e-91	5.62053e-90	237	50	524	6.89123	65.8486	NA	B9RQB0_RICCO Putative uncharacterized protein OS=Ricinus communis GN=RCOM_1487280 PE=4 SV=1	NA	NA	NA
SIN_1022746	3.25333	Up	1.12478e-44	2.35951e-43	1200	24	251	0.653288	6.22954	NA	B9RFI7_RICCO Putative uncharacterized protein OS=Ricinus communis GN=RCOM_1434920 PE=4 SV=1	NA	NA	NA
SIN_1012370	3.23599	Up	2.5037e-17	1.87975e-16	2805	9	93	0.104806	0.987447	ACA12_ARATH Calcium-transporting ATPase 12, plasma membrane-type OS=Arabidopsis thaliana GN=ACA12 PE=2 SV=1	B9GSH9_POPTR Autoinhibited calcium ATPase (Fragment) OS=Populus trichocarpa GN=POPTRDRAFT_412082 PE=3 SV=1	calcium-transporting ATPase, plasma membrane-type, putative / Ca(2+)-ATPase, putative (ACA12); K01537 Ca2+-transporting ATPase [EC:3.6.3.8]	IPR001757; ATPase, P-type, K/Mg/Cd/Cu/Zn/Na/Ca/Na/H-transporter IPR004014; ATPase, P-type cation-transporter, N-terminal IPR005834; Haloacid dehalogenase-like hydrolase IPR006069; ATPase, P-type cation exchange, alpha subunit IPR008250; ATPase, P-type, ATPase-associated domain IPR018303; ATPase, P-type phosphorylation site	GO:0003824; catalytic activity; Molecular Function GO:0005524; ATP binding; Molecular Function GO:0006754; ATP biosynthetic process; Biological Process GO:0006812; cation transport; Biological Process GO:0008152; metabolic process; Biological Process GO:0015662; ATPase activity, coupled to transmembrane movement of ions, phosphorylative mechanism; Molecular Function GO:0016020; membrane; Cellular…
SIN_1019520	3.20304	Up	5.5518e-70	1.98023e-68	1017	40	404	1.28474	11.8311	NAC18_ARATH NAC domain-containing protein 18 OS=Arabidopsis thaliana GN=NAC018 PE=2 SV=1	B9T364_RICCO NAC domain-containing protein, putative OS=Ricinus communis GN=RCOM_0129350 PE=4 SV=1	NA	IPR003441; No apical meristem (NAM) protein	GO:0003677; DNA binding; Molecular Function GO:0045449; regulation of transcription; Biological Process
SIN_1011888	3.18868	Up	4.96042e-08	1.8446e-07	366	4	40	0.356988	3.25494	NA	B9STR8_RICCO Putative uncharacterized protein OS=Ricinus communis GN=RCOM_0623470 PE=4 SV=1	NA	NA	NA
SIN_1001997	3.18868	Up	0.000156322	0.000389046	693	2	20	0.0942696	0.859529	NA	NA	NA	NA	NA
SIN_1017723	3.16792	Up	6.01752e-13	3.3808e-12	471	7	69	0.485459	4.36307	PRU1_PRUAR Major allergen Pru ar 1 OS=Prunus armeniaca PE=1 SV=1	D7SY83_VITVI Whole genome shotgun sequence of line PN40024, scaffold_77.assembly12x (Fragment) OS=Vitis vinifera GN=VIT_00035072001 PE=3 SV=1	NA	IPR000916; Bet v I allergen	GO:0006952; defense response; Biological Process GO:0009607; response to biotic stimulus; Biological Process
SIN_1004022	3.15953	Up	1.62545e-09	6.89775e-09	234	5	49	0.697958	6.23654	RIN4_ARATH RPM1-interacting protein 4 OS=Arabidopsis thaliana GN=RIN4 PE=1 SV=1	D5A9P6_PICSI Putative uncharacterized protein OS=Picea sitchensis PE=4 SV=1	hypothetical protein LOC100258114; K13456 RPM1-interacting protein 4	IPR008700; Pathogenic type III effector avirulence factor Avr cleavage site	NA
SIN_1025205	3.08915	Up	1.63327e-10	7.53547e-10	294	6	56	0.666621	5.67289	NA	NA	NA	NA	NA
SIN_1015631	3.07621	Up	2.62576e-07	9.0904e-07	2232	4	37	0.0585384	0.493709	SUBL_ARATH Subtilisin-like protease OS=Arabidopsis thaliana GN=ARA12 PE=1 SV=1	C0ILP5_COFCA Putative uncharacterized protein OS=Coffea canephora GN=46C02.13 PE=4 SV=1	GG13218 gene product from transcript GG13218-RA; K08653 membrane-bound transcription factor site-1 protease [EC:3.4.21.112]	IPR000209; Peptidase S8/S53, subtilisin/kexin/sedolisin IPR003137; Protease-associated domain, PA IPR010259; Proteinase inhibitor I9, subtilisin propeptide IPR022398; Peptidase S8/S53, subtilisin, active site	GO:0004252; serine-type endopeptidase activity; Molecular Function GO:0006508; proteolysis; Biological Process GO:0042802; identical protein binding; Molecular Function GO:0043086; negative regulation of catalytic activity; Biological Process
SIN_1015593	3.07187	Up	4.522e-42	8.79039e-41	1434	27	249	0.615021	5.17147	STP1_ARATH Sugar transport protein 1 OS=Arabidopsis thaliana GN=STP1 PE=1 SV=2	D7KMC1_ARALL Putative uncharacterized protein OS=Arabidopsis lyrata subsp. lyrata GN=ARALYDRAFT_888424 PE=3 SV=1	Pc15g00090; K08139 MFS transporter, SP family, sugar:H+ symporter	IPR003663; Sugar/inositol transporter IPR005828; General substrate transporter IPR005829; Sugar transporter, conserved site IPR020846; Major facilitator superfamily	GO:0005215; transporter activity; Molecular Function GO:0006810; transport; Biological Process GO:0016020; membrane; Cellular Component GO:0016021; integral to membrane; Cellular Component GO:0022891; substrate-specific transmembrane transporter activity; Molecular Function GO:0055085; transmembrane transport; Biological Process
SIN_1013530	3.04308	Up	5.50914e-38	9.5053e-37	1449	25	226	0.563568	4.64519	PLT5_ARATH Polyol transporter 5 OS=Arabidopsis thaliana GN=PLT5 PE=1 SV=2	E3VWW1_VITVI Putative polyol/monosaccharide transporter OS=Vitis vinifera GN=PMT2 PE=3 SV=1	INT1; INT1 (INOSITOL TRANSPORTER 1); carbohydrate transmembrane transporter/ myo-inositol:hydrogen symporter/ sugar:hydrogen symporter; K08150 MFS transporter, SP family, solute carrier family 2 (myo-inositol transporter), member 13	IPR003663; Sugar/inositol transporter IPR005828; General substrate transporter IPR005829; Sugar transporter, conserved site IPR020846; Major facilitator superfamily	GO:0005215; transporter activity; Molecular Function GO:0006810; transport; Biological Process GO:0016020; membrane; Cellular Component GO:0016021; integral to membrane; Cellular Component GO:0022891; substrate-specific transmembrane transporter activity; Molecular Function GO:0055085; transmembrane transport; Biological Process
SIN_1025833	2.99604	Up	2.6145e-29	3.46919e-28	1974	20	175	0.330947	2.64031	BIP5_TOBAC Luminal-binding protein 5 OS=Nicotiana tabacum GN=BIP5 PE=2 SV=1	B8LS17_PICSI Putative uncharacterized protein OS=Picea sitchensis PE=2 SV=1	heat shock protein, putative (EC:1.3.1.74); K09490 heat shock 70kDa protein 5	IPR001023; Heat shock protein Hsp70 IPR013126; Heat shock protein 70 IPR018181; Heat shock protein 70, conserved site	GO:0005524; ATP binding; Molecular Function
SIN_1004103	2.98968	Up	5.65404e-145	4.77869e-143	378	104	906	8.98704	71.3839	NA	B9S9H5_RICCO Lipid binding protein, putative OS=Ricinus communis GN=RCOM_0885330 PE=4 SV=1	NA	NA	NA
SIN_1022622	2.96057	Up	1.15917e-108	6.79397e-107	483	80	683	5.41026	42.115	NA	NA	NA	NA	NA
SIN_1006237	2.93714	Up	1.68336e-14	1.05417e-13	1530	10	84	0.213493	1.63513	C93A1_SOYBN Cytochrome P450 93A1 OS=Glycine max GN=CYP93A1 PE=2 SV=1	B9II24_POPTR Cytochrome P450 OS=Populus trichocarpa GN=CYP93A4 PE=3 SV=1	CYP705A3; electron carrier/ heme binding / iron ion binding / monooxygenase/ oxygen binding; K00517 [EC:1.14.-.-]	IPR001128; Cytochrome P450 IPR002401; Cytochrome P450, E-class, group I IPR017972; Cytochrome P450, conserved site	GO:0004497; monooxygenase activity; Molecular Function GO:0005506; iron ion binding; Molecular Function GO:0009055; electron carrier activity; Molecular Function GO:0020037; heme binding; Molecular Function GO:0055114; oxidation-reduction process; Biological Process
SIN_1021614	2.91479	Up	0	0	531	816	6749	50.1962	378.537	NA	B9RQZ9_RICCO Putative uncharacterized protein OS=Ricinus communis GN=RCOM_0708030 PE=4 SV=1	NA	NA	NA
SIN_1006195	2.91115	Up	2.34458e-06	7.33334e-06	567	4	33	0.230437	1.73338	NAC55_ARATH NAC domain-containing protein 55 OS=Arabidopsis thaliana GN=NAC055 PE=2 SV=1	B9IM14_POPTR NAC domain protein, IPR003441 OS=Populus trichocarpa GN=NAC090 PE=4 SV=1	NA	IPR003441; No apical meristem (NAM) protein	GO:0003677; DNA binding; Molecular Function GO:0045449; regulation of transcription; Biological Process
SIN_1007515	2.90238	Up	1.30647e-07	4.66352e-07	2040	5	41	0.0800599	0.598573	RLK_ARATH Probable LRR receptor-like serine/threonine-protein kinase RLK OS=Arabidopsis thaliana GN=RLK PE=2 SV=1	O64398_SOLLC Receptor-like protein kinase OS=Solanum lycopersicum GN=LePRK1 PE=2 SV=1	hypothetical protein; K13415 protein brassinosteroid insensitive 1 [EC:2.7.10.1 2.7.11.1]	IPR000719; Protein kinase, catalytic domain IPR001245; Serine-threonine/tyrosine-protein kinase IPR001611; Leucine-rich repeat IPR002290; Serine/threonine-protein kinase domain IPR013210; Leucine-rich repeat-containing N-terminal, type 2 IPR017441; Protein kinase, ATP binding site IPR020635; Tyrosine-protein kinase, catalytic domain	GO:0004672; protein kinase activity; Molecular Function GO:0004674; protein serine/threonine kinase activity; Molecular Function GO:0005515; protein binding; Molecular Function GO:0005524; ATP binding; Molecular Function GO:0006468; protein phosphorylation; Biological Process
SIN_1022447	2.86675	Up	7.44126e-05	0.000193752	474	3	24	0.206737	1.50798	NA	B9GGX6_POPTR Predicted protein OS=Populus trichocarpa GN=POPTRDRAFT_642403 PE=4 SV=1	NA	NA	NA
SIN_1017259	2.86675	Up	2.23924e-07	7.79972e-07	918	5	40	0.177911	1.29772	BH025_ARATH Transcription factor bHLH25 OS=Arabidopsis thaliana GN=BHLH25 PE=2 SV=2	A5BUH3_VITVI Putative uncharacterized protein OS=Vitis vinifera GN=VITISV_039940 PE=4 SV=1	NA	NA	NA
SIN_1011246	2.86675	Up	7.44126e-05	0.00019373	1329	3	24	0.0737346	0.537836	FB129_ARATH F-box protein At2g39490 OS=Arabidopsis thaliana GN=At2g39490 PE=2 SV=1	D7TQF4_VITVI Whole genome shotgun sequence of line PN40024, scaffold_40.assembly12x (Fragment) OS=Vitis vinifera GN=VIT_00025608001 PE=4 SV=1	NA	IPR001810; F-box domain, cyclin-like	GO:0005515; protein binding; Molecular Function
SIN_1015077	2.86675	Up	2.4552e-12	1.3157e-11	903	9	72	0.325559	2.3747	NA	B9SCV3_RICCO Putative uncharacterized protein OS=Ricinus communis GN=RCOM_1281760 PE=4 SV=1	NA	IPR021410; Protein of unknown function DUF3049	NA
SIN_1011636	2.82095	Up	1.22349e-10	5.70235e-10	909	8	62	0.287476	2.03138	Y2012_DICDI Putative elongation of fatty acids protein DDB_G0272012 OS=Dictyostelium discoideum GN=DDB_G0272012 PE=3 SV=1	B9T4V1_RICCO Putative uncharacterized protein OS=Ricinus communis GN=RCOM_0411580 PE=4 SV=1	NA	IPR002076; GNS1/SUR4 membrane protein	GO:0016021; integral to membrane; Cellular Component
SIN_1007083	2.82095	Up	1.31965e-75	5.13059e-74	1677	64	496	1.24658	8.80871	ASOL_TOBAC L-ascorbate oxidase homolog OS=Nicotiana tabacum PE=2 SV=1	Q6UN74_TOBAC Ntp101 OS=Nicotiana tabacum GN=pntp302 PE=2 SV=1	sks12; sks12 (SKU5 Similar 12); copper ion binding / oxidoreductase (EC:1.10.3.3); K00423 L-ascorbate oxidase [EC:1.10.3.3]	IPR001117; Multicopper oxidase, type 1 IPR011706; Multicopper oxidase, type 2 IPR011707; Multicopper oxidase, type 3	GO:0005507; copper ion binding; Molecular Function GO:0016491; oxidoreductase activity; Molecular Function GO:0055114; oxidation-reduction process; Biological Process
SIN_1023940	2.80535	Up	0.000127681	0.000321816	783	3	23	0.125151	0.874842	YL126_YEAST Putative glutamine amidotransferase YLR126C OS=Saccharomyces cerevisiae (strain ATCC 204508 / S288c) GN=YLR126C PE=1 SV=1	B9IM91_POPTR Predicted protein OS=Populus trichocarpa GN=POPTRDRAFT_578695 PE=4 SV=1	GMP synthase (EC:6.3.5.2); K01951 GMP synthase (glutamine-hydrolysing) [EC:6.3.5.2]	IPR017926; Glutamine amidotransferase type 1	NA
SIN_1006026	2.80535	Up	0.000127681	0.000321782	1311	3	23	0.074747	0.522503	PLY59_SOLLC Probable pectate lyase P59 OS=Solanum lycopersicum GN=LAT59 PE=2 SV=1	B9N4A0_POPTR Predicted protein OS=Populus trichocarpa GN=POPTRDRAFT_581348 PE=4 SV=1	Pectate lyase precursor, putative (EC:4.2.2.2); K01728 pectate lyase [EC:4.2.2.2]	IPR002022; Pectate lyase/Amb allergen IPR007524; Pectate lyase, N-terminal IPR018082; AmbAllergen	GO:0030570; pectate lyase activity; Molecular Function
SIN_1011492	2.80535	Up	0.000127681	0.000321851	1515	3	23	0.064682	0.452146	C72A1_CATRO Secologanin synthase OS=Catharanthus roseus GN=CYP72A1 PE=2 SV=1	B9MZU2_POPTR Cytochrome P450 OS=Populus trichocarpa GN=CYP721A7v1 PE=3 SV=1	CYP735A5; cytochrome P450; K10717 cytokinin trans-hydroxylase	IPR001128; Cytochrome P450 IPR002401; Cytochrome P450, E-class, group I IPR017972; Cytochrome P450, conserved site	GO:0004497; monooxygenase activity; Molecular Function GO:0005506; iron ion binding; Molecular Function GO:0009055; electron carrier activity; Molecular Function GO:0020037; heme binding; Molecular Function GO:0055114; oxidation-reduction process; Biological Process
SIN_1014848	2.79275	Up	1.20667e-12	6.61374e-12	1446	10	76	0.225895	1.56534	CBP23_HORVU Serine carboxypeptidase II-3 OS=Hordeum vulgare GN=CXP;2-3 PE=2 SV=1	A5BH43_VITVI Putative uncharacterized protein OS=Vitis vinifera GN=VITISV_017087 PE=4 SV=1	hypothetical protein LOC100248712; K13289 cathepsin A (carboxypeptidase C) [EC:3.4.16.5]	IPR001563; Peptidase S10, serine carboxypeptidase IPR018202; Peptidase S10, serine carboxypeptidase, active site	GO:0004185; serine-type carboxypeptidase activity; Molecular Function GO:0006508; proteolysis; Biological Process
SIN_1012914	2.78732	Up	2.77504e-95	1.40115e-93	1833	84	636	1.4969	10.3338	MCH1_YARLI Probable transporter MCH1 OS=Yarrowia lipolytica (strain CLIB 122 / E 150) GN=MCH1 PE=3 SV=1	A5ANB9_VITVI Putative uncharacterized protein OS=Vitis vinifera GN=VITISV_011832 PE=4 SV=1	NA	IPR010658; Nodulin-like IPR011701; Major facilitator superfamily MFS-1	GO:0055085; transmembrane transport; Biological Process
SIN_1010073	2.78236	Up	1.20545e-13	7.1624e-13	1245	11	83	0.288601	1.98551	7SBG2_SOYBN Basic 7S globulin 2 OS=Glycine max PE=1 SV=1	B9SUN0_RICCO Basic 7S globulin 2 small subunit, putative OS=Ricinus communis GN=RCOM_0713190 PE=4 SV=1	NA	NA	NA
SIN_1006752	2.77364	Up	3.53158e-10	1.58212e-09	618	8	60	0.42284	2.89152	U497E_SOYBN UPF0497 membrane protein 14 OS=Glycine max PE=2 SV=1	B9GIE4_POPTR Predicted protein OS=Populus trichocarpa GN=POPTRDRAFT_798217 PE=3 SV=1	NA	IPR006702; Uncharacterised protein family UPF0497, trans-membrane plant	NA
SIN_1007391	2.77239	Up	4.05198e-86	1.83179e-84	1563	77	577	1.60919	10.9946	LHTL8_ARATH Lysine histidine transporter-like 8 OS=Arabidopsis thaliana GN=AATL1 PE=1 SV=1	E0CQS9_VITVI Whole genome shotgun sequence of line PN40024, scaffold_1.assembly12x (Fragment) OS=Vitis vinifera GN=VIT_00008696001 PE=4 SV=1	pplax1; hypothetical protein; K13946 auxin influx carrier (AUX1 LAX family)	IPR013057; Amino acid transporter, transmembrane	NA
SIN_1025176	2.76487	Up	2.04158e-13	1.18882e-12	1032	11	82	0.348167	2.36645	CAP16_ARATH Putative clathrin assembly protein At4g40080 OS=Arabidopsis thaliana GN=At4g40080 PE=2 SV=2	D7UE72_VITVI Whole genome shotgun sequence of line PN40024, scaffold_477.assembly12x (Fragment) OS=Vitis vinifera GN=VIT_00007072001 PE=4 SV=1	NA	IPR011417; ANTH IPR013809; Epsin-like, N-terminal	GO:0005543; phospholipid binding; Molecular Function
SIN_1021859	2.74717	Up	3.453e-13	1.97664e-12	1032	11	81	0.348167	2.33759	HFA6B_ARATH Heat stress transcription factor A-6b OS=Arabidopsis thaliana GN=HSFA6b PE=2 SV=1	B9RTK1_RICCO Heat shock factor protein HSF30, putative OS=Ricinus communis GN=RCOM_0911060 PE=3 SV=1	hsf2; heat shock transcription factor 2; K09415 heat shock transcription factor 2	IPR000232; Heat shock factor (HSF)-type, DNA-binding	GO:0003700; sequence-specific DNA binding transcription factor activity; Molecular Function GO:0005634; nucleus; Cellular Component GO:0006355; regulation of transcription, DNA-dependent; Biological Process GO:0043565; sequence-specific DNA binding; Molecular Function
SIN_1012202	2.73309	Up	3.25008e-95	1.63746e-93	1470	89	649	1.97764	13.1489	U85A1_ARATH UDP-glycosyltransferase 85A1 OS=Arabidopsis thaliana GN=UGT85A1 PE=1 SV=1	C6KI45_CITSI UDP-glucosyltransferase family 1 protein OS=Citrus sinensis GN=UGT4 PE=3 SV=1	hypothetical protein; K13030 cyanohydrin beta-glucosyltransferase [EC:2.4.1.85]	IPR002213; UDP-glucuronosyl/UDP-glucosyltransferase	GO:0008152; metabolic process; Biological Process GO:0016758; transferase activity, transferring hexosyl groups; Molecular Function
SIN_1018169	2.72473	Up	1.01213e-09	4.3706e-09	684	8	58	0.38204	2.52543	CIP8_ARATH E3 ubiquitin-protein ligase CIP8 OS=Arabidopsis thaliana GN=CIP8 PE=1 SV=1	A5AU24_VITVI Putative uncharacterized protein OS=Vitis vinifera GN=VITISV_019381 PE=4 SV=1	hypothetical protein; K11982 E3 ubiquitin-protein ligase RNF115/126 [EC:6.3.2.19]	IPR001841; Zinc finger, RING-type IPR011016; Zinc finger, RING-CH-type IPR018957; Zinc finger, C3HC4 RING-type	GO:0005515; protein binding; Molecular Function GO:0008270; zinc ion binding; Molecular Function
SIN_1017161	2.72473	Up	2.00156e-05	5.5977e-05	1434	4	29	0.0911141	0.602299	C16B2_PICSI Cytochrome P450 716B2 OS=Picea sitchensis GN=CYP716B2 PE=2 SV=1	B9MWE0_POPTR Cytochrome P450 OS=Populus trichocarpa GN=CYP716B2 PE=3 SV=1	CYP707A12v1; cytochrome P450; K09843 (+)-abscisic acid 8'-hydroxylase [EC:1.14.13.93]	IPR001128; Cytochrome P450 IPR002401; Cytochrome P450, E-class, group I IPR017972; Cytochrome P450, conserved site	GO:0004497; monooxygenase activity; Molecular Function GO:0005506; iron ion binding; Molecular Function GO:0009055; electron carrier activity; Molecular Function GO:0020037; heme binding; Molecular Function GO:0055114; oxidation-reduction process; Biological Process
SIN_1015386	2.70629	Up	6.2116e-21	5.66894e-20	474	19	136	1.30933	8.54524	NA	NA	NA	NA	NA
SIN_1021032	2.67411	Up	3.1862e-06	9.817e-06	555	5	35	0.294274	1.87819	RBE_ARATH Probable transcriptional regulator RABBIT EARS OS=Arabidopsis thaliana GN=RBE PE=2 SV=2	E2IBQ1_MIMGU Palmate-like pentafoliata 1 transcription factor (Fragment) OS=Mimulus guttatus GN=PALM1 PE=4 SV=1	NA	IPR007087; Zinc finger, C2H2-type	GO:0005622; intracellular; Cellular Component GO:0008270; zinc ion binding; Molecular Function
SIN_1002787	2.67411	Up	3.04522e-07	1.04695e-06	471	6	42	0.416107	2.65578	PRU1_PRUAR Major allergen Pru ar 1 OS=Prunus armeniaca PE=1 SV=1	D7SY83_VITVI Whole genome shotgun sequence of line PN40024, scaffold_77.assembly12x (Fragment) OS=Vitis vinifera GN=VIT_00035072001 PE=3 SV=1	NA	IPR000916; Bet v I allergen	GO:0006952; defense response; Biological Process GO:0009607; response to biotic stimulus; Biological Process
SIN_1012827	2.67411	Up	2.78618e-12	1.48285e-11	1329	11	77	0.27036	1.72556	7SBG2_SOYBN Basic 7S globulin 2 OS=Glycine max PE=1 SV=1	A9PGW7_POPTR Putative uncharacterized protein OS=Populus trichocarpa PE=2 SV=1	NA	NA	NA
SIN_1027041	2.67411	Up	0.000371292	0.000877165	618	3	21	0.158565	1.01203	TMVRN_NICGU TMV resistance protein N OS=Nicotiana glutinosa GN=N PE=1 SV=1	B9H257_POPTR Predicted protein (Fragment) OS=Populus trichocarpa GN=POPTRDRAFT_197251 PE=4 SV=1	NA	IPR000157; Toll-Interleukin receptor	GO:0004888; transmembrane receptor activity; Molecular Function GO:0007165; signal transduction; Biological Process GO:0031224; intrinsic to membrane; Cellular Component GO:0045087; innate immune response; Biological Process
SIN_1018420	2.6603	Up	4.72042e-16	3.27816e-15	1968	15	104	0.248967	1.57388	INVB_DAUCA Beta-fructofuranosidase, soluble isoenzyme I OS=Daucus carota GN=INV*DC4 PE=1 SV=2	B2NIA1_PYRPY Soluble acid invertase OS=Pyrus pyrifolia GN=PpAIV2 PE=2 SV=1	similar to vacuolar invertase 2, GIN2; K01193 beta-fructofuranosidase [EC:3.2.1.26]	IPR001362; Glycoside hydrolase, family 32 IPR013148; Glycosyl hydrolases family 32, N-terminal IPR013189; Glycosyl hydrolase family 32, C-terminal IPR018053; Glycoside hydrolase, family 32, active site IPR021792; Beta-fructofuranosidase	GO:0004553; hydrolase activity, hydrolyzing O-glycosyl compounds; Molecular Function GO:0004564; beta-fructofuranosidase activity; Molecular Function GO:0004575; sucrose alpha-glucosidase activity; Molecular Function GO:0005975; carbohydrate metabolic process; Biological Process
SIN_1006945	2.63229	Up	5.37228e-06	1.61058e-05	264	5	34	0.618644	3.83565	NA	NA	NA	NA	NA
SIN_1014130	2.62574	Up	1.31086e-13	7.77087e-13	1095	13	88	0.387797	2.39349	GDL61_ARATH GDSL esterase/lipase At4g01130 OS=Arabidopsis thaliana GN=At4g01130 PE=2 SV=1	O82681_DIGLA Lanatoside 15'-O-acetylesterase OS=Digitalis lanata PE=2 SV=1	Zeta-carotene desaturase, chloroplast precursor, putative (EC:1.14.99.30); K00514 zeta-carotene desaturase [EC:1.14.99.30]	IPR001087; Lipase, GDSL	GO:0006629; lipid metabolic process; Biological Process GO:0016788; hydrolase activity, acting on ester bonds; Molecular Function
SIN_1003183	2.62164	Up	8.12202e-09	3.24644e-08	1773	8	54	0.147386	0.907086	PTR14_ARATH Nitrate transporter 1.5 OS=Arabidopsis thaliana GN=NRT1.5 PE=1 SV=2	B9MTZ3_POPTR Predicted protein OS=Populus trichocarpa GN=POPTRDRAFT_796419 PE=4 SV=1	peptide transporter, putative; K14638 solute carrier family 15 (peptide/histidine transporter), member 3/4	IPR000109; Oligopeptide transporter	GO:0005215; transporter activity; Molecular Function GO:0006857; oligopeptide transport; Biological Process GO:0016020; membrane; Cellular Component
SIN_1007767	2.60926	Up	2.19112e-13	1.27303e-12	408	13	87	1.04078	6.35072	NA	NA	NA	NA	NA
SIN_1017459	2.59338	Up	1.84801e-20	1.64725e-19	408	21	139	1.68126	10.1465	NA	B9RLR6_RICCO Putative uncharacterized protein OS=Ricinus communis GN=RCOM_1470430 PE=4 SV=1	NA	NA	NA
SIN_1013024	2.57825	Up	3.02504e-19	2.53649e-18	807	20	131	0.809527	4.83461	MOMAS_ORYSJ Momilactone A synthase OS=Oryza sativa subsp. japonica GN=Os04g0179200 PE=2 SV=1	B9SLP2_RICCO Short chain alcohol dehydrogenase, putative OS=Ricinus communis GN=RCOM_0501760 PE=3 SV=1	hypothetical protein LOC100265470; K09841 xanthoxin dehydrogenase [EC:1.1.1.288]	IPR002198; Short-chain dehydrogenase/reductase SDR IPR002347; Glucose/ribitol dehydrogenase	GO:0008152; metabolic process; Biological Process GO:0016491; oxidoreductase activity; Molecular Function GO:0055114; oxidation-reduction process; Biological Process
SIN_1003656	2.5705	Up	0	0	483	402	2619	27.1865	161.492	PRU1_PRUAV Major allergen Pru av 1 OS=Prunus avium GN=PRUA1 PE=1 SV=1	D7SY82_VITVI Whole genome shotgun sequence of line PN40024, scaffold_77.assembly12x (Fragment) OS=Vitis vinifera GN=VIT_00035071001 PE=3 SV=1	NA	IPR000916; Bet v I allergen	GO:0006952; defense response; Biological Process GO:0009607; response to biotic stimulus; Biological Process
SIN_1005879	2.56719	Up	2.5965e-24	2.8028e-23	813	26	169	1.04462	6.19099	6PGL4_ORYSJ Probable 6-phosphogluconolactonase 4, chloroplastic OS=Oryza sativa subsp. japonica GN=Os09g0529100 PE=2 SV=2	E0CVA1_VITVI Whole genome shotgun sequence of line PN40024, scaffold_98.assembly12x (Fragment) OS=Vitis vinifera GN=VIT_00038616001 PE=4 SV=1	hypothetical protein LOC100248620; K01057 6-phosphogluconolactonase [EC:3.1.1.31]	IPR006148; Glucosamine/galactosamine-6-phosphate isomerase	GO:0005975; carbohydrate metabolic process; Biological Process
SIN_1020699	2.56719	Up	1.44247e-06	4.62776e-06	1506	6	39	0.130137	0.771264	C71DF_MENPI Cytochrome P450 71D15 OS=Mentha piperita GN=CYP71D15 PE=1 SV=1	D2KC84_SCODU Cytochrome P450 CYP71D177 OS=Scoparia dulcis GN=CYP6 PE=2 SV=1	CYP71B34; electron carrier/ heme binding / iron ion binding / monooxygenase/ oxygen binding; K00517 [EC:1.14.-.-]	IPR001128; Cytochrome P450 IPR002401; Cytochrome P450, E-class, group I IPR017972; Cytochrome P450, conserved site	GO:0004497; monooxygenase activity; Molecular Function GO:0005506; iron ion binding; Molecular Function GO:0009055; electron carrier activity; Molecular Function GO:0020037; heme binding; Molecular Function GO:0055114; oxidation-reduction process; Biological Process
SIN_1012849	2.54956	Up	8.21818e-18	6.329e-17	594	19	122	1.04482	6.11698	LEA34_GOSHI Late embryogenesis abundant protein D-34 OS=Gossypium hirsutum PE=4 SV=1	Q9LJ97_ARATH Putative LEA protein OS=Arabidopsis thaliana GN=At3g22490 PE=2 SV=1	NA	IPR007011; Seed maturation protein	NA
SIN_1023904	2.54793	Up	2.11342e-26	2.49872e-25	384	29	186	2.46684	14.426	EGC_CITJA EG45-like domain containing protein OS=Citrus jambhiri GN=CjBAp12 PE=1 SV=1	B9IM55_POPTR Predicted protein OS=Populus trichocarpa GN=POPTRDRAFT_669494 PE=4 SV=1	NA	IPR007112; Expansin/pollen allergen, DPBB domain IPR009009; Barwin-related endoglucanase	NA
SIN_1006243	2.54482	Up	1.5124e-05	4.30084e-05	1545	5	32	0.10571	0.616858	C93A1_SOYBN Cytochrome P450 93A1 OS=Glycine max GN=CYP93A1 PE=2 SV=1	B9II24_POPTR Cytochrome P450 OS=Populus trichocarpa GN=CYP93A4 PE=3 SV=1	CYP705A2; electron carrier/ heme binding / iron ion binding / monooxygenase/ oxygen binding; K00517 [EC:1.14.-.-]	IPR001128; Cytochrome P450 IPR002401; Cytochrome P450, E-class, group I IPR017972; Cytochrome P450, conserved site	GO:0004497; monooxygenase activity; Molecular Function GO:0005506; iron ion binding; Molecular Function GO:0009055; electron carrier activity; Molecular Function GO:0020037; heme binding; Molecular Function GO:0055114; oxidation-reduction process; Biological Process
SIN_1010260	2.54482	Up	1.5124e-05	4.30137e-05	846	5	32	0.193052	1.12653	NA	NA	NA	NA	NA
SIN_1014723	2.54104	Up	0	0	1323	8066	51487	199.147	1159.05	FHAB_BORPE Filamentous hemagglutinin OS=Bordetella pertussis GN=fhaB PE=1 SV=4	A5BQP2_VITVI Putative uncharacterized protein OS=Vitis vinifera GN=VITISV_029841 PE=4 SV=1	NA	IPR006041; Pollen Ole e 1 allergen/extensin	NA
SIN_1014901	2.53918	Up	3.78668e-08	1.42586e-07	456	8	51	0.57306	3.33096	NA	B9GFH5_POPTR Predicted protein OS=Populus trichocarpa GN=POPTRDRAFT_752795 PE=4 SV=1	NA	NA	NA
SIN_1010169	2.5366	Up	8.38866e-39	1.4802e-37	1029	44	280	1.39673	8.10413	ERF86_ARATH Ethylene-responsive transcription factor ERF086 OS=Arabidopsis thaliana GN=ERF086 PE=2 SV=2	A5B1K7_VITVI Putative uncharacterized protein OS=Vitis vinifera GN=VITISV_003244 PE=4 SV=1	hypothetical protein LOC100244684; K09286 EREBP-like factor	IPR001471; Pathogenesis-related transcriptional factor/ERF, DNA-binding	GO:0003700; sequence-specific DNA binding transcription factor activity; Molecular Function GO:0006355; regulation of transcription, DNA-dependent; Biological Process
SIN_1004029	2.52972	Up	9.85098e-27	1.17903e-25	348	30	190	2.8159	16.2607	NA	NA	NA	NA	NA
SIN_1022426	2.51883	Up	3.8782e-07	1.32145e-06	1026	7	44	0.222857	1.27723	WRK28_ARATH Probable WRKY transcription factor 28 OS=Arabidopsis thaliana GN=WRKY28 PE=2 SV=1	E0CU42_VITVI Whole genome shotgun sequence of line PN40024, scaffold_28.assembly12x (Fragment) OS=Vitis vinifera GN=VIT_00020864001 PE=4 SV=1	TIDP2949; LOC100279301; K13424 WRKY transcription factor 33	IPR003657; DNA-binding WRKY	GO:0003700; sequence-specific DNA binding transcription factor activity; Molecular Function GO:0043565; sequence-specific DNA binding; Molecular Function GO:0045449; regulation of transcription; Biological Process
SIN_1023523	2.51061	Up	0.000161551	0.000401117	555	4	25	0.235419	1.34156	ATL79_ARATH RING-H2 finger protein ATL79 OS=Arabidopsis thaliana GN=ATL79 PE=2 SV=1	B9I0N4_POPTR Predicted protein OS=Populus trichocarpa GN=POPTRDRAFT_569229 PE=4 SV=1	RNF126, FLJ20552, MGC1022, MGC14317; ring finger protein 126; K11982 E3 ubiquitin-protein ligase RNF115/126 [EC:6.3.2.19]	IPR001841; Zinc finger, RING-type IPR018957; Zinc finger, C3HC4 RING-type	GO:0005515; protein binding; Molecular Function GO:0008270; zinc ion binding; Molecular Function
SIN_1025903	2.51061	Up	6.29656e-08	2.31855e-07	1647	8	50	0.158661	0.904149	NA	B9RFI7_RICCO Putative uncharacterized protein OS=Ricinus communis GN=RCOM_1434920 PE=4 SV=1	NA	NA	NA
SIN_1022138	2.51061	Up	0.000161551	0.000401074	474	4	25	0.275649	1.57082	HRD1_YEAST ERAD-associated E3 ubiquitin-protein ligase HRD1 OS=Saccharomyces cerevisiae (strain ATCC 204508 / S288c) GN=HRD1 PE=1 SV=1	B9R796_RICCO Protein binding protein, putative OS=Ricinus communis GN=RCOM_1589660 PE=4 SV=1	hypothetical protein LOC100252838; K10601 E3 ubiquitin-protein ligase synoviolin [EC:6.3.2.19]	IPR001841; Zinc finger, RING-type IPR018957; Zinc finger, C3HC4 RING-type	GO:0005515; protein binding; Molecular Function GO:0008270; zinc ion binding; Molecular Function
SIN_1005053	2.51061	Up	0.000161551	0.000401159	2328	4	25	0.0561244	0.319831	Y4729_ARATH G-type lectin S-receptor-like serine/threonine-protein kinase At4g27290 OS=Arabidopsis thaliana GN=At4g27290 PE=2 SV=3	A5AQY5_VITVI Putative uncharacterized protein OS=Vitis vinifera GN=VITISV_033399 PE=4 SV=1	receptor serine-threonine protein kinase, putative (EC:2.7.10.2); K04733 interleukin-1 receptor-associated kinase 4 [EC:2.7.11.1]	IPR000719; Protein kinase, catalytic domain IPR000858; S-locus glycoprotein IPR001245; Serine-threonine/tyrosine-protein kinase IPR001480; Bulb-type lectin domain IPR002290; Serine/threonine-protein kinase domain IPR003609; Apple-like IPR008271; Serine/threonine-protein kinase, active site IPR013227; PAN-2 domain IPR020635; Tyrosine-protein kinase, catalytic domain	GO:0004672; protein kinase activity; Molecular Function GO:0004674; protein serine/threonine kinase activity; Molecular Function GO:0005524; ATP binding; Molecular Function GO:0005529; sugar binding; Molecular Function GO:0006468; protein phosphorylation; Biological Process GO:0048544; recognition of pollen; Biological Process
SIN_1017724	2.50875	Up	2.17468e-52	5.49607e-51	462	62	387	4.38354	24.9478	PRU1_PRUAR Major allergen Pru ar 1 OS=Prunus armeniaca PE=1 SV=1	A5CAV3_VITVI Putative uncharacterized protein OS=Vitis vinifera GN=VITISV_017149 PE=3 SV=1	NA	IPR000916; Bet v I allergen	GO:0006952; defense response; Biological Process GO:0009607; response to biotic stimulus; Biological Process
SIN_1027077	2.45172	Up	0.000269454	0.000649267	1152	4	24	0.113418	0.620472	NA	NA	NA	NA	NA
SIN_1016594	2.45172	Up	1.77386e-21	1.66715e-20	279	26	156	3.044	16.6527	NA	B9ID24_POPTR Predicted protein OS=Populus trichocarpa GN=POPTRDRAFT_575761 PE=4 SV=1	NA	NA	NA
SIN_1009268	2.45172	Up	4.62022e-09	1.88551e-08	3339	10	60	0.097827	0.535178	CSLD3_ARATH Cellulose synthase-like protein D3 OS=Arabidopsis thaliana GN=CSLD3 PE=1 SV=1	B9S213_RICCO Cellulose synthase A catalytic subunit 3 [UDP-forming], putative OS=Ricinus communis GN=RCOM_1325350 PE=4 SV=1	Cellulose synthase A catalytic subunit 3 [UDP-forming], putative (EC:2.4.1.12); K00770 1,4-beta-D-xylan synthase [EC:2.4.2.24]	IPR005150; Cellulose synthase	GO:0016020; membrane; Cellular Component GO:0016760; cellulose synthase (UDP-forming) activity; Molecular Function GO:0030244; cellulose biosynthetic process; Biological Process
SIN_1014954	2.45172	Up	0.000269454	0.000649401	2757	4	24	0.0473913	0.259262	NIA_PETHY Nitrate reductase [NADH] OS=Petunia hybrida GN=NIA PE=2 SV=1	Q43042_PETHY Nitrate reductase apoenzyme OS=Petunia hybrida GN=nia PE=4 SV=1	nitrate reductase, putative (EC:1.7.1.1); K00360 nitrate reductase (NADH) [EC:1.7.1.1]	IPR000572; Oxidoreductase, molybdopterin-binding domain IPR001199; Cytochrome b5 IPR001433; Oxidoreductase FAD/NAD(P)-binding IPR001709; Flavoprotein pyridine nucleotide cytochrome reductase IPR001834; NADH:cytochrome b5 reductase (CBR) IPR005066; Moybdenum cofactor oxidoreductase, dimerisation IPR008333; Oxidoreductase, FAD-binding domain IPR008335; Eukaryotic molybdopterin oxidoreductase IPR017…	GO:0005488; binding; Molecular Function GO:0009055; electron carrier activity; Molecular Function GO:0016491; oxidoreductase activity; Molecular Function GO:0020037; heme binding; Molecular Function GO:0030151; molybdenum ion binding; Molecular Function GO:0046872; metal ion binding; Molecular Function GO:0055114; oxidation-reduction process; Biological Process
SIN_1017743	2.45172	Up	0.000269454	0.000649334	684	4	24	0.19102	1.04501	LEA34_GOSHI Late embryogenesis abundant protein D-34 OS=Gossypium hirsutum PE=4 SV=1	A5BCU4_VITVI Putative uncharacterized protein OS=Vitis vinifera GN=VITISV_029641 PE=4 SV=1	NA	IPR007011; Seed maturation protein	NA
SIN_1001613	2.43007	Up	5.27922e-177	5.83642e-175	1077	235	1389	7.12733	38.4105	5NG4_PINTA Auxin-induced protein 5NG4 OS=Pinus taeda PE=2 SV=1	D7SZD0_VITVI Whole genome shotgun sequence of line PN40024, scaffold_49.assembly12x (Fragment) OS=Vitis vinifera GN=VIT_00027765001 PE=4 SV=1	NA	IPR000620; Drug/metabolite transporter	GO:0016020; membrane; Cellular Component
SIN_1010639	2.42806	Up	3.62704e-32	5.33804e-31	1917	41	242	0.698613	3.75973	GLUA_DICDI Lysosomal beta glucosidase OS=Dictyostelium discoideum GN=gluA PE=1 SV=2	Q6UY81_LILLO Exo-beta-glucanase OS=Lilium longiflorum GN=ExoI PE=2 SV=1	hypothetical protein; K01188 beta-glucosidase [EC:3.2.1.21]	IPR001764; Glycoside hydrolase, family 3, N-terminal IPR002772; Glycoside hydrolase, family 3, C-terminal	GO:0004553; hydrolase activity, hydrolyzing O-glycosyl compounds; Molecular Function GO:0005975; carbohydrate metabolic process; Biological Process
SIN_1023511	2.42134	Up	2.85142e-07	9.84242e-07	1419	8	47	0.184155	0.986459	ZOG_PHALU Zeatin O-glucosyltransferase OS=Phaseolus lunatus GN=ZOG1 PE=2 SV=1	A5BBM2_VITVI Putative uncharacterized protein OS=Vitis vinifera GN=VITISV_010199 PE=4 SV=1	hypothetical protein LOC100262460; K13495 cis-zeatin O-glucosyltransferase [EC:2.4.1.215]	IPR002213; UDP-glucuronosyl/UDP-glucosyltransferase	GO:0008152; metabolic process; Biological Process GO:0016758; transferase activity, transferring hexosyl groups; Molecular Function
SIN_1009834	2.41695	Up	9.38972e-12	4.81923e-11	1665	14	82	0.274656	1.46677	PRR21_HUMAN Putative proline-rich protein 21 OS=Homo sapiens GN=PRR21 PE=5 SV=1	D8RUV9_SELML Putative uncharacterized protein OS=Selaginella moellendorffii GN=SELMODRAFT_442529 PE=4 SV=1	NA	NA	NA
SIN_1018898	2.41695	Up	1.76274e-06	5.59067e-06	447	7	41	0.511523	2.73174	PRU1_PRUAR Major allergen Pru ar 1 OS=Prunus armeniaca PE=1 SV=1	D1YSM5_ACTDE Bet v 1 related allergen OS=Actinidia deliciosa GN=ypr-10 PE=2 SV=1	NA	IPR000916; Bet v I allergen	GO:0006952; defense response; Biological Process GO:0009607; response to biotic stimulus; Biological Process
SIN_1002959	2.41107	Up	1.1e-05	3.17924e-05	1326	6	35	0.147803	0.786119	E135_ARATH Glucan endo-1,3-beta-glucosidase 5 OS=Arabidopsis thaliana GN=At4g31140 PE=1 SV=1	A5ATU2_VITVI Putative uncharacterized protein OS=Vitis vinifera GN=VITISV_031885 PE=3 SV=1	NA	IPR000490; Glycoside hydrolase, family 17 IPR012946; X8	GO:0004553; hydrolase activity, hydrolyzing O-glycosyl compounds; Molecular Function GO:0005975; carbohydrate metabolic process; Biological Process
SIN_1022727	2.41107	Up	1.1e-05	3.17885e-05	1950	6	35	0.100506	0.534561	FBL3_ARATH F-box/LRR-repeat protein 3 OS=Arabidopsis thaliana GN=FBL3 PE=2 SV=1	B9I7B3_POPTR Predicted protein OS=Populus trichocarpa GN=POPTRDRAFT_570757 PE=4 SV=1	TRANSPORT INHIBITOR RESPONSE 1 protein, putative; K10268 F-box and leucine-rich repeat protein 2/20	IPR006553; Leucine-rich repeat, cysteine-containing subtype	NA
SIN_1016796	2.41107	Up	3.4057e-10	1.52837e-09	1080	12	70	0.362938	1.93036	CVMT1_OCIBA Chavicol O-methyltransferase OS=Ocimum basilicum GN=CVOMT1 PE=1 SV=1	A5BZY9_VITVI Putative uncharacterized protein OS=Vitis vinifera GN=VITISV_020020 PE=4 SV=1	Bx7; O-methyltransferase BX7; K13230 O-methyltransferase [EC:2.1.1.-]	IPR001077; O-methyltransferase, family 2 IPR012967; Plant methyltransferase dimerisation	GO:0008168; methyltransferase activity; Molecular Function GO:0008171; O-methyltransferase activity; Molecular Function GO:0046983; protein dimerization activity; Molecular Function
SIN_1016807	2.40281	Up	6.95168e-05	0.000181775	1392	5	29	0.117329	0.620472	MGP_ARATH Zinc finger protein MAGPIE OS=Arabidopsis thaliana GN=MGP PE=1 SV=1	B9MYC3_POPTR Predicted protein OS=Populus trichocarpa GN=POPTRDRAFT_594620 PE=4 SV=1	ZNF498; zinc finger protein 498; K09229 KRAB and SCAN domains-containing zinc finger protein	IPR007087; Zinc finger, C2H2-type IPR015880; Zinc finger, C2H2-like	GO:0005622; intracellular; Cellular Component GO:0008270; zinc ion binding; Molecular Function
SIN_1026325	2.39925	Up	1.53998e-11	7.76382e-11	2511	14	81	0.182119	0.960731	R1A3_SOLDE Putative late blight resistance protein homolog R1A-3 OS=Solanum demissum GN=R1A-3 PE=5 SV=2	B0FWN7_SOLTU Resistance protein PSH-RGH6 OS=Solanum tuberosum GN=SH-RGH6 PE=4 SV=1	cc-nbs-lrr resistance protein; K13457 disease resistance protein RPM1	IPR000767; Disease resistance protein IPR002182; NB-ARC	GO:0005524; ATP binding; Molecular Function GO:0006915; apoptosis; Biological Process GO:0006952; defense response; Biological Process
SIN_1017839	2.38381	Up	4.45168e-22	4.31785e-21	672	29	166	1.40963	7.35703	PRR1_TOBAC Pathogenesis-related protein R major form OS=Nicotiana tabacum PE=1 SV=1	E3SU11_OLEEU Allergenic thaumatin OS=Olea europaea PE=2 SV=1	NA	IPR001938; Thaumatin, pathogenesis-related IPR017949; Thaumatin, conserved site	NA
SIN_1003259	2.35218	Up	0.000114651	0.00029105	654	5	28	0.249728	1.2751	NAC29_ARATH NAC domain-containing protein 29 OS=Arabidopsis thaliana GN=NAC029 PE=2 SV=1	D9HQE0_WHEAT NAC transcription factor 4 OS=Triticum aestivum GN=NAC4 PE=2 SV=1	NA	IPR003441; No apical meristem (NAM) protein	GO:0003677; DNA binding; Molecular Function GO:0045449; regulation of transcription; Biological Process
SIN_1025552	2.34136	Up	1.83213e-59	5.4099e-58	1560	86	478	1.80073	9.12572	C72A1_CATRO Secologanin synthase OS=Catharanthus roseus GN=CYP72A1 PE=2 SV=1	D7TT34_VITVI Whole genome shotgun sequence of line PN40024, scaffold_6.assembly12x (Fragment) OS=Vitis vinifera GN=VIT_00031038001 PE=3 SV=1	hypothetical protein LOC100258332; K10717 cytokinin trans-hydroxylase	IPR001128; Cytochrome P450 IPR002401; Cytochrome P450, E-class, group I	GO:0004497; monooxygenase activity; Molecular Function GO:0005506; iron ion binding; Molecular Function GO:0009055; electron carrier activity; Molecular Function GO:0020037; heme binding; Molecular Function GO:0055114; oxidation-reduction process; Biological Process
SIN_1026156	2.34068	Up	1.39768e-13	8.26458e-13	780	18	100	0.753794	3.81829	ZFP1_WHEAT Zinc finger protein 1 OS=Triticum aestivum PE=2 SV=1	O65150_TOBAC Osmotic stress-induced zinc-finger protein OS=Nicotiana tabacum GN=zfp PE=2 SV=1	NA	IPR007087; Zinc finger, C2H2-type IPR015880; Zinc finger, C2H2-like	GO:0005622; intracellular; Cellular Component GO:0008270; zinc ion binding; Molecular Function
SIN_1021382	2.33969	Up	5.09502e-21	4.67735e-20	1086	29	161	0.872254	4.41529	GLIP6_ARATH GDSL esterase/lipase 6 OS=Arabidopsis thaliana GN=GLIP6 PE=2 SV=1	D7T8W2_VITVI Whole genome shotgun sequence of line PN40024, scaffold_11.assembly12x (Fragment) OS=Vitis vinifera GN=VIT_00011791001 PE=4 SV=1	Zeta-carotene desaturase, chloroplast precursor, putative (EC:1.14.99.30); K00514 zeta-carotene desaturase [EC:1.14.99.30]	IPR001087; Lipase, GDSL IPR008265; Lipase, GDSL, active site	GO:0006629; lipid metabolic process; Biological Process GO:0016298; lipase activity; Molecular Function GO:0016788; hydrolase activity, acting on ester bonds; Molecular Function
SIN_1009667	2.33806	Up	9.03804e-09	3.59902e-08	1092	11	61	0.329037	1.66368	ACCH1_ARATH 1-aminocyclopropane-1-carboxylate oxidase homolog 1 OS=Arabidopsis thaliana GN=At1g06620 PE=2 SV=1	A5AYM1_VITVI Putative uncharacterized protein OS=Vitis vinifera GN=VITISV_026363 PE=3 SV=1	bx6; benzoxazin6; K13229 2-oxoglutarate-dependent dioxygenase [EC:1.14.11.-]	IPR005123; Oxoglutarate/iron-dependent oxygenase	GO:0016491; oxidoreductase activity; Molecular Function
SIN_1025183	2.33006	Up	3.14784e-292	6.01882e-290	405	439	2421	35.4066	178.034	NA	NA	NA	NA	NA
SIN_1015481	2.32881	Up	5.6788e-134	4.34326e-132	1197	200	1102	5.45771	27.419	GUN_PAEPO Endoglucanase OS=Paenibacillus polymyxa PE=3 SV=2	D7TV79_VITVI Whole genome shotgun sequence of line PN40024, scaffold_25.assembly12x (Fragment) OS=Vitis vinifera GN=VIT_00019433001 PE=4 SV=1	NA	IPR001547; Glycoside hydrolase, family 5	GO:0004553; hydrolase activity, hydrolyzing O-glycosyl compounds; Molecular Function GO:0005975; carbohydrate metabolic process; Biological Process
SIN_1011658	2.32839	Up	6.10372e-198	7.99896e-196	972	297	1636	9.9808	50.128	E13H_TOBAC Glucan endo-1,3-beta-glucosidase, acidic isoform PR-Q' OS=Nicotiana tabacum PE=1 SV=1	Q68V46_OLEEU Beta-1,3-glucanase OS=Olea europaea GN=glu-4 PE=2 SV=1	hypothetical protein; K01210 glucan 1,3-beta-glucosidase [EC:3.2.1.58]	IPR000490; Glycoside hydrolase, family 17	GO:0004553; hydrolase activity, hydrolyzing O-glycosyl compounds; Molecular Function GO:0005975; carbohydrate metabolic process; Biological Process
SIN_1007162	2.3061	Up	2.62432e-141	2.14047e-139	2463	217	1177	2.87786	14.2323	BGAL_BRAOL Beta-galactosidase OS=Brassica oleracea PE=2 SV=1	B9RR87_RICCO Beta-galactosidase OS=Ricinus communis GN=RCOM_0711410 PE=3 SV=1	BGAL2; BGAL2 (beta-galactosidase 2); beta-galactosidase/ catalytic/ cation binding; K01190 beta-galactosidase [EC:3.2.1.23]	IPR000922; D-galactoside/L-rhamnose binding SUEL lectin domain IPR001944; Glycoside hydrolase, family 35 IPR019801; Glycoside hydrolase, family 35, conserved site	GO:0004553; hydrolase activity, hydrolyzing O-glycosyl compounds; Molecular Function GO:0005529; sugar binding; Molecular Function GO:0005975; carbohydrate metabolic process; Biological Process
SIN_1013496	2.30604	Up	1.2192e-39	2.20981e-38	882	59	320	2.18504	10.8055	NA	D7U0H5_VITVI Whole genome shotgun sequence of line PN40024, scaffold_2.assembly12x (Fragment) OS=Vitis vinifera GN=VIT_00017064001 PE=4 SV=1	NA	IPR004864; Late embryogenesis abundant protein, group 2	NA
SIN_1010476	2.29971	Up	0.000188248	0.00046287	909	5	27	0.179672	0.884634	RN181_XENLA E3 ubiquitin-protein ligase RNF181 OS=Xenopus laevis GN=rnf181 PE=2 SV=1	B8LPU7_PICSI Putative uncharacterized protein OS=Picea sitchensis PE=2 SV=1	hypothetical protein; K11982 E3 ubiquitin-protein ligase RNF115/126 [EC:6.3.2.19]	IPR001841; Zinc finger, RING-type IPR018957; Zinc finger, C3HC4 RING-type	GO:0005515; protein binding; Molecular Function GO:0008270; zinc ion binding; Molecular Function
SIN_1024026	2.29739	Up	3.48164e-16	2.43746e-15	1290	23	124	0.582389	2.86283	NAC2_ARATH NAC domain-containing protein 2 OS=Arabidopsis thaliana GN=NAC002 PE=2 SV=2	B9HNX9_POPTR NAC domain protein, IPR003441 OS=Populus trichocarpa GN=NAC089 PE=4 SV=1	NA	IPR003441; No apical meristem (NAM) protein	GO:0003677; DNA binding; Molecular Function GO:0045449; regulation of transcription; Biological Process
SIN_1019338	2.28822	Up	2.88862e-10	1.30511e-09	495	14	75	0.923842	4.51253	PMEI_ACTDE Pectinesterase inhibitor OS=Actinidia deliciosa GN=PMEI PE=1 SV=2	A7IZL3_COFCA Invertase inhibitor OS=Coffea canephora GN=InvI4 PE=2 SV=1	NA	IPR006501; Pectinesterase inhibitor	GO:0004857; enzyme inhibitor activity; Molecular Function GO:0030599; pectinesterase activity; Molecular Function
SIN_1009935	2.28179	Up	4.86456e-05	0.00012985	657	6	32	0.298305	1.4506	SF3_HELAN Pollen-specific protein SF3 OS=Helianthus annuus GN=SF3 PE=2 SV=1	B1PVT0_TOBAC LIM domain protein 2b OS=Nicotiana tabacum PE=2 SV=1	hypothetical protein LOC100267125; K09377 cysteine and glycine-rich protein	IPR001781; Zinc finger, LIM-type	GO:0008270; zinc ion binding; Molecular Function
SIN_1007206	2.28179	Up	4.86456e-05	0.000129835	1437	6	32	0.136386	0.663219	UFOG1_MANES Anthocyanidin 3-O-glucosyltransferase 1 OS=Manihot esculenta GN=GT1 PE=2 SV=1	D7URL6_9LAMI Glucosyltransferase OS=Sinningia cardinalis GN=ScUGT2 PE=2 SV=1	hypothetical protein; K08237 hydroquinone glucosyltransferase [EC:2.4.1.218]	IPR002213; UDP-glucuronosyl/UDP-glucosyltransferase	GO:0008152; metabolic process; Biological Process GO:0016758; transferase activity, transferring hexosyl groups; Molecular Function
SIN_1023358	2.28179	Up	1.54292e-16	1.10167e-15	1557	24	128	0.503498	2.44841	C72A1_CATRO Secologanin synthase OS=Catharanthus roseus GN=CYP72A1 PE=2 SV=1	B9I787_POPTR Cytochrome P450 OS=Populus trichocarpa GN=CYP714E4 PE=3 SV=1	hypothetical protein LOC100258332; K10717 cytokinin trans-hydroxylase	IPR001128; Cytochrome P450 IPR002401; Cytochrome P450, E-class, group I IPR017972; Cytochrome P450, conserved site	GO:0004497; monooxygenase activity; Molecular Function GO:0005506; iron ion binding; Molecular Function GO:0009055; electron carrier activity; Molecular Function GO:0020037; heme binding; Molecular Function GO:0055114; oxidation-reduction process; Biological Process
SIN_1009121	2.27275	Up	1.45198e-07	5.16082e-07	1218	10	53	0.268181	1.29596	COP1_PEA E3 ubiquitin-protein ligase COP1 OS=Pisum sativum GN=COP1 PE=2 SV=1	B9SS39_RICCO Ubiquitin ligase protein cop1, putative OS=Ricinus communis GN=RCOM_0395760 PE=4 SV=1	hypothetical protein; K10143 E3 ubiquitin-protein ligase RFWD2 [EC:6.3.2.19]	IPR001680; WD40 repeat IPR017986; WD40-repeat-containing domain IPR019775; WD40 repeat, conserved site IPR019781; WD40 repeat, subgroup IPR019782; WD40 repeat 2	GO:0005515; protein binding; Molecular Function
SIN_1023255	2.26268	Up	8.38134e-25	9.23095e-24	579	38	200	2.14378	10.2876	NA	B9RX04_RICCO Putative uncharacterized protein OS=Ricinus communis GN=RCOM_0815050 PE=4 SV=1	NA	NA	NA
SIN_1017583	2.24976	Up	7.87728e-24	8.31463e-23	909	37	193	1.32957	6.32349	NA	B9GYI2_POPTR Predicted protein OS=Populus trichocarpa GN=POPTRDRAFT_555238 PE=4 SV=1	NA	IPR006904; Protein of unknown function DUF716, TMEM45	NA
SIN_1015626	2.24526	Up	0.00030763	0.000734803	2085	5	26	0.0783319	0.371391	SUBL_ARATH Subtilisin-like protease OS=Arabidopsis thaliana GN=ARA12 PE=1 SV=1	B9RBY4_RICCO Xylem serine proteinase 1, putative OS=Ricinus communis GN=RCOM_1682310 PE=4 SV=1	NA	IPR000209; Peptidase S8/S53, subtilisin/kexin/sedolisin IPR003137; Protease-associated domain, PA IPR010259; Proteinase inhibitor I9, subtilisin propeptide IPR022398; Peptidase S8/S53, subtilisin, active site	GO:0004252; serine-type endopeptidase activity; Molecular Function GO:0006508; proteolysis; Biological Process GO:0042802; identical protein binding; Molecular Function GO:0043086; negative regulation of catalytic activity; Biological Process
SIN_1018963	2.24526	Up	0.00030763	0.000734878	573	5	26	0.28503	1.3514	NA	B9GMF9_POPTR Predicted protein OS=Populus trichocarpa GN=POPTRDRAFT_547975 PE=4 SV=1	NA	NA	NA
SIN_1004028	2.23599	Up	7.921e-05	0.000205509	1221	6	31	0.160513	0.756153	PLY18_SOLLC Probable pectate lyase P18 OS=Solanum lycopersicum GN=9612 PE=2 SV=1	B9GIX5_POPTR Predicted protein OS=Populus trichocarpa GN=POPTRDRAFT_815540 PE=4 SV=1	hypothetical protein; K01728 pectate lyase [EC:4.2.2.2]	IPR002022; Pectate lyase/Amb allergen IPR018082; AmbAllergen	NA
SIN_1009455	2.22692	Up	0	0	855	551	2829	21.0504	98.5441	DDPS6_ARATH Dehydrodolichyl diphosphate synthase 6 OS=Arabidopsis thaliana GN=At2g17570 PE=2 SV=2	B9H666_POPTR Predicted protein OS=Populus trichocarpa GN=POPTRDRAFT_863254 PE=3 SV=1	hypothetical protein; K11778 cis-prenyltransferase, dehydrodolichyl diphosphate synthase [EC:2.5.1.-]	IPR001441; Di-trans-poly-cis-decaprenylcistransferase-like IPR018520; Di-trans-poly-cis-decaprenylcistransferase-like, conserved site	GO:0016765; transferase activity, transferring alkyl or aryl (other than methyl) groups; Molecular Function
SIN_1005329	2.2243	Up	5.41392e-06	1.62202e-05	435	8	41	0.600725	2.8071	PTI5_SOLLC Pathogenesis-related genes transcriptional activator PTI5 OS=Solanum lycopersicum GN=PTI5 PE=2 SV=1	D3Y3F3_9ROSI ERF transcription factor 4 OS=Vitis pseudoreticulata PE=2 SV=1	hypothetical protein LOC100259747; K09286 EREBP-like factor	IPR001471; Pathogenesis-related transcriptional factor/ERF, DNA-binding	GO:0003700; sequence-specific DNA binding transcription factor activity; Molecular Function GO:0006355; regulation of transcription, DNA-dependent; Biological Process
SIN_1015928	2.21253	Up	2.71438e-08	1.03242e-07	831	12	61	0.471688	2.18621	DZIP3_HUMAN E3 ubiquitin-protein ligase DZIP3 OS=Homo sapiens GN=DZIP3 PE=1 SV=2	B9RXA6_RICCO Ring finger protein, putative OS=Ricinus communis GN=RCOM_1743330 PE=4 SV=1	hypothetical protein; K11982 E3 ubiquitin-protein ligase RNF115/126 [EC:6.3.2.19]	IPR001841; Zinc finger, RING-type IPR018957; Zinc finger, C3HC4 RING-type	GO:0005515; protein binding; Molecular Function GO:0008270; zinc ion binding; Molecular Function
SIN_1026991	2.20995	Up	0	0	891	633	3212	23.206	107.365	NQR_ARATH NADPH:quinone oxidoreductase OS=Arabidopsis thaliana GN=NQR PE=1 SV=1	B7FMX0_MEDTR Putative uncharacterized protein OS=Medicago truncatula PE=2 SV=1	hypothetical protein; K08901 photosystem II oxygen-evolving enhancer protein 3	IPR005025; NADPH-dependent FMN reductase IPR008797; Photosystem II PsbQ, oxygen evolving complex	GO:0005509; calcium ion binding; Molecular Function GO:0009654; oxygen evolving complex; Cellular Component GO:0015979; photosynthesis; Biological Process GO:0019898; extrinsic to membrane; Cellular Component
SIN_1011696	2.20746	Up	3.99318e-132	2.976e-130	972	229	1160	7.69563	35.5431	CXE13_ARATH Probable carboxylesterase 13 OS=Arabidopsis thaliana GN=CXE13 PE=2 SV=1	B9R7F7_RICCO Gibberellin receptor GID1, putative OS=Ricinus communis GN=RCOM_1591280 PE=4 SV=1	hypothetical protein LOC100249385; K14493 gibberellin receptor GID1 [EC:3.-.-.-]	IPR002168; Lipase, GDXG, active site IPR013094; Alpha/beta hydrolase fold-3	GO:0008152; metabolic process; Biological Process GO:0016787; hydrolase activity; Molecular Function
SIN_1002858	2.19397	Up	9.14906e-63	2.85321e-61	696	109	547	5.11555	23.4068	GSTX6_SOYBN Probable glutathione S-transferase OS=Glycine max GN=HSP26-A PE=2 SV=1	B9NBW2_POPTR Predicted protein OS=Populus trichocarpa GN=POPTRDRAFT_675749 PE=2 SV=1	hypothetical protein LOC100242434; K00799 glutathione S-transferase [EC:2.5.1.18]	IPR004045; Glutathione S-transferase, N-terminal IPR004046; Glutathione S-transferase, C-terminal IPR017933; Glutathione S-transferase/chloride channel, C-terminal	GO:0005515; protein binding; Molecular Function
SIN_1014527	2.18868	Up	3.33596e-05	9.08345e-05	270	7	35	0.846855	3.86072	NA	B9SIF3_RICCO Putative uncharacterized protein OS=Ricinus communis GN=RCOM_1255590 PE=4 SV=1	NA	IPR022251; Protein of unknown function wound-induced	NA
SIN_1022067	2.18868	Up	2.30716e-06	7.22307e-06	519	9	45	0.566435	2.58231	Y4466_ARATH ZF-HD homeobox protein At4g24660 OS=Arabidopsis thaliana GN=At4g24660 PE=1 SV=1	B9N3A1_POPTR Predicted protein OS=Populus trichocarpa GN=POPTRDRAFT_925563 PE=4 SV=1	NA	IPR006456; ZF-HD homeobox protein, Cys/His-rich dimerisation domain	NA
SIN_1014784	2.17551	Up	1.48058e-13	8.72601e-13	1146	22	109	0.627066	2.83273	OSS2_PEA Organ-specific protein S2 OS=Pisum sativum PE=2 SV=1	Q39448_CICAR Specific tissue protein 2 (Fragment) OS=Cicer arietinum PE=2 SV=2	NA	NA	NA
SIN_1009835	2.17256	Up	2.70238e-11	1.3333e-10	1569	18	89	0.374735	1.68939	PRR21_HUMAN Putative proline-rich protein 21 OS=Homo sapiens GN=PRR21 PE=5 SV=1	D8RUV9_SELML Putative uncharacterized protein OS=Selaginella moellendorffii GN=SELMODRAFT_442529 PE=4 SV=1	NA	NA	NA
SIN_1023248	2.16587	Up	3.25152e-29	4.29492e-28	990	51	251	1.68271	7.55096	PER4_VITVI Peroxidase 4 OS=Vitis vinifera GN=GSVIVT00023967001 PE=1 SV=1	Q6T1D0_QUESU Peroxidase OS=Quercus suber GN=POX2 PE=2 SV=1	Peroxidase 4; K00430 peroxidase [EC:1.11.1.7]	IPR000823; Plant peroxidase IPR002016; Haem peroxidase, plant/fungal/bacterial IPR019793; Peroxidases heam-ligand binding site IPR019794; Peroxidase, active site	GO:0004601; peroxidase activity; Molecular Function GO:0006979; response to oxidative stress; Biological Process GO:0020037; heme binding; Molecular Function GO:0055114; oxidation-reduction process; Biological Process
SIN_1009654	2.15626	Up	4.31798e-11	2.08844e-10	231	18	88	2.54528	11.3458	ICI_LINUS Proteinase inhibitor OS=Linum usitatissimum PE=1 SV=1	B9S4V0_RICCO Proteinase inhibitor, putative OS=Ricinus communis GN=RCOM_0993000 PE=4 SV=1	NA	IPR000864; Proteinase inhibitor I13, potato inhibitor I	GO:0004867; serine-type endopeptidase inhibitor activity; Molecular Function GO:0009611; response to wounding; Biological Process
SIN_1017940	2.155	Up	2.09842e-15	1.39379e-14	549	26	127	1.54695	6.88962	NA	E0CUR1_VITVI Whole genome shotgun sequence of line PN40024, scaffold_50.assembly12x (Fragment) OS=Vitis vinifera GN=VIT_00028798001 PE=4 SV=1	NA	IPR004864; Late embryogenesis abundant protein, group 2	NA
SIN_1001395	2.14686	Up	1.38373e-12	7.55753e-12	1068	21	102	0.642278	2.84441	NAC98_ARATH Protein CUP-SHAPED COTYLEDON 2 OS=Arabidopsis thaliana GN=NAC098 PE=1 SV=1	B9RLW7_RICCO NAC domain-containing protein 21/22, putative OS=Ricinus communis GN=RCOM_1471540 PE=4 SV=1	NA	IPR003441; No apical meristem (NAM) protein	GO:0003677; DNA binding; Molecular Function GO:0045449; regulation of transcription; Biological Process
SIN_1011925	2.13977	Up	0.000207232	0.000507091	1428	6	29	0.137245	0.60483	GCS1_OCIBA Gamma-cadinene synthase OS=Ocimum basilicum GN=CDS PE=1 SV=1	A5BBY5_VITVI Putative uncharacterized protein OS=Vitis vinifera GN=VITISV_021510 PE=4 SV=1	Casbene synthase, chloroplast precursor, putative (EC:4.2.3.8); K12929 casbene synthase [EC:4.2.3.8]	IPR001906; Terpene synthase-like IPR005630; Terpene synthase, metal-binding domain	GO:0000287; magnesium ion binding; Molecular Function GO:0008152; metabolic process; Biological Process GO:0016829; lyase activity; Molecular Function
SIN_1011347	2.12979	Up	1.57445e-06	5.02631e-06	1302	10	48	0.250879	1.09798	FDL1_ARATH F-box/FBD/LRR-repeat protein At1g13570 OS=Arabidopsis thaliana GN=At1g13570 PE=2 SV=1	D7TAB2_VITVI Whole genome shotgun sequence of line PN40024, scaffold_10.assembly12x (Fragment) OS=Vitis vinifera GN=VIT_00010161001 PE=4 SV=1	NA	IPR001810; F-box domain, cyclin-like IPR006566; FBD-like IPR013596; FBD	GO:0005515; protein binding; Molecular Function
SIN_1016476	2.12051	Up	4.79392e-08	1.78525e-07	654	13	62	0.649293	2.82343	NA	B9RIQ7_RICCO Putative uncharacterized protein OS=Ricinus communis GN=RCOM_1581550 PE=4 SV=1	NA	IPR004864; Late embryogenesis abundant protein, group 2	NA
SIN_1022974	2.11468	Up	1.28652e-11	6.53113e-11	1971	20	95	0.33145	1.43549	BIP5_TOBAC Luminal-binding protein 5 OS=Nicotiana tabacum GN=BIP5 PE=2 SV=1	B8LS17_PICSI Putative uncharacterized protein OS=Picea sitchensis PE=2 SV=1	heat shock protein, putative (EC:1.3.1.74); K09490 heat shock 70kDa protein 5	IPR001023; Heat shock protein Hsp70 IPR013126; Heat shock protein 70 IPR018181; Heat shock protein 70, conserved site	GO:0005524; ATP binding; Molecular Function
SIN_1023291	2.11468	Up	1.78787e-07	6.29423e-07	1518	12	57	0.258217	1.11832	STP8_ARATH Sugar transport protein 8 OS=Arabidopsis thaliana GN=STP8 PE=2 SV=2	B9GIU9_POPTR Predicted protein (Fragment) OS=Populus trichocarpa GN=POPTRDRAFT_172400 PE=3 SV=1	DEHA2C11374p; K08139 MFS transporter, SP family, sugar:H+ symporter	IPR003663; Sugar/inositol transporter IPR005828; General substrate transporter IPR005829; Sugar transporter, conserved site IPR020846; Major facilitator superfamily	GO:0005215; transporter activity; Molecular Function GO:0006810; transport; Biological Process GO:0016020; membrane; Cellular Component GO:0016021; integral to membrane; Cellular Component GO:0022891; substrate-specific transmembrane transporter activity; Molecular Function GO:0055085; transmembrane transport; Biological Process
SIN_1006242	2.10024	Up	5.62778e-20	4.89118e-19	1536	37	174	0.786838	3.37382	C93A1_SOYBN Cytochrome P450 93A1 OS=Glycine max GN=CYP93A1 PE=2 SV=1	B9II24_POPTR Cytochrome P450 OS=Populus trichocarpa GN=CYP93A4 PE=3 SV=1	CYP705A2; electron carrier/ heme binding / iron ion binding / monooxygenase/ oxygen binding; K00517 [EC:1.14.-.-]	IPR001128; Cytochrome P450 IPR002401; Cytochrome P450, E-class, group I IPR017972; Cytochrome P450, conserved site	GO:0004497; monooxygenase activity; Molecular Function GO:0005506; iron ion binding; Molecular Function GO:0009055; electron carrier activity; Molecular Function GO:0020037; heme binding; Molecular Function GO:0055114; oxidation-reduction process; Biological Process
SIN_1024942	2.09941	Up	1.89484e-16	1.34554e-15	1074	30	141	0.912414	3.91002	ATL4_ARATH E3 ubiquitin-protein ligase ATL4 OS=Arabidopsis thaliana GN=ATL4 PE=1 SV=1	D7LRM8_ARALL Putative uncharacterized protein OS=Arabidopsis lyrata subsp. lyrata GN=ARALYDRAFT_486491 PE=4 SV=1	Hypothetical protein CBG00875; K11980 E3 ubiquitin-protein ligase RNF11	IPR001841; Zinc finger, RING-type IPR018957; Zinc finger, C3HC4 RING-type	GO:0005515; protein binding; Molecular Function GO:0008270; zinc ion binding; Molecular Function
SIN_1027081	2.09941	Up	2.51312e-06	7.82586e-06	654	10	47	0.499456	2.14034	RB11B_TOBAC Ras-related protein Rab11B OS=Nicotiana tabacum GN=RAB11B PE=2 SV=1	C6THM4_SOYBN Putative uncharacterized protein OS=Glycine max PE=2 SV=1	AtRABA1f (Arabidopsis Rab GTPase homolog A1f); GTP binding; K07976 Rab family, other	IPR001806; Ras GTPase IPR002041; Ran GTPase IPR003577; Ras small GTPase, Ras type IPR003578; Small GTPase, Rho type IPR003579; Ras small GTPase, Rab type IPR013753; Ras IPR020851; Small GTPase	GO:0003924; GTPase activity; Molecular Function GO:0005525; GTP binding; Molecular Function GO:0005622; intracellular; Cellular Component GO:0006886; intracellular protein transport; Biological Process GO:0006913; nucleocytoplasmic transport; Biological Process GO:0007165; signal transduction; Biological Process GO:0007264; small GTPase mediated signal transduction; Biological Process GO:0015031;…
SIN_1007521	2.09861	Up	2.30846e-39	4.16469e-38	1437	76	357	1.72755	7.39903	C16B1_PICSI Cytochrome P450 716B1 OS=Picea sitchensis GN=CYP716B1 PE=2 SV=1	A5BFI4_VITVI Putative uncharacterized protein OS=Vitis vinifera GN=VITISV_041935 PE=3 SV=1	cytochrome P450, putative (EC:1.14.13.79); K09843 (+)-abscisic acid 8'-hydroxylase [EC:1.14.13.93]	IPR001128; Cytochrome P450 IPR002401; Cytochrome P450, E-class, group I IPR017972; Cytochrome P450, conserved site	GO:0004497; monooxygenase activity; Molecular Function GO:0005506; iron ion binding; Molecular Function GO:0009055; electron carrier activity; Molecular Function GO:0020037; heme binding; Molecular Function GO:0055114; oxidation-reduction process; Biological Process
SIN_1009051	2.08915	Up	8.78462e-09	3.50289e-08	1617	15	70	0.303009	1.28929	ESYT2_MOUSE Extended synaptotagmin-2 OS=Mus musculus GN=Esyt2 PE=1 SV=1	E0CQ92_VITVI Whole genome shotgun sequence of line PN40024, scaffold_1.assembly12x (Fragment) OS=Vitis vinifera GN=VIT_00009943001 PE=4 SV=1	nedd4; neural precursor cell expressed, developmentally down-regulated 4; K10591 E3 ubiquitin-protein ligase NEDD4 [EC:6.3.2.19]	IPR000008; C2 calcium-dependent membrane targeting IPR018029; C2 membrane targeting protein IPR020477; C2 region	GO:0005515; protein binding; Molecular Function
SIN_1020047	2.08915	Up	0.000332798	0.000791112	372	6	28	0.526846	2.24171	NA	NA	NA	NA	NA
SIN_1015019	2.07975	Up	1.06449e-06	3.46758e-06	1707	11	51	0.210491	0.889816	PTR1_ARATH Peptide transporter PTR1 OS=Arabidopsis thaliana GN=PTR1 PE=2 SV=1	B9GIV2_POPTR Predicted protein OS=Populus trichocarpa GN=POPTRDRAFT_752070 PE=3 SV=1	hypothetical protein; K14638 solute carrier family 15 (peptide/histidine transporter), member 3/4	IPR000109; Oligopeptide transporter IPR018456; PTR2 family proton/oligopeptide symporter, conserved site	GO:0005215; transporter activity; Molecular Function GO:0006857; oligopeptide transport; Biological Process GO:0016020; membrane; Cellular Component
SIN_1001627	2.07826	Up	1.18858e-10	5.54187e-10	495	19	88	1.25379	5.2947	NA	NA	NA	NA	NA
SIN_1015006	2.07502	Up	2.13484e-33	3.23583e-32	1917	66	305	1.1246	4.73851	Y4885_ARATH Probable LRR receptor-like serine/threonine-protein kinase At4g08850 OS=Arabidopsis thaliana GN=At4g08850 PE=1 SV=3	B9HFC7_POPTR Predicted protein OS=Populus trichocarpa GN=POPTRDRAFT_655398 PE=4 SV=1	hypothetical protein LOC100253808; K13420 LRR receptor-like serine/threonine-protein kinase FLS2 [EC:2.7.11.1]	IPR001611; Leucine-rich repeat IPR003591; Leucine-rich repeat, typical subtype IPR013210; Leucine-rich repeat-containing N-terminal, type 2	GO:0005515; protein binding; Molecular Function
SIN_1024954	2.0732	Up	1.21114e-07	4.33984e-07	408	13	60	1.04078	4.3798	ATL60_ARATH RING-H2 finger protein ATL60 OS=Arabidopsis thaliana GN=ATL60 PE=2 SV=1	A5BGS8_VITVI Putative uncharacterized protein OS=Vitis vinifera GN=VITISV_018480 PE=4 SV=1	hypothetical protein; K10601 E3 ubiquitin-protein ligase synoviolin [EC:6.3.2.19]	IPR001841; Zinc finger, RING-type IPR018957; Zinc finger, C3HC4 RING-type	GO:0005515; protein binding; Molecular Function GO:0008270; zinc ion binding; Molecular Function
SIN_1023068	2.06036	Up	8.69148e-24	9.15333e-23	1053	47	215	1.45796	6.08098	SRG1_ARATH Protein SRG1 OS=Arabidopsis thaliana GN=SRG1 PE=2 SV=1	D7TU66_VITVI Whole genome shotgun sequence of line PN40024, scaffold_17.assembly12x (Fragment) OS=Vitis vinifera GN=VIT_00015703001 PE=4 SV=1	hypothetical protein; K06892	IPR005123; Oxoglutarate/iron-dependent oxygenase	GO:0016491; oxidoreductase activity; Molecular Function
SIN_1013114	2.0594	Up	4.6009e-18	3.61e-17	672	35	160	1.70127	7.09111	CXE15_ARATH Probable carboxylesterase 15 OS=Arabidopsis thaliana GN=CXE15 PE=2 SV=1	D7U8N1_VITVI Whole genome shotgun sequence of line PN40024, scaffold_32.assembly12x (Fragment) OS=Vitis vinifera GN=VIT_00022508001 PE=4 SV=1	GLP1; GLP1 GID1-like protein; K14493 gibberellin receptor GID1 [EC:3.-.-.-]	IPR013094; Alpha/beta hydrolase fold-3	GO:0008152; metabolic process; Biological Process GO:0016787; hydrolase activity; Molecular Function
SIN_1023965	2.0594	Up	0.000137718	0.000345287	837	7	32	0.273179	1.13864	NA	B9GNP2_POPTR Predicted protein OS=Populus trichocarpa GN=POPTRDRAFT_644030 PE=4 SV=1	NA	NA	NA
SIN_1012074	2.05438	Up	6.91062e-10	3.02447e-09	321	18	82	1.83165	7.60803	NA	NA	NA	NA	NA
SIN_1020873	2.05118	Up	1.68857e-06	5.36859e-06	462	11	50	0.777724	3.22323	NA	NA	NA	NA	NA
SIN_1010223	2.0454	Up	4.5155e-27	5.4861e-26	1761	55	249	1.02018	4.21118	PME28_ARATH Putative pectinesterase/pectinesterase inhibitor 28 OS=Arabidopsis thaliana GN=PME28 PE=2 SV=1	D7SYB0_VITVI Pectinesterase (Fragment) OS=Vitis vinifera GN=VIT_00035108001 PE=3 SV=1	pectinesterase family protein (EC:3.1.1.11); K01051 pectinesterase [EC:3.1.1.11]	IPR000070; Pectinesterase, catalytic IPR006501; Pectinesterase inhibitor IPR018040; Pectinesterase, active site	GO:0004857; enzyme inhibitor activity; Molecular Function GO:0005618; cell wall; Cellular Component GO:0030599; pectinesterase activity; Molecular Function GO:0042545; cell wall modification; Biological Process
SIN_1026327	2.04387	Up	0	0	1701	67854	306868	1303.01	5372.93	GAOA_GIBZE Galactose oxidase OS=Gibberella zeae (strain PH-1 / FGSC 9075 / NRRL 31084) GN=GAOA PE=1 SV=1	D8RR64_SELML Putative uncharacterized protein OS=Selaginella moellendorffii GN=SELMODRAFT_413959 PE=4 SV=1	hypothetical protein; K00799 glutathione S-transferase [EC:2.5.1.18]	IPR009880; Glyoxal oxidase, N-terminal IPR015202; Domain of unknown function DUF1929	NA
SIN_1023827	2.0374	Up	8.74426e-103	4.81079e-101	477	221	995	15.1338	62.1253	RBS_MEDSA Ribulose bisphosphate carboxylase small chain, chloroplastic OS=Medicago sativa PE=2 SV=1	A9PI67_POPTR Ribulose bisphosphate carboxylase small chain OS=Populus trichocarpa GN=POPTRDRAFT_578586 PE=2 SV=1	hypothetical protein; K01602 ribulose-bisphosphate carboxylase small chain [EC:4.1.1.39]	IPR000894; Ribulose bisphosphate carboxylase, small chain	GO:0015977; carbon fixation; Biological Process GO:0016984; ribulose-bisphosphate carboxylase activity; Molecular Function
SIN_1018196	2.03668	Up	5.72666e-05	0.000151458	585	8	36	0.446693	1.83278	CML45_ARATH Probable calcium-binding protein CML45 OS=Arabidopsis thaliana GN=CML45 PE=1 SV=1	B9IJZ4_POPTR Predicted protein OS=Populus trichocarpa GN=POPTRDRAFT_1105285 PE=4 SV=1	hypothetical protein LOC100254364; K13448 calcium-binding protein CML	IPR002048; Calcium-binding EF-hand IPR018247; EF-Hand 1, calcium-binding site IPR018248; EF-hand IPR018249; EF-HAND 2	GO:0005509; calcium ion binding; Molecular Function
SIN_1007320	2.03668	Up	1.27136e-10	5.92076e-10	705	20	90	0.92665	3.80204	PRPX_HORVU Pathogen-related protein OS=Hordeum vulgare PE=2 SV=2	B9SJI4_RICCO Putative uncharacterized protein OS=Ricinus communis GN=RCOM_0137950 PE=4 SV=1	NA	IPR009959; Protein of unknown function DUF1486	NA
SIN_1019466	2.03668	Up	1.08953e-09	4.68918e-09	741	18	81	0.793468	3.2556	NA	D7TJF2_VITVI Whole genome shotgun sequence of line PN40024, scaffold_3.assembly12x (Fragment) OS=Vitis vinifera GN=VIT_00021129001 PE=4 SV=1	NA	IPR006747; Protein of unknown function DUF599	NA
SIN_1006019	2.02326	Up	2.75612e-12	1.46852e-11	879	24	107	0.891861	3.62542	Y2921_ARATH Putative leucine-rich repeat receptor-like protein kinase At2g19210 OS=Arabidopsis thaliana GN=At2g19210 PE=2 SV=1	B9SW60_RICCO Serine-threonine protein kinase, plant-type, putative OS=Ricinus communis GN=RCOM_0327230 PE=4 SV=1	hypothetical protein; K13418 somatic embryogenesis receptor kinase 1 [EC:2.7.10.1 2.7.11.1]	IPR001611; Leucine-rich repeat	GO:0005515; protein binding; Molecular Function
SIN_1026994	2.02142	Up	0	0	906	1162	5174	41.8941	170.083	NQR_ARATH NADPH:quinone oxidoreductase OS=Arabidopsis thaliana GN=NQR PE=1 SV=1	B9VXZ6_CAPAN NAD(P)H:quinone oxidoreductase OS=Capsicum annuum GN=NADPH PE=2 SV=1	hypothetical protein; K08901 photosystem II oxygen-evolving enhancer protein 3	IPR005025; NADPH-dependent FMN reductase IPR008797; Photosystem II PsbQ, oxygen evolving complex	GO:0005509; calcium ion binding; Molecular Function GO:0009654; oxygen evolving complex; Cellular Component GO:0015979; photosynthesis; Biological Process GO:0019898; extrinsic to membrane; Cellular Component
SIN_1004591	2.01359	Up	8.57014e-11	4.04606e-10	2946	21	93	0.232842	0.940186	PLRX1_ARATH Pollen-specific leucine-rich repeat extensin-like protein 1 OS=Arabidopsis thaliana GN=PEX1 PE=2 SV=1	Q9SPM1_SOLLC Extensin-like protein OS=Solanum lycopersicum GN=Pex1 PE=4 SV=1	leucine-rich repeat transmembrane protein kinase, putative (EC:1.3.1.74); K13420 LRR receptor-like serine/threonine-protein kinase FLS2 [EC:2.7.11.1]	IPR001611; Leucine-rich repeat	GO:0005515; protein binding; Molecular Function
SIN_1009692	2.01114	Up	7.33142e-10	3.20262e-09	873	19	84	0.71091	2.86569	NAC22_ARATH NAC domain-containing protein 21/22 OS=Arabidopsis thaliana GN=NAC021 PE=1 SV=2	D7U315_VITVI Whole genome shotgun sequence of line PN40024, scaffold_5.assembly12x (Fragment) OS=Vitis vinifera GN=VIT_00028354001 PE=4 SV=1	NA	IPR003441; No apical meristem (NAM) protein	GO:0003677; DNA binding; Molecular Function GO:0045449; regulation of transcription; Biological Process
SIN_1020357	2.00971	Up	1.12697e-06	3.6614e-06	2181	12	53	0.179722	0.723742	NA	B9SSG9_RICCO Putative uncharacterized protein OS=Ricinus communis GN=RCOM_1061840 PE=4 SV=1	NA	NA	NA
SIN_1007938	2.00426	Up	3.13758e-10	1.4124e-09	1071	20	88	0.60998	2.44713	NA	B9IJP0_POPTR Predicted protein OS=Populus trichocarpa GN=POPTRDRAFT_577529 PE=4 SV=1	NA	IPR004253; Domain of unknown function DUF231, plant	NA
SIN_1007323	1.98937	Up	3.37302e-68	1.1554e-66	1083	155	675	4.67496	18.5626	BCB1_ARATH Blue copper protein OS=Arabidopsis thaliana GN=BCB PE=1 SV=2	Q9M510_SOLLC Dicyanin OS=Solanum lycopersicum PE=2 SV=1	NA	IPR002024; Bacterioferritin IPR003245; Plastocyanin-like	GO:0005507; copper ion binding; Molecular Function GO:0006826; iron ion transport; Biological Process GO:0006879; cellular iron ion homeostasis; Biological Process GO:0008199; ferric iron binding; Molecular Function GO:0009055; electron carrier activity; Molecular Function
SIN_1019860	1.98223	Up	1.77232e-06	5.62029e-06	603	12	52	0.650038	2.56832	NA	Q9C7R9_ARATH Putative uncharacterized protein F13A11.6 OS=Arabidopsis thaliana GN=At1g43000 PE=4 SV=1	NA	IPR006734; Protein of unknown function DUF597	NA
SIN_1017068	1.98223	Up	3.77364e-05	0.000102097	450	9	39	0.653288	2.58116	NA	E0CRG2_VITVI Whole genome shotgun sequence of line PN40024, scaffold_1.assembly12x (Fragment) OS=Vitis vinifera GN=VIT_00008979001 PE=4 SV=1	NA	IPR006121; Heavy metal transport/detoxification protein	GO:0030001; metal ion transport; Biological Process GO:0046872; metal ion binding; Molecular Function
SIN_1015319	1.97599	Up	0	0	483	1176	5074	79.5308	312.872	PRS2_SOLTU Pathogenesis-related protein STH-2 OS=Solanum tuberosum GN=STH-2 PE=2 SV=1	A6N8C4_SALMI Pathogen-related protein STH-2 OS=Salvia miltiorrhiza PE=3 SV=1	NA	IPR000916; Bet v I allergen	GO:0006952; defense response; Biological Process GO:0009607; response to biotic stimulus; Biological Process
SIN_1006818	1.97228	Up	0	0	1464	2451	10548	54.6861	214.582	QRT3_ARATH Polygalacturonase QRT3 OS=Arabidopsis thaliana GN=QRT3 PE=2 SV=1	B9MUM4_POPTR Predicted protein OS=Populus trichocarpa GN=POPTRDRAFT_588705 PE=4 SV=1	NA	IPR006626; Parallel beta-helix repeat	NA
SIN_1018260	1.96911	Up	9.43198e-16	6.42019e-15	1545	34	146	0.718829	2.81441	C72A1_CATRO Secologanin synthase OS=Catharanthus roseus GN=CYP72A1 PE=2 SV=1	B9HWV8_POPTR Cytochrome P450 OS=Populus trichocarpa GN=CYP749A9 PE=3 SV=1	Os09g0403300; K10717 cytokinin trans-hydroxylase	IPR001128; Cytochrome P450 IPR002401; Cytochrome P450, E-class, group I IPR017972; Cytochrome P450, conserved site	GO:0004497; monooxygenase activity; Molecular Function GO:0005506; iron ion binding; Molecular Function GO:0009055; electron carrier activity; Molecular Function GO:0020037; heme binding; Molecular Function GO:0055114; oxidation-reduction process; Biological Process
SIN_1001921	1.96829	Up	1.65213e-11	8.31124e-11	1941	24	103	0.403888	1.58043	GLUA_DICDI Lysosomal beta glucosidase OS=Dictyostelium discoideum GN=gluA PE=1 SV=2	D7U8L2_VITVI Whole genome shotgun sequence of line PN40024, scaffold_32.assembly12x (Fragment) OS=Vitis vinifera GN=VIT_00022483001 PE=4 SV=1	hypothetical protein LOC100255282; K01188 beta-glucosidase [EC:3.2.1.21]	IPR001764; Glycoside hydrolase, family 3, N-terminal IPR002772; Glycoside hydrolase, family 3, C-terminal	GO:0004553; hydrolase activity, hydrolyzing O-glycosyl compounds; Molecular Function GO:0005975; carbohydrate metabolic process; Biological Process
SIN_1012440	1.96829	Up	9.99762e-102	5.37361e-100	948	240	1030	8.26947	32.3588	IPT3_ARATH Adenylate isopentenyltransferase 3, chloroplastic OS=Arabidopsis thaliana GN=IPT3 PE=1 SV=1	Q09Q94_9ROSA Isopentenyltransferase OS=Malus hupehensis PE=2 SV=1	hypothetical protein LOC100245931; K10760 adenylate isopentenyltransferase (cytokinin synthase)	IPR002627; tRNA isopentenyltransferase	GO:0005524; ATP binding; Molecular Function GO:0008033; tRNA processing; Biological Process
SIN_1021198	1.96755	Up	2.09632e-17	1.58409e-16	1545	38	163	0.803397	3.14212	STP10_ARATH Sugar transport protein 10 OS=Arabidopsis thaliana GN=STP10 PE=2 SV=1	B9S337_RICCO Sugar transporter, putative OS=Ricinus communis GN=RCOM_1397030 PE=3 SV=1	HXT13; Hexose transporter, induced in the presence of non-fermentable carbon sources, induced by low levels of glucose, repressed by high levels of glucose; K08139 MFS transporter, SP family, sugar:H+ symporter	IPR003663; Sugar/inositol transporter IPR005828; General substrate transporter IPR005829; Sugar transporter, conserved site IPR020846; Major facilitator superfamily	GO:0005215; transporter activity; Molecular Function GO:0006810; transport; Biological Process GO:0016020; membrane; Cellular Component GO:0016021; integral to membrane; Cellular Component GO:0022891; substrate-specific transmembrane transporter activity; Molecular Function GO:0055085; transmembrane transport; Biological Process
SIN_1005679	1.96629	Up	0.000346328	0.0008216	762	7	30	0.300067	1.17255	NA	B9RDZ4_RICCO Putative uncharacterized protein OS=Ricinus communis GN=RCOM_1617010 PE=4 SV=1	NA	NA	NA
SIN_1014892	1.96191	Up	6.60908e-06	1.96195e-05	1410	11	47	0.254829	0.992756	U73B3_ARATH UDP-glycosyltransferase 73B3 OS=Arabidopsis thaliana GN=UGT73B3 PE=2 SV=1	B6EWY6_LYCBA UDP-glucose:glucosyltransferase OS=Lycium barbarum GN=UGT73Q1 PE=2 SV=1	UDP-glucoronosyl/UDP-glucosyl transferase family protein; K13496 UDP-glucosyl transferase 73C [EC:2.4.1.-]	IPR002213; UDP-glucuronosyl/UDP-glucosyltransferase	GO:0008152; metabolic process; Biological Process GO:0016758; transferase activity, transferring hexosyl groups; Molecular Function
SIN_1016952	1.95422	Up	1.55526e-24	1.6961e-23	1125	56	238	1.62596	6.30069	ENL2_ARATH Early nodulin-like protein 2 OS=Arabidopsis thaliana GN=At4g27520 PE=1 SV=1	B9SQI2_RICCO Copper ion binding protein, putative OS=Ricinus communis GN=RCOM_0590710 PE=4 SV=1	NA	IPR003245; Plastocyanin-like	GO:0005507; copper ion binding; Molecular Function GO:0009055; electron carrier activity; Molecular Function
SIN_1009801	1.94922	Up	2.41618e-08	9.24729e-08	1446	17	72	0.384022	1.48295	U73B3_ARATH UDP-glycosyltransferase 73B3 OS=Arabidopsis thaliana GN=UGT73B3 PE=2 SV=1	B9GM96_POPTR Predicted protein OS=Populus trichocarpa GN=POPTRDRAFT_797124 PE=3 SV=1	UDP-glucoronosyl/UDP-glucosyl transferase family protein; K13496 UDP-glucosyl transferase 73C [EC:2.4.1.-]	IPR002213; UDP-glucuronosyl/UDP-glucosyltransferase	GO:0008152; metabolic process; Biological Process GO:0016758; transferase activity, transferring hexosyl groups; Molecular Function
SIN_1012029	1.94767	Up	1.1708e-06	3.79428e-06	1029	13	55	0.41267	1.59188	Y1869_ARATH Uncharacterized protein At1g28695 OS=Arabidopsis thaliana GN=At1g28695 PE=2 SV=1	B9RA21_RICCO Pentatricopeptide repeat-containing protein, putative OS=Ricinus communis GN=RCOM_1502850 PE=4 SV=1	NA	IPR005069; Nucleotide-diphospho-sugar transferase, predicted	NA
SIN_1026157	1.9445	Up	0	0	1671	885	3736	17.2998	66.5877	NA	B9H6Y7_POPTR Predicted protein OS=Populus trichocarpa GN=POPTRDRAFT_760719 PE=4 SV=1	similar to eukaryotic translation initiation factor 4 gamma, 1; K03260 translation initiation factor eIF-4F	NA	NA
SIN_1009065	1.9413	Up	8.22716e-15	5.2565e-14	168	33	139	6.41623	24.6416	SNAK2_SOLTU Snakin-2 OS=Solanum tuberosum GN=SN2 PE=1 SV=1	B9H4W9_POPTR Predicted protein OS=Populus trichocarpa GN=POPTRDRAFT_715445 PE=4 SV=1	NA	IPR003854; Gibberellin regulated protein	NA
SIN_1023470	1.93714	Up	2.47242e-05	6.83829e-05	1104	10	42	0.295873	1.13304	NA	A5B634_VITVI Putative uncharacterized protein OS=Vitis vinifera GN=VITISV_043890 PE=4 SV=1	NA	IPR012442; Protein of unknown function DUF1645	NA
SIN_1024177	1.92565	Up	1.59929e-08	6.2396e-08	921	18	75	0.638393	2.4253	CHIT2_TULBA Chitinase 2 OS=Tulipa bakeri PE=1 SV=1	B9I3V6_POPTR Predicted protein OS=Populus trichocarpa GN=POPTRDRAFT_892025 PE=3 SV=1	Cht3; Chitinase 3 (EC:3.2.1.14); K01183 chitinase [EC:3.2.1.14]	IPR000677; 2S globulin IPR001223; Glycoside hydrolase, family 18, catalytic domain IPR001579; Glycoside hydrolase, chitinase active site	GO:0004553; hydrolase activity, hydrolyzing O-glycosyl compounds; Molecular Function GO:0005975; carbohydrate metabolic process; Biological Process
SIN_1025146	1.91115	Up	0.000224264	0.00054562	921	8	33	0.28373	1.06713	Y5698_ARATH Putative B3 domain-containing protein At5g66980 OS=Arabidopsis thaliana GN=At5g66980 PE=3 SV=1	D7TPT1_VITVI Whole genome shotgun sequence of line PN40024, scaffold_63.assembly12x (Fragment) OS=Vitis vinifera GN=VIT_00031853001 PE=4 SV=1	NA	IPR003340; Transcriptional factor B3	GO:0003677; DNA binding; Molecular Function GO:0006355; regulation of transcription, DNA-dependent; Biological Process
SIN_1015405	1.90778	Up	1.76438e-11	8.85494e-11	1314	26	107	0.646328	2.42523	AVT1_YEAST Vacuolar amino acid transporter 1 OS=Saccharomyces cerevisiae (strain ATCC 204508 / S288c) GN=AVT1 PE=1 SV=1	B9IA91_POPTR Amino acid transporter (Fragment) OS=Populus trichocarpa GN=POPTRDRAFT_246380 PE=4 SV=1	similar to predicted protein; K14209 solute carrier family 36 (proton-coupled amino acid transporter), member 1	IPR013057; Amino acid transporter, transmembrane	NA
SIN_1014414	1.90628	Up	9.28372e-05	0.000238583	1380	9	37	0.213029	0.798521	AGO61_TETNG Uncharacterized glycosyltransferase AGO61 OS=Tetraodon nigroviridis GN=ago61 PE=2 SV=1	D7T817_VITVI Whole genome shotgun sequence of line PN40024, scaffold_90.assembly12x (Fragment) OS=Vitis vinifera GN=VIT_00037699001 PE=4 SV=1	NA	IPR007657; Glycosyltransferase AER61, uncharacterised	GO:0016757; transferase activity, transferring glycosyl groups; Molecular Function
SIN_1025398	1.90152	Up	3.59962e-17	2.68013e-16	1578	41	168	0.848695	3.17078	C82A3_SOYBN Cytochrome P450 82A3 OS=Glycine max GN=CYP82A3 PE=2 SV=1	A5B629_VITVI Putative uncharacterized protein OS=Vitis vinifera GN=VITISV_031127 PE=3 SV=1	CYP82C4; electron carrier/ heme binding / iron ion binding / monooxygenase/ oxygen binding; K00517 [EC:1.14.-.-]	IPR001128; Cytochrome P450 IPR002401; Cytochrome P450, E-class, group I IPR017972; Cytochrome P450, conserved site	GO:0004497; monooxygenase activity; Molecular Function GO:0005506; iron ion binding; Molecular Function GO:0009055; electron carrier activity; Molecular Function GO:0020037; heme binding; Molecular Function GO:0055114; oxidation-reduction process; Biological Process
SIN_1020671	1.89657	Up	0	0	1077	850	3471	25.7797	95.9848	ADHL1_ARATH Alcohol dehydrogenase-like 1 OS=Arabidopsis thaliana GN=At1g22430 PE=2 SV=1	Q2KNL4_OCIBA Alcohol dehydrogenase-like protein OS=Ocimum basilicum GN=ADH1 PE=2 SV=1	hypothetical protein; K00121 S-(hydroxymethyl)glutathione dehydrogenase / alcohol dehydrogenase [EC:1.1.1.284 1.1.1.1]	IPR002328; Alcohol dehydrogenase, zinc-containing, conserved site IPR013149; Alcohol dehydrogenase, C-terminal IPR013154; Alcohol dehydrogenase GroES-like IPR020843; Polyketide synthase, enoylreductase	GO:0008270; zinc ion binding; Molecular Function GO:0016491; oxidoreductase activity; Molecular Function GO:0016747; transferase activity, transferring acyl groups other than amino-acyl groups; Molecular Function GO:0055114; oxidation-reduction process; Biological Process
SIN_1013276	1.8965	Up	6.75928e-06	2.00348e-05	492	12	49	0.796693	2.96616	CML44_ARATH Probable calcium-binding protein CML44 OS=Arabidopsis thaliana GN=CML44 PE=1 SV=2	A4L9I0_GOSHI Putative calcium-binding protein OS=Gossypium hirsutum PE=4 SV=1	calcium binding protein/cast, putative; K13448 calcium-binding protein CML	IPR002048; Calcium-binding EF-hand IPR018247; EF-Hand 1, calcium-binding site IPR018248; EF-hand IPR018249; EF-HAND 2	GO:0005509; calcium ion binding; Molecular Function
SIN_1011076	1.89229	Up	1.19686e-06	3.87337e-06	843	14	57	0.54247	2.01377	TGT3B_ARATH Trihelix transcription factor GT-3b OS=Arabidopsis thaliana GN=GT-3B PE=1 SV=1	B9HCX7_POPTR Predicted protein OS=Populus trichocarpa GN=POPTRDRAFT_560923 PE=4 SV=1	ZSCAN20; zinc finger and SCAN domain containing 20; K09230 SCAN domain-containing zinc finger protein	IPR017877; MYB-like	NA
SIN_1000302	1.87425	Up	8.21586e-37	1.37483e-35	1110	96	386	2.82503	10.3569	AMT12_SOLLC Ammonium transporter 1 member 2 OS=Solanum lycopersicum GN=AMT1-2 PE=2 SV=1	B9IPE2_POPTR Ammonium transporter OS=Populus trichocarpa GN=PtrAMT1-2 PE=4 SV=1	NA	IPR001905; Ammonium transporter IPR018047; Ammonium transporter, conserved site	GO:0006810; transport; Biological Process GO:0008519; ammonium transmembrane transporter activity; Molecular Function GO:0016020; membrane; Cellular Component GO:0055085; transmembrane transport; Biological Process
SIN_1011011	1.87285	Up	3.5441e-23	3.6165e-22	924	59	237	2.08572	7.63906	PER1_ARAHY Cationic peroxidase 1 OS=Arachis hypogaea GN=PNC1 PE=1 SV=2	Q9SSZ7_SCUBA Peroxidase 3 OS=Scutellaria baicalensis PE=2 SV=1	Peroxidase 52 precursor, putative (EC:1.11.1.7); K00430 peroxidase [EC:1.11.1.7]	IPR000823; Plant peroxidase IPR002016; Haem peroxidase, plant/fungal/bacterial IPR019793; Peroxidases heam-ligand binding site IPR019794; Peroxidase, active site	GO:0004601; peroxidase activity; Molecular Function GO:0006979; response to oxidative stress; Biological Process GO:0020037; heme binding; Molecular Function GO:0055114; oxidation-reduction process; Biological Process
SIN_1000115	1.86675	Up	0.000350124	0.00082993	258	8	32	1.01285	3.69397	NA	NA	NA	NA	NA
SIN_1017037	1.85814	Up	1.33493e-16	9.57562e-16	648	42	167	2.11714	7.67547	GSTF3_ARATH Glutathione S-transferase ERD13 OS=Arabidopsis thaliana GN=ERD13 PE=1 SV=3	C6SY24_SOYBN Putative uncharacterized protein OS=Glycine max PE=2 SV=1	glutathione-s-transferase theta, gst, putative (EC:2.5.1.18); K00799 glutathione S-transferase [EC:2.5.1.18]	IPR004045; Glutathione S-transferase, N-terminal IPR004046; Glutathione S-transferase, C-terminal IPR017933; Glutathione S-transferase/chloride channel, C-terminal	GO:0005515; protein binding; Molecular Function
SIN_1007593	1.84329	Up	2.20554e-12	1.18573e-11	693	31	122	1.46118	5.24313	VPS2A_ARATH Vacuolar protein sorting-associated protein 2 homolog 1 OS=Arabidopsis thaliana GN=VPS2.1 PE=2 SV=2	A5AFU2_VITVI Putative uncharacterized protein OS=Vitis vinifera GN=VITISV_007913 PE=4 SV=1	hypothetical protein; K12191 charged multivesicular body protein 2A	IPR005024; Snf7	GO:0015031; protein transport; Biological Process
SIN_1011100	1.83683	Up	6.18342e-120	3.99559e-118	1506	341	1336	7.39613	26.4207	GPAT6_ARATH Glycerol-3-phosphate acyltransferase 6 OS=Arabidopsis thaliana GN=GPAT6 PE=1 SV=1	A9PGT0_POPTR Predicted protein OS=Populus trichocarpa GN=POPTRDRAFT_835559 PE=2 SV=1	glycerol-3-phosphate acyltransferase (EC:2.3.1.51); K13508 glycerol-3-phosphate acyltransferase [EC:2.3.1.15]	IPR002123; Phospholipid/glycerol acyltransferase	GO:0008152; metabolic process; Biological Process GO:0008415; acyltransferase activity; Molecular Function
SIN_1000902	1.83359	Up	3.87686e-05	0.000104719	828	11	43	0.433948	1.54668	DJC13_HUMAN DnaJ homolog subfamily C member 13 OS=Homo sapiens GN=DNAJC13 PE=1 SV=5	D7TBT5_VITVI Whole genome shotgun sequence of line PN40024, scaffold_16.assembly12x (Fragment) OS=Vitis vinifera GN=VIT_00015442001 PE=4 SV=1	similar to GRV2 (KATAMARI2); binding / heat shock protein binding; K09533 DnaJ homolog subfamily C member 13	IPR001623; Heat shock protein DnaJ, N-terminal	GO:0031072; heat shock protein binding; Molecular Function
SIN_1015297	1.83023	Up	9.30474e-05	0.000239044	1302	10	39	0.250879	0.892108	COL3_ARATH Zinc finger protein CONSTANS-LIKE 3 OS=Arabidopsis thaliana GN=COL3 PE=1 SV=1	A5B9U7_VITVI Putative uncharacterized protein OS=Vitis vinifera GN=VITISV_003698 PE=4 SV=1	Os12g0101000; K03539 ribonuclease P/MRP protein subunit RPP1 [EC:3.1.26.5]	IPR010402; CCT domain	GO:0005515; protein binding; Molecular Function
SIN_1021653	1.82947	Up	5.47966e-69	1.90782e-67	171	196	764	37.4399	133.064	NA	NA	NA	NA	NA
SIN_1006586	1.82889	Up	7.65406e-78	3.09439e-76	2157	222	865	3.36185	11.9434	NA	D7SXC3_VITVI Whole genome shotgun sequence of line PN40024, scaffold_108.assembly12x (Fragment) OS=Vitis vinifera GN=VIT_00011418001 PE=4 SV=1	NA	IPR012870; Protein of unknown function DUF1666	NA
SIN_1015090	1.82187	Up	3.3368e-104	1.86661e-102	858	302	1171	11.4973	40.6474	FB119_ARATH F-box protein At2g27310 OS=Arabidopsis thaliana GN=At2g27310 PE=2 SV=1	B9SCY2_RICCO Putative uncharacterized protein OS=Ricinus communis GN=RCOM_1282250 PE=4 SV=1	NA	NA	NA
SIN_1007536	1.82095	Up	1.28279e-09	5.48957e-09	1773	24	93	0.442158	1.5622	PME13_ARATH Probable pectinesterase/pectinesterase inhibitor 13 OS=Arabidopsis thaliana GN=PME13 PE=2 SV=2	Q9MBB6_SALGI Pectinesterase OS=Salix gilgiana GN=SgPME1 PE=2 SV=1	pectinesterase family protein (EC:3.1.1.11); K01051 pectinesterase [EC:3.1.1.11]	IPR000070; Pectinesterase, catalytic IPR006501; Pectinesterase inhibitor IPR018040; Pectinesterase, active site	GO:0004857; enzyme inhibitor activity; Molecular Function GO:0005618; cell wall; Cellular Component GO:0030599; pectinesterase activity; Molecular Function GO:0042545; cell wall modification; Biological Process
SIN_1021638	1.81429	Up	4.40316e-06	1.33549e-05	987	14	54	0.463325	1.62945	SOT17_ARATH Sulfotransferase 17 OS=Arabidopsis thaliana GN=SOT17 PE=1 SV=1	D7TXM0_VITVI Whole genome shotgun sequence of line PN40024, scaffold_106.assembly12x (Fragment) OS=Vitis vinifera GN=VIT_00011259001 PE=4 SV=1	SOT16; SOT16 (SULFOTRANSFERASE 16); desulfoglucosinolate sulfotransferase/ sulfotransferase; K11821 desulfoglucosinolate sulfotransferase A/B/C [EC:2.8.2.-]	IPR000863; Sulfotransferase domain	GO:0008146; sulfotransferase activity; Molecular Function
SIN_1022863	1.80865	Up	9.14842e-08	3.31477e-07	1404	19	73	0.44204	1.54853	NA	D7TGQ1_VITVI Whole genome shotgun sequence of line PN40024, scaffold_35.assembly12x (Fragment) OS=Vitis vinifera GN=VIT_00023201001 PE=4 SV=1	NA	IPR007877; Protein of unknown function DUF707	NA
SIN_1014529	1.79964	Up	2.2137e-12	1.18956e-11	300	33	126	3.59309	12.5087	NA	B9SIF0_RICCO Putative uncharacterized protein OS=Ricinus communis GN=RCOM_1255460 PE=4 SV=1	NA	IPR022251; Protein of unknown function wound-induced	NA
SIN_1008781	1.79275	Up	1.27828e-09	5.47127e-09	1488	25	95	0.548797	1.90145	NA	B9HSI1_POPTR Predicted protein OS=Populus trichocarpa GN=POPTRDRAFT_770154 PE=4 SV=1	NA	NA	NA
SIN_1024382	1.79275	Up	0.000143479	0.000358574	204	10	38	1.6012	5.54775	NA	NA	NA	NA	NA
SIN_1018114	1.78629	Up	0	0	1887	4807	18185	83.2103	287.015	GP1_SOLLC Polygalacturonase-1 non-catalytic subunit beta OS=Solanum lycopersicum GN=GP1 PE=1 SV=1	B9HLT5_POPTR Predicted protein (Fragment) OS=Populus trichocarpa GN=POPTRDRAFT_418931 PE=4 SV=1	NA	IPR004873; BURP	NA
SIN_1014553	1.7716	Up	3.3968e-46	7.44011e-45	1020	141	528	4.51538	15.4169	NAC18_ARATH NAC domain-containing protein 18 OS=Arabidopsis thaliana GN=NAC018 PE=2 SV=1	B9T364_RICCO NAC domain-containing protein, putative OS=Ricinus communis GN=RCOM_0129350 PE=4 SV=1	NA	IPR003441; No apical meristem (NAM) protein	GO:0003677; DNA binding; Molecular Function GO:0045449; regulation of transcription; Biological Process
SIN_1001610	1.76366	Up	1.50887e-10	6.98637e-10	1107	29	108	0.855708	2.90563	ACCH1_ARATH 1-aminocyclopropane-1-carboxylate oxidase homolog 1 OS=Arabidopsis thaliana GN=At1g06620 PE=2 SV=1	B9HUA6_POPTR Predicted protein OS=Populus trichocarpa GN=POPTRDRAFT_881058 PE=3 SV=1	bx6; benzoxazin6; K13229 2-oxoglutarate-dependent dioxygenase [EC:1.14.11.-]	IPR005123; Oxoglutarate/iron-dependent oxygenase	GO:0016491; oxidoreductase activity; Molecular Function
SIN_1025702	1.75877	Up	1.06724e-17	8.17852e-17	993	52	193	1.71052	5.78858	PER73_ARATH Peroxidase 73 OS=Arabidopsis thaliana GN=PER73 PE=1 SV=1	A0S5Z4_SESIN Peroxidase OS=Sesamum indicum PE=2 SV=1	hypothetical protein LOC100266458; K00430 peroxidase [EC:1.11.1.7]	IPR000823; Plant peroxidase IPR002016; Haem peroxidase, plant/fungal/bacterial IPR019793; Peroxidases heam-ligand binding site IPR019794; Peroxidase, active site	GO:0004601; peroxidase activity; Molecular Function GO:0006979; response to oxidative stress; Biological Process GO:0020037; heme binding; Molecular Function GO:0055114; oxidation-reduction process; Biological Process
SIN_1022370	1.75752	Up	6.9198e-09	2.78595e-08	753	24	89	1.0411	3.52013	NA	C6TE93_SOYBN Putative uncharacterized protein OS=Glycine max PE=2 SV=1	NA	IPR012881; Protein of unknown function DUF1685	NA
SIN_1009145	1.75592	Up	1.56725e-23	1.6292e-22	813	71	263	2.85261	9.63449	NA	A5C7K3_VITVI Putative uncharacterized protein OS=Vitis vinifera GN=VITISV_014432 PE=4 SV=1	NA	IPR000008; C2 calcium-dependent membrane targeting IPR018029; C2 membrane targeting protein	GO:0005515; protein binding; Molecular Function
SIN_1005529	1.75428	Up	0.000220216	0.000536387	336	10	37	0.972155	3.27964	NA	B9HC97_POPTR Predicted protein OS=Populus trichocarpa GN=POPTRDRAFT_653743 PE=4 SV=1	NA	IPR006476; Conserved hypothetical protein CHP01589, plant	NA
SIN_1019334	1.75128	Up	1.91896e-09	8.11524e-09	951	26	96	0.893034	3.00645	WRK28_ARATH Probable WRKY transcription factor 28 OS=Arabidopsis thaliana GN=WRKY28 PE=2 SV=1	E0CU42_VITVI Whole genome shotgun sequence of line PN40024, scaffold_28.assembly12x (Fragment) OS=Vitis vinifera GN=VIT_00020864001 PE=4 SV=1	hypothetical protein; K13424 WRKY transcription factor 33	IPR003657; DNA-binding WRKY	GO:0003700; sequence-specific DNA binding transcription factor activity; Molecular Function GO:0043565; sequence-specific DNA binding; Molecular Function GO:0045449; regulation of transcription; Biological Process
SIN_1022446	1.75128	Up	2.45414e-05	6.79095e-05	465	13	48	0.913199	3.07434	NA	NA	NA	NA	NA
SIN_1015495	1.74827	Up	2.51328e-41	4.82132e-40	1482	130	479	2.8653	9.62611	GUN_PHAVU Endoglucanase OS=Phaseolus vulgaris PE=2 SV=2	Q43149_SAMNI Cellulase (Fragment) OS=Sambucus nigra PE=2 SV=1	Os09g0530200; K01179 endoglucanase [EC:3.2.1.4]	IPR001701; Glycoside hydrolase, family 9 IPR018221; Glycoside hydrolase, family 9, active site	GO:0004553; hydrolase activity, hydrolyzing O-glycosyl compounds; Molecular Function GO:0005975; carbohydrate metabolic process; Biological Process
SIN_1014893	1.74122	Up	1.04887e-08	4.15259e-08	1455	24	88	0.538795	1.80129	U73B3_ARATH UDP-glycosyltransferase 73B3 OS=Arabidopsis thaliana GN=UGT73B3 PE=2 SV=1	B6EWY6_LYCBA UDP-glucose:glucosyltransferase OS=Lycium barbarum GN=UGT73Q1 PE=2 SV=1	UDP-glucoronosyl/UDP-glucosyl transferase family protein; K13496 UDP-glucosyl transferase 73C [EC:2.4.1.-]	IPR002213; UDP-glucuronosyl/UDP-glucosyltransferase	GO:0008152; metabolic process; Biological Process GO:0016758; transferase activity, transferring hexosyl groups; Molecular Function
SIN_1018655	1.74122	Up	7.633e-07	2.52417e-06	873	18	66	0.673493	2.25161	E13B_PRUPE Glucan endo-1,3-beta-glucosidase, basic isoform OS=Prunus persica GN=GNS1 PE=3 SV=1	B2ZP01_VITRI Beta-1,3-glucanase OS=Vitis riparia PE=2 SV=1	glucan 1,3-beta-glucosidase precursor; K01210 glucan 1,3-beta-glucosidase [EC:3.2.1.58]	IPR000490; Glycoside hydrolase, family 17	GO:0004553; hydrolase activity, hydrolyzing O-glycosyl compounds; Molecular Function GO:0005975; carbohydrate metabolic process; Biological Process
SIN_1021792	1.74122	Up	5.85294e-05	0.000154657	1617	12	44	0.242408	0.810413	PHT13_ARATH Probable inorganic phosphate transporter 1-3 OS=Arabidopsis thaliana GN=PHT1-3 PE=2 SV=1	C3UZD5_SOYBN Phosphate transporter OS=Glycine max GN=Pht1-14 PE=2 SV=1	inorganic phosphate transporter, putative; K08176 MFS transporter, PHS family, inorganic phosphate transporter	IPR005828; General substrate transporter IPR020846; Major facilitator superfamily	GO:0005215; transporter activity; Molecular Function GO:0006810; transport; Biological Process GO:0016021; integral to membrane; Cellular Component GO:0055085; transmembrane transport; Biological Process
SIN_1019627	1.74122	Up	8.39306e-19	6.84802e-18	939	57	209	1.98282	6.62894	WRK28_ARATH Probable WRKY transcription factor 28 OS=Arabidopsis thaliana GN=WRKY28 PE=2 SV=1	A5BVH3_VITVI Putative uncharacterized protein OS=Vitis vinifera GN=VITISV_042733 PE=4 SV=1	WRKY53 - superfamily of TFs having WRKY and zinc finger domains; K13424 WRKY transcription factor 33	IPR003657; DNA-binding WRKY	GO:0003700; sequence-specific DNA binding transcription factor activity; Molecular Function GO:0043565; sequence-specific DNA binding; Molecular Function GO:0045449; regulation of transcription; Biological Process
SIN_1004855	1.7372	Up	7.86282e-90	3.74318e-88	180	294	1075	53.3519	177.869	NA	NA	NA	NA	NA
SIN_1007775	1.73575	Up	8.72186e-45	1.83458e-43	1443	144	526	3.25965	10.8563	GLYG_HUMAN Glycogenin-1 OS=Homo sapiens GN=GYG1 PE=1 SV=4	D7U201_VITVI Whole genome shotgun sequence of line PN40024, scaffold_128.assembly12x (Fragment) OS=Vitis vinifera GN=VIT_00000046001 PE=4 SV=1	glycogenin, putative (EC:2.4.1.186); K00750 glycogenin glucosyltransferase [EC:2.4.1.186]	IPR002495; Glycosyl transferase, family 8	GO:0016757; transferase activity, transferring glycosyl groups; Molecular Function
SIN_1003925	1.73551	Up	2.45488e-08	9.38924e-08	276	23	84	2.72204	9.06429	WUN1_SOLTU Wound-induced protein 1 OS=Solanum tuberosum GN=WUN1 PE=2 SV=1	B9IGM0_POPTR Predicted protein OS=Populus trichocarpa GN=POPTRDRAFT_777966 PE=4 SV=1	NA	IPR009798; Wound-induced protein, Wun1	NA
SIN_1027127	1.72925	Up	0.000140041	0.000350658	1800	11	40	0.199616	0.661837	Y5262_ARATH Ankyrin repeat-containing protein At5g02620 OS=Arabidopsis thaliana GN=At5g02620 PE=1 SV=1	D7TE32_VITVI Whole genome shotgun sequence of line PN40024, scaffold_59.assembly12x (Fragment) OS=Vitis vinifera GN=VIT_00030361001 PE=4 SV=1	hypothetical LOC575268; K08803 death-associated protein kinase [EC:2.7.11.1]	IPR002110; Ankyrin repeat IPR020683; Ankyrin repeat-containing domain	GO:0005515; protein binding; Molecular Function
SIN_1026946	1.72925	Up	0.000140041	0.000350695	492	11	40	0.730302	2.42136	ATL18_ARATH RING-H2 finger protein ATL18 OS=Arabidopsis thaliana GN=ATL18 PE=2 SV=1	D7MEW3_ARALL Zinc finger family protein OS=Arabidopsis lyrata subsp. lyrata GN=ARALYDRAFT_327776 PE=4 SV=1	similar to MGC81063 protein; K10634 E3 ubiquitin-protein ligase Praja2 [EC:6.3.2.19]	IPR001841; Zinc finger, RING-type IPR018957; Zinc finger, C3HC4 RING-type	GO:0005515; protein binding; Molecular Function GO:0008270; zinc ion binding; Molecular Function
SIN_1017929	1.7242	Up	2.11526e-56	5.79139e-55	1446	186	674	4.20165	13.8821	1A1C_SOYBN 1-aminocyclopropane-1-carboxylate synthase OS=Glycine max GN=ACS1 PE=2 SV=1	O49904_TOBAC ACC synthase OS=Nicotiana tabacum GN=ACCS2 PE=2 SV=1	acc synthase, putative (EC:4.4.1.14); K01762 1-aminocyclopropane-1-carboxylate synthase [EC:4.4.1.14]	IPR001176; 1-aminocyclopropane-1-carboxylate synthase IPR004838; Aminotransferases, class-I, pyridoxal-phosphate-binding site IPR004839; Aminotransferase, class I/classII	GO:0003824; catalytic activity; Molecular Function GO:0009058; biosynthetic process; Biological Process GO:0016769; transferase activity, transferring nitrogenous groups; Molecular Function GO:0016847; 1-aminocyclopropane-1-carboxylate synthase activity; Molecular Function GO:0030170; pyridoxal phosphate binding; Molecular Function
SIN_1015471	1.7209	Up	3.73552e-05	0.000101124	528	13	47	0.804238	2.65111	DR206_PEA Disease resistance response protein 206 OS=Pisum sativum GN=PI206 PE=2 SV=2	Q29ZQ9_SESIN Dirigent protein OS=Sesamum indicum PE=2 SV=1	NA	IPR004265; Plant disease resistance response protein	NA
SIN_1014989	1.71823	Up	3.7107e-08	1.39815e-07	1212	23	83	0.619869	2.03957	NA	A8Y4K4_CAEBR CBR-CLEC-223 protein OS=Caenorhabditis briggsae GN=cbr-clec-223 PE=4 SV=2	NA	NA	NA
SIN_1011981	1.71755	Up	1.63565e-76	6.45597e-75	528	257	927	15.8992	52.2889	NA	E0CRP6_VITVI Whole genome shotgun sequence of line PN40024, scaffold_1.assembly12x (Fragment) OS=Vitis vinifera GN=VIT_00009081001 PE=4 SV=1	NA	NA	NA
SIN_1012910	1.7066	Up	2.1828e-21	2.04163e-20	1203	69	247	1.87352	6.11498	GAOX2_ARATH Gibberellin 20 oxidase 2 OS=Arabidopsis thaliana GN=20ox2 PE=2 SV=1	Q8S310_NICSY Gibberellin 20-oxidase 2 OS=Nicotiana sylvestris GN=GA20ox2 PE=2 SV=1	gibberellin 20-oxidase, putative (EC:1.14.11.15); K05282 gibberellin 20-oxidase [EC:1.14.11.12]	IPR002283; Isopenicillin N synthase IPR005123; Oxoglutarate/iron-dependent oxygenase	GO:0005506; iron ion binding; Molecular Function GO:0016491; oxidoreductase activity; Molecular Function GO:0055114; oxidation-reduction process; Biological Process
SIN_1019363	1.70325	Up	2.03534e-07	7.12996e-07	903	21	75	0.759638	2.47364	FL3H_MALDO Naringenin,2-oxoglutarate 3-dioxygenase OS=Malus domestica PE=2 SV=1	B9SRB9_RICCO Gibberellin 3-beta-dioxygenase, putative OS=Ricinus communis GN=RCOM_0613740 PE=3 SV=1	hypothetical protein LOC100265167; K04124 gibberellin 3-beta-dioxygenase [EC:1.14.11.15]	IPR005123; Oxoglutarate/iron-dependent oxygenase	GO:0016491; oxidoreductase activity; Molecular Function
SIN_1022046	1.70074	Up	5.5955e-08	2.06922e-07	1566	23	82	0.479746	1.5595	C82A3_SOYBN Cytochrome P450 82A3 OS=Glycine max GN=CYP82A3 PE=2 SV=1	A5BQG5_VITVI Putative uncharacterized protein OS=Vitis vinifera GN=VITISV_019026 PE=3 SV=1	CYP82C4; electron carrier/ heme binding / iron ion binding / monooxygenase/ oxygen binding; K00517 [EC:1.14.-.-]	IPR001128; Cytochrome P450 IPR002401; Cytochrome P450, E-class, group I IPR017972; Cytochrome P450, conserved site	GO:0004497; monooxygenase activity; Molecular Function GO:0005506; iron ion binding; Molecular Function GO:0009055; electron carrier activity; Molecular Function GO:0020037; heme binding; Molecular Function GO:0055114; oxidation-reduction process; Biological Process
SIN_1007366	1.69993	Up	1.12149e-75	4.37473e-74	1044	261	930	8.16611	26.5305	A115_TOBAC Auxin-induced protein PCNT115 OS=Nicotiana tabacum PE=2 SV=1	Q52QX9_MANES Aldo/keto reductase AKR OS=Manihot esculenta PE=2 SV=1	aldo-keto reductase (AKR13), puatative (EC:1.1.1.-); K00100 [EC:1.1.1.-]	IPR023210; NADP-dependent oxidoreductase domain	NA
SIN_1005420	1.69272	Up	0.000212954	0.000520438	762	11	39	0.471534	1.52431	NA	NA	NA	NA	NA
SIN_1020609	1.69272	Up	1.30904e-07	4.67197e-07	1296	22	78	0.554489	1.79248	U74E1_ARATH UDP-glycosyltransferase 74E1 OS=Arabidopsis thaliana GN=UGT74E1 PE=2 SV=1	Q9M6E7_TOBAC UDP-glucose:salicylic acid glucosyltransferase OS=Nicotiana tabacum GN=SA-GTase PE=2 SV=1	hypothetical protein LOC100243330; K13691 pathogen-inducible salicylic acid glucosyltransferase [EC:2.4.1.-]	IPR002213; UDP-glucuronosyl/UDP-glucosyltransferase	GO:0008152; metabolic process; Biological Process GO:0016758; transferase activity, transferring hexosyl groups; Molecular Function
SIN_1007095	1.69142	Up	0	0	636	1929	6833	99.0718	319.976	LTL1_ARATH GDSL esterase/lipase LTL1 OS=Arabidopsis thaliana GN=LTL1 PE=2 SV=1	C4PG05_CAMSI Putative tea geometrid larvae-inducible protein OS=Camellia sinensis PE=2 SV=1	NA	IPR001087; Lipase, GDSL	GO:0006629; lipid metabolic process; Biological Process GO:0016788; hydrolase activity, acting on ester bonds; Molecular Function
SIN_1018388	1.68892	Up	5.35704e-102	2.91291e-100	516	360	1273	22.7891	73.4755	RHA2A_ARATH E3 ubiquitin-protein ligase RHA2A OS=Arabidopsis thaliana GN=RHA2A PE=1 SV=1	B9HJ71_POPTR Predicted protein OS=Populus trichocarpa GN=POPTRDRAFT_803581 PE=4 SV=1	hypothetical protein; K11980 E3 ubiquitin-protein ligase RNF11	IPR001841; Zinc finger, RING-type IPR018957; Zinc finger, C3HC4 RING-type	GO:0005515; protein binding; Molecular Function GO:0008270; zinc ion binding; Molecular Function
SIN_1006670	1.676	Up	1.8246e-31	2.6064e-30	423	109	382	8.41707	26.8959	TIF5A_ARATH Protein TIFY 5A OS=Arabidopsis thaliana GN=TIFY5A PE=1 SV=1	B9S0Z2_RICCO Putative uncharacterized protein OS=Ricinus communis GN=RCOM_0631620 PE=4 SV=1	hypothetical protein; K13464 jasmonate ZIM domain-containing protein	IPR010399; Tify IPR018467; CO/COL/TOC1, conserved site	GO:0005515; protein binding; Molecular Function
SIN_1024189	1.67411	Up	1.14503e-09	4.91719e-09	840	30	105	1.16659	3.72283	NA	A5ARE7_VITVI Putative uncharacterized protein OS=Vitis vinifera GN=VITISV_003142 PE=4 SV=1	NA	IPR012862; Protein of unknown function DUF1635	NA
SIN_1013577	1.67411	Up	1.14503e-09	4.91628e-09	1608	30	105	0.609411	1.94476	ALMTC_ARATH Aluminum-activated malate transporter 12 OS=Arabidopsis thaliana GN=ALMT12 PE=2 SV=1	D7TTZ0_VITVI Whole genome shotgun sequence of line PN40024, scaffold_12.assembly12x (Fragment) OS=Vitis vinifera GN=VIT_00013184001 PE=4 SV=1	NA	IPR020966; Malate transporter, aliminium toerance	GO:0010044; response to aluminum ion; Biological Process
SIN_1008676	1.67126	Up	2.32126e-80	9.82723e-79	1296	290	1013	7.30917	23.2792	U76C2_ARATH UDP-glycosyltransferase 76C2 OS=Arabidopsis thaliana GN=UGT76C2 PE=1 SV=1	B9HT32_POPTR Predicted protein OS=Populus trichocarpa GN=POPTRDRAFT_1091951 PE=4 SV=1	UGT76C2; UDP-glycosyltransferase/ cis-zeatin O-beta-D-glucosyltransferase/ cytokinin 7-beta-glucosyltransferase/ cytokinin 9-beta-glucosyltransferase/ trans-zeatin O-beta-D-glucosyltransferase/ transferase, transferring glycosyl groups; K13493 cytokinin-N-glucosyltransferase [EC:2.4.1.-]	IPR002213; UDP-glucuronosyl/UDP-glucosyltransferase	GO:0008152; metabolic process; Biological Process GO:0016758; transferase activity, transferring hexosyl groups; Molecular Function
SIN_1013252	1.66471	Up	3.83282e-37	6.46948e-36	609	132	459	7.07997	22.447	NA	B9S2W2_RICCO Putative uncharacterized protein OS=Ricinus communis GN=RCOM_0562950 PE=4 SV=1	NA	IPR007789; Protein of unknown function DUF688	NA
SIN_1026803	1.66193	Up	8.33814e-20	7.17461e-19	1296	68	236	1.71387	5.42339	PLY7_ARATH Probable pectate lyase 7 OS=Arabidopsis thaliana GN=At3g01270 PE=2 SV=1	B9S2B4_RICCO Pectate lyase, putative OS=Ricinus communis GN=RCOM_0697960 PE=4 SV=1	Pectate lyase precursor, putative (EC:4.2.2.2); K01728 pectate lyase [EC:4.2.2.2]	IPR002022; Pectate lyase/Amb allergen IPR007524; Pectate lyase, N-terminal IPR018082; AmbAllergen	GO:0030570; pectate lyase activity; Molecular Function
SIN_1019202	1.66001	Up	0	0	1245	9254	32074	242.792	767.269	STS1_ARATH Strictosidine synthase 1 OS=Arabidopsis thaliana GN=SS1 PE=2 SV=2	B9MY61_POPTR Predicted protein OS=Populus trichocarpa GN=POPTRDRAFT_594543 PE=4 SV=1	SS2; SS2 (STRICTOSIDINE SYNTHASE 2); strictosidine synthase; K01757 strictosidine synthase [EC:4.3.3.2]	IPR018119; Strictosidine synthase, conserved region	GO:0009058; biosynthetic process; Biological Process GO:0016844; strictosidine synthase activity; Molecular Function
SIN_1010704	1.65525	Up	0.00032228	0.00076736	954	11	38	0.376634	1.18631	TM45B_DANRE Transmembrane protein 45B OS=Danio rerio GN=tmem45b PE=2 SV=1	B9GYI2_POPTR Predicted protein OS=Populus trichocarpa GN=POPTRDRAFT_555238 PE=4 SV=1	NA	IPR006904; Protein of unknown function DUF716, TMEM45	NA
SIN_1007389	1.65102	Up	1.43634e-08	5.62454e-08	699	27	93	1.26172	3.9625	NA	B9H5F1_POPTR Predicted protein OS=Populus trichocarpa GN=POPTRDRAFT_761577 PE=4 SV=1	NA	IPR004320; Protein of unknown function DUF241, plant	NA
SIN_1016905	1.64366	Up	3.7561e-46	8.20398e-45	870	171	586	6.42025	20.0605	MYB4_ORYSJ Myb-related protein Myb4 OS=Oryza sativa subsp. japonica GN=MYB4 PE=2 SV=2	B9INU5_POPTR Predicted protein OS=Populus trichocarpa GN=MYB065 PE=4 SV=1	MYB065; hypothetical protein; K09422 myb proto-oncogene protein, plant	IPR001005; SANT domain, DNA binding IPR014778; Myb, DNA-binding IPR017930; Transcription regulator HTH, Myb-type, DNA-binding	GO:0003677; DNA binding; Molecular Function
SIN_1002500	1.64291	Up	5.99296e-206	8.2234e-204	1395	788	2699	18.4513	57.6225	FLA17_ARATH Fasciclin-like arabinogalactan protein 17 OS=Arabidopsis thaliana GN=FLA17 PE=2 SV=1	A9XTM0_GOSHI Fasciclin-like arabinogalactan protein 15 OS=Gossypium hirsutum GN=FLA15 PE=2 SV=1	NA	IPR000782; FAS1 domain	NA
SIN_1014605	1.64139	Up	9.12808e-91	4.38129e-89	1644	344	1177	6.83489	21.3225	LHTL8_ARATH Lysine histidine transporter-like 8 OS=Arabidopsis thaliana GN=AATL1 PE=1 SV=1	D7U6V2_VITVI Whole genome shotgun sequence of line PN40024, scaffold_302.assembly12x (Fragment) OS=Vitis vinifera GN=VIT_00005850001 PE=4 SV=1	NA	IPR013057; Amino acid transporter, transmembrane	NA
SIN_1024143	1.63934	Up	0.000203418	0.000498124	1692	12	41	0.231663	0.721684	MLO6_ARATH MLO-like protein 6 OS=Arabidopsis thaliana GN=MLO6 PE=2 SV=2	B9HQB2_POPTR Predicted protein OS=Populus trichocarpa GN=POPTRDRAFT_558261 PE=4 SV=1	MLO6; MLO6 (MILDEW RESISTANCE LOCUS O 6); calmodulin binding; K08472 mlo protein	IPR004326; Mlo-related protein	GO:0008219; cell death; Biological Process GO:0016021; integral to membrane; Cellular Component
SIN_1016829	1.62525	Up	2.81312e-35	4.51629e-34	1776	133	450	2.44615	7.54628	WRKY6_ARATH WRKY transcription factor 6 OS=Arabidopsis thaliana GN=WRKY6 PE=1 SV=1	B9IAH1_POPTR Predicted protein OS=Populus trichocarpa GN=POPTRDRAFT_732261 PE=4 SV=1	hypothetical protein; K13424 WRKY transcription factor 33	IPR003657; DNA-binding WRKY	GO:0003700; sequence-specific DNA binding transcription factor activity; Molecular Function GO:0043565; sequence-specific DNA binding; Molecular Function GO:0045449; regulation of transcription; Biological Process
SIN_1015158	1.62478	Up	2.09376e-27	2.57059e-26	3951	102	345	0.843273	2.60061	ALDO1_ARATH Aldehyde oxidase 1 OS=Arabidopsis thaliana GN=AAO1 PE=1 SV=2	Q9FV23_SOLLC Aldehyde oxidase OS=Solanum lycopersicum GN=AO3 PE=2 SV=1	hypothetical protein LOC100265098; K09842 abscisic-aldehyde oxidase [EC:1.2.3.14]	IPR000674; Aldehyde oxidase/xanthine dehydrogenase, a/b hammerhead IPR001041; Ferredoxin IPR002346; Molybdopterin dehydrogenase, FAD-binding IPR002888; [2Fe-2S]-binding IPR005107; CO dehydrogenase flavoprotein, C-terminal IPR006058; 2Fe-2S ferredoxin, iron-sulphur binding site IPR008274; Aldehyde oxidase/xanthine dehydrogenase, molybdopterin binding IPR016166; FAD-binding, type 2	GO:0003824; catalytic activity; Molecular Function GO:0009055; electron carrier activity; Molecular Function GO:0016491; oxidoreductase activity; Molecular Function GO:0046872; metal ion binding; Molecular Function GO:0050660; flavin adenine dinucleotide binding; Molecular Function GO:0051536; iron-sulfur cluster binding; Molecular Function GO:0055114; oxidation-reduction process; Biological Proc…
SIN_1004530	1.62418	Up	1.02911e-06	3.35702e-06	522	21	71	1.31409	4.0509	NA	NA	NA	NA	NA
SIN_1021462	1.62164	Up	1.41175e-11	7.14204e-11	651	40	135	2.00703	6.17613	NA	NA	NA	NA	NA
SIN_1007571	1.61773	Up	9.09246e-12	4.67077e-11	606	41	138	2.20997	6.78219	LOR6_ARATH Protein LURP-one-related 6 OS=Arabidopsis thaliana GN=At2g05910 PE=2 SV=1	B9RR95_RICCO Putative uncharacterized protein OS=Ricinus communis GN=RCOM_0711490 PE=4 SV=1	NA	IPR007612; Protein of unknown function DUF567	NA
SIN_1009058	1.61521	Up	0	0	1623	1250	4200	25.1574	77.0716	SKS2_ARATH Monocopper oxidase-like protein SKS2 OS=Arabidopsis thaliana GN=SKS2 PE=1 SV=1	B9GQU0_POPTR Predicted protein OS=Populus trichocarpa GN=POPTRDRAFT_754021 PE=4 SV=1	sks12; sks12 (SKU5 Similar 12); copper ion binding / oxidoreductase (EC:1.10.3.3); K00423 L-ascorbate oxidase [EC:1.10.3.3]	IPR001117; Multicopper oxidase, type 1 IPR011706; Multicopper oxidase, type 2 IPR011707; Multicopper oxidase, type 3	GO:0005507; copper ion binding; Molecular Function GO:0016491; oxidoreductase activity; Molecular Function GO:0055114; oxidation-reduction process; Biological Process
SIN_1014022	1.60933	Up	1.36429e-58	3.95339e-57	1938	231	773	3.89344	11.8793	PMTF_ARATH Probable methyltransferase PMT15 OS=Arabidopsis thaliana GN=At4g00750 PE=1 SV=1	B9RDK8_RICCO ATP binding protein, putative OS=Ricinus communis GN=RCOM_1613790 PE=4 SV=1	NA	IPR004159; Protein of unknown function DUF248, methyltransferase putative	GO:0008168; methyltransferase activity; Molecular Function
SIN_1001508	1.60372	Up	0.000305308	0.00072978	717	12	40	0.546685	1.66152	TGA21_TOBAC TGACG-sequence-specific DNA-binding protein TGA-2.1 OS=Nicotiana tabacum GN=TGA21 PE=1 SV=1	Q6DXR3_GOSHI Predicted protein OS=Gossypium hirsutum PE=4 SV=1	hypothetical protein; K14431 transcription factor TGA	NA	NA
SIN_1002350	1.59373	Up	1.94289e-08	7.50984e-08	312	29	96	3.03612	9.1639	SNAK2_SOLTU Snakin-2 OS=Solanum tuberosum GN=SN2 PE=1 SV=1	C9E1T3_9ROSI Gast1-like protein OS=Jatropha curcas PE=4 SV=1	NA	IPR003854; Gibberellin regulated protein	NA
SIN_1019368	1.59258	Up	0.00019235	0.000472311	1758	13	43	0.241546	0.728473	PPO1_IPOBA Polyphenol oxidase I, chloroplastic OS=Ipomoea batatas GN=co-1 PE=1 SV=1	B9VS06_9ERIC Polyphenoloxidase OS=Camellia nitidissima PE=2 SV=1	hypothetical protein LOC100256583; K00422 polyphenol oxidase [EC:1.10.3.1]	IPR002227; Tyrosinase IPR022739; Polyphenol oxidase, central domain IPR022740; Polyphenol oxidase, C-terminal	GO:0004097; catechol oxidase activity; Molecular Function GO:0008152; metabolic process; Biological Process GO:0016491; oxidoreductase activity; Molecular Function GO:0055114; oxidation-reduction process; Biological Process
SIN_1010157	1.59258	Up	0.00019235	0.000472361	1371	13	43	0.309728	0.934103	FLRT_CITMA Flavanone 7-O-glucoside 2''-O-beta-L-rhamnosyltransferase OS=Citrus maxima GN=C12RT1 PE=1 SV=1	C9K5X9_VERPE Flavonoid glycosyltransferase UGT94C2 OS=Veronica persica GN=VpUGT2 PE=2 SV=1	hypothetical protein; K13691 pathogen-inducible salicylic acid glucosyltransferase [EC:2.4.1.-]	IPR002213; UDP-glucuronosyl/UDP-glucosyltransferase	GO:0008152; metabolic process; Biological Process GO:0016758; transferase activity, transferring hexosyl groups; Molecular Function
SIN_1021920	1.59112	Up	6.23662e-07	2.0792e-06	1698	23	76	0.442451	1.33303	Y3264_ARATH Putative UPF0481 protein At3g02645 OS=Arabidopsis thaliana GN=At3g02645 PE=3 SV=1	A5C311_VITVI Putative uncharacterized protein OS=Vitis vinifera GN=VITISV_026044 PE=4 SV=1	NA	IPR004158; Protein of unknown function DUF247, plant	NA
SIN_1023398	1.58602	Up	2.94026e-11	1.44334e-10	705	41	135	1.89963	5.70306	NA	D7LLT5_ARALL Putative uncharacterized protein OS=Arabidopsis lyrata subsp. lyrata GN=ARALYDRAFT_484074 PE=4 SV=1	NA	NA	NA
SIN_1025103	1.58116	Up	2.73542e-100	1.44692e-98	312	419	1375	43.8666	131.254	BR44_HUMAN Brain protein 44 OS=Homo sapiens GN=BRP44 PE=1 SV=1	A9PAU1_POPTR Predicted protein OS=Populus trichocarpa GN=POPTRDRAFT_568180 PE=4 SV=1	NA	IPR005336; Uncharacterised protein family UPF0041	NA
SIN_1004476	1.58076	Up	5.41516e-15	3.49625e-14	1155	57	187	1.61201	4.82196	FL3H_MALDO Naringenin,2-oxoglutarate 3-dioxygenase OS=Malus domestica PE=2 SV=1	D7SYX8_VITVI Whole genome shotgun sequence of line PN40024, scaffold_250.assembly12x (Fragment) OS=Vitis vinifera GN=VIT_00005030001 PE=3 SV=1	hypothetical protein; K06892	IPR002283; Isopenicillin N synthase IPR005123; Oxoglutarate/iron-dependent oxygenase	GO:0005506; iron ion binding; Molecular Function GO:0016491; oxidoreductase activity; Molecular Function GO:0055114; oxidation-reduction process; Biological Process
SIN_1026658	1.57708	Up	0	0	1032	4898	16028	155.029	462.555	E13B_TOBAC Glucan endo-1,3-beta-glucosidase, basic vacuolar isoform OS=Nicotiana tabacum PE=1 SV=2	Q42944_TOBAC Beta-1,3-glucanase OS=Nicotiana tabacum PE=2 SV=1	glucan 1,3-beta-glucosidase precursor; K01210 glucan 1,3-beta-glucosidase [EC:3.2.1.58]	IPR000490; Glycoside hydrolase, family 17	GO:0004553; hydrolase activity, hydrolyzing O-glycosyl compounds; Molecular Function GO:0005975; carbohydrate metabolic process; Biological Process
SIN_1022844	1.57077	Up	1.17696e-08	4.63768e-08	615	31	101	1.6465	4.89114	AGL62_ARATH Agamous-like MADS-box protein AGL62 OS=Arabidopsis thaliana GN=AGL62 PE=1 SV=1	D7T3N0_VITVI Whole genome shotgun sequence of line PN40024, scaffold_88.assembly12x (Fragment) OS=Vitis vinifera GN=VIT_00037024001 PE=3 SV=1	AP3; AP3 (APETALA 3); DNA binding / transcription factor; K09264 MADS-box transcription factor, plant	IPR002100; Transcription factor, MADS-box	GO:0003700; sequence-specific DNA binding transcription factor activity; Molecular Function GO:0005634; nucleus; Cellular Component GO:0006355; regulation of transcription, DNA-dependent; Biological Process GO:0043565; sequence-specific DNA binding; Molecular Function
SIN_1002445	1.56572	Up	0	0	1860	1739	5646	30.5395	90.4048	PALY_CITLI Phenylalanine ammonia-lyase OS=Citrus limon GN=PAL6 PE=2 SV=1	B2Z6R2_POPTR Phenylalanine ammonia-lyase OS=Populus trichocarpa PE=2 SV=1	Phenylalanine ammonia-lyase, putative (EC:4.3.1.24); K10775 phenylalanine ammonia-lyase [EC:4.3.1.24]	IPR001106; Phenylalanine/histidine ammonia-lyase IPR022313; Phenylalanine/histidine ammonia-lyases, active site	GO:0009058; biosynthetic process; Biological Process GO:0016841; ammonia-lyase activity; Molecular Function
SIN_1001771	1.56055	Up	6.4787e-173	6.86948e-171	3786	753	2436	6.49665	19.1629	AB9B_ARATH ABC transporter B family member 9 OS=Arabidopsis thaliana GN=ABCB9 PE=2 SV=1	A5X7X7_CATRO MDR-like ABC transporter OS=Catharanthus roseus GN=mdr PE=2 SV=1	hypothetical protein LOC100253815; K05658 ATP-binding cassette, subfamily B (MDR/TAP), member 1	IPR001140; ABC transporter, transmembrane domain IPR003439; ABC transporter-like IPR003593; ATPase, AAA+ type, core IPR017871; ABC transporter, conserved site IPR017940; ABC transporter, integral membrane type 1	GO:0000166; nucleotide binding; Molecular Function GO:0005524; ATP binding; Molecular Function GO:0006810; transport; Biological Process GO:0016021; integral to membrane; Cellular Component GO:0016887; ATPase activity; Molecular Function GO:0017111; nucleoside-triphosphatase activity; Molecular Function GO:0042626; ATPase activity, coupled to transmembrane movement of substances; Molecular Functi…
SIN_1011656	1.55534	Up	7.15282e-23	7.2044e-22	1356	94	303	2.26435	6.65498	SEL10_CAEEL F-box/WD repeat-containing protein sel-10 OS=Caenorhabditis elegans GN=sel-10 PE=1 SV=3	B9R7M4_RICCO F-box and wd40 domain protein, putative OS=Ricinus communis GN=RCOM_1593150 PE=4 SV=1	sel-10; Suppressor/Enhancer of Lin-12 family member (sel-10); K10260 F-box and WD-40 domain protein 7	IPR001680; WD40 repeat IPR017986; WD40-repeat-containing domain IPR019775; WD40 repeat, conserved site IPR019781; WD40 repeat, subgroup IPR019782; WD40 repeat 2 IPR020472; G-protein beta WD-40 repeat	GO:0005515; protein binding; Molecular Function
SIN_1023984	1.55522	Up	5.44258e-29	7.10062e-28	2292	121	390	1.72443	5.06773	OPT5_ARATH Oligopeptide transporter 5 OS=Arabidopsis thaliana GN=OPT5 PE=2 SV=1	B9N3T8_POPTR Oligopeptide transporter OPT family OS=Populus trichocarpa GN=POPTRDRAFT_784993 PE=4 SV=1	NA	IPR004813; Oligopeptide transporter OPT superfamily	GO:0055085; transmembrane transport; Biological Process
SIN_1013612	1.55397	Up	7.1203e-55	1.8939e-53	450	236	760	17.1307	50.2996	NUDT1_ARATH Nudix hydrolase 1 OS=Arabidopsis thaliana GN=NUDT1 PE=1 SV=1	D7T9B5_VITVI Whole genome shotgun sequence of line PN40024, scaffold_11.assembly12x (Fragment) OS=Vitis vinifera GN=VIT_00011978001 PE=4 SV=1	NUDIX domain (EC:3.6.1.-); K01529 [EC:3.6.1.-]	IPR000086; NUDIX hydrolase domain IPR020084; NUDIX hydrolase, conserved site IPR020476; NUDIX hydrolase	GO:0016787; hydrolase activity; Molecular Function
SIN_1008241	1.54714	Up	5.33132e-19	4.4007e-18	744	78	250	3.4245	10.0076	NA	B9S7Y0_RICCO Protein binding protein, putative OS=Ricinus communis GN=RCOM_1382640 PE=4 SV=1	NA	NA	NA
SIN_1001463	1.54482	Up	7.82004e-06	2.2963e-05	1452	20	64	0.449923	1.31273	NA	B9MTM3_POPTR Predicted protein OS=Populus trichocarpa GN=POPTRDRAFT_836253 PE=4 SV=1	NA	IPR002781; Protein of unknown function DUF81	GO:0016021; integral to membrane; Cellular Component
SIN_1019529	1.54482	Up	0.000113681	0.000288809	291	15	48	1.68373	4.91261	NA	C6T050_SOYBN Putative uncharacterized protein OS=Glycine max PE=4 SV=1	NA	IPR022251; Protein of unknown function wound-induced	NA
SIN_1007851	1.54482	Up	0.000113681	0.000288841	1140	15	48	0.429795	1.25401	PPA22_ARATH Purple acid phosphatase 22 OS=Arabidopsis thaliana GN=PAP22 PE=2 SV=1	D7TJ53_VITVI Whole genome shotgun sequence of line PN40024, scaffold_7.assembly12x (Fragment) OS=Vitis vinifera GN=VIT_00033822001 PE=4 SV=1	Hypothetical protein CBG00344; K01113 alkaline phosphatase D [EC:3.1.3.1]	IPR004843; Metallo-dependent phosphatase	GO:0016787; hydrolase activity; Molecular Function
SIN_1022131	1.54482	Up	7.82004e-06	2.29601e-05	1050	20	64	0.622179	1.81532	DHI1L_XENTR Hydroxysteroid 11-beta-dehydrogenase 1-like protein OS=Xenopus tropicalis GN=hsd11b1l PE=2 SV=1	Q93W57_SESIN Steroleosin OS=Sesamum indicum PE=2 SV=1	hsd11b1l, 11-DH3, hsd3, scdr10; hydroxysteroid (11-beta) dehydrogenase 1-like; K00071 11beta-hydroxysteroid dehydrogenase [EC:1.1.1.146]	IPR002198; Short-chain dehydrogenase/reductase SDR IPR002347; Glucose/ribitol dehydrogenase IPR020842; Polyketide synthase/Fatty acid synthase, KR IPR020904; Short-chain dehydrogenase/reductase, conserved site	GO:0008152; metabolic process; Biological Process GO:0016491; oxidoreductase activity; Molecular Function GO:0055114; oxidation-reduction process; Biological Process
SIN_1006733	1.54429	Up	4.45e-152	3.97721e-150	1620	679	2172	13.6908	39.9308	RETOL_ARATH Reticuline oxidase-like protein OS=Arabidopsis thaliana GN=At4g20830 PE=1 SV=2	B9NA97_POPTR Predicted protein OS=Populus trichocarpa GN=POPTRDRAFT_933896 PE=4 SV=1	glucooligosaccharide oxidase (EC:1.5.3.-); K00309 [EC:1.5.3.-]	IPR006094; FAD linked oxidase, N-terminal IPR012951; Berberine/berberine-like IPR016166; FAD-binding, type 2	GO:0003824; catalytic activity; Molecular Function GO:0016491; oxidoreductase activity; Molecular Function GO:0050660; flavin adenine dinucleotide binding; Molecular Function GO:0055114; oxidation-reduction process; Biological Process
SIN_1013772	1.54052	Up	1.9065e-29	2.54422e-28	468	126	402	8.79427	25.5826	MLP28_ARATH MLP-like protein 28 OS=Arabidopsis thaliana GN=MLP28 PE=1 SV=1	B5THI3_PANGI Major latex-like protein OS=Panax ginseng GN=mlp151 PE=2 SV=1	NA	IPR000916; Bet v I allergen	GO:0006952; defense response; Biological Process GO:0009607; response to biotic stimulus; Biological Process
SIN_1015773	1.53568	Up	4.2628e-21	3.93192e-20	1710	89	283	1.70008	4.92894	LAC14_ARATH Laccase-14 OS=Arabidopsis thaliana GN=LAC14 PE=2 SV=1	B9H7Z9_POPTR Predicted protein OS=Populus trichocarpa GN=POPTRDRAFT_863937 PE=4 SV=1	hypothetical protein LOC100251280; K00423 L-ascorbate oxidase [EC:1.10.3.3]	IPR001117; Multicopper oxidase, type 1 IPR002355; Multicopper oxidase, copper-binding site IPR011706; Multicopper oxidase, type 2 IPR011707; Multicopper oxidase, type 3	GO:0005507; copper ion binding; Molecular Function GO:0016491; oxidoreductase activity; Molecular Function GO:0055114; oxidation-reduction process; Biological Process
SIN_1023170	1.53461	Up	4.05484e-15	2.64654e-14	807	62	197	2.50953	7.27037	ZFP1_WHEAT Zinc finger protein 1 OS=Triticum aestivum PE=2 SV=1	O65150_TOBAC Osmotic stress-induced zinc-finger protein OS=Nicotiana tabacum GN=zfp PE=2 SV=1	ZSCAN22, HKR2, MGC126679, MGC138482, ZNF50; zinc finger and SCAN domain containing 22; K09230 SCAN domain-containing zinc finger protein	IPR007087; Zinc finger, C2H2-type IPR015880; Zinc finger, C2H2-like	GO:0005622; intracellular; Cellular Component GO:0008270; zinc ion binding; Molecular Function
SIN_1006187	1.53418	Up	4.53426e-05	0.000121436	354	17	54	1.56863	4.54312	NA	B9IMJ6_POPTR Predicted protein OS=Populus trichocarpa GN=POPTRDRAFT_1107168 PE=4 SV=1	NA	NA	NA
SIN_1026441	1.52972	Up	2.72886e-09	1.13916e-08	1980	36	114	0.593899	1.71476	EXOC7_RAT Exocyst complex component 7 OS=Rattus norvegicus GN=Exoc7 PE=2 SV=1	B9GMP7_POPTR Predicted protein OS=Populus trichocarpa GN=POPTRDRAFT_842976 PE=4 SV=1	hypothetical protein LOC100259218; K07195 exocyst complex component 7	IPR004140; Exo70 exocyst complex subunit	GO:0000145; exocyst; Cellular Component GO:0006887; exocytosis; Biological Process
SIN_1005783	1.52387	Up	0.0004248	0.000993713	1113	13	41	0.381525	1.09712	U496K_ARATH UPF0496 protein At1g20180 OS=Arabidopsis thaliana GN=At1g20180 PE=2 SV=2	E0CQJ4_VITVI Whole genome shotgun sequence of line PN40024, scaffold_1.assembly12x (Fragment) OS=Vitis vinifera GN=VIT_00009973001 PE=4 SV=1	NA	IPR007749; Protein of unknown function DUF677	NA
SIN_1001112	1.523	Up	1.83918e-149	1.59489e-147	2244	691	2178	10.0584	28.9067	AB1G_ARATH ABC transporter G family member 1 OS=Arabidopsis thaliana GN=ABCG1 PE=2 SV=1	B9SGG5_RICCO ATP-binding cassette transporter, putative OS=Ricinus communis GN=RCOM_0745750 PE=4 SV=1	hypothetical protein LOC100248403; K12843 U4/U6 small nuclear ribonucleoprotein PRP3	IPR003439; ABC transporter-like IPR003593; ATPase, AAA+ type, core IPR013525; ABC-2 type transporter IPR017871; ABC transporter, conserved site	GO:0000166; nucleotide binding; Molecular Function GO:0005524; ATP binding; Molecular Function GO:0016020; membrane; Cellular Component GO:0016887; ATPase activity; Molecular Function GO:0017111; nucleoside-triphosphatase activity; Molecular Function
SIN_1025864	1.5221	Up	1.1513e-05	3.31969e-05	2382	20	63	0.27426	0.787703	PME28_ARATH Putative pectinesterase/pectinesterase inhibitor 28 OS=Arabidopsis thaliana GN=PME28 PE=2 SV=1	D7U9X3_VITVI Pectinesterase (Fragment) OS=Vitis vinifera GN=VIT_00031165001 PE=3 SV=1	pectinesterase family protein (EC:3.1.1.11); K01051 pectinesterase [EC:3.1.1.11]	IPR000070; Pectinesterase, catalytic IPR006501; Pectinesterase inhibitor IPR018040; Pectinesterase, active site	GO:0004857; enzyme inhibitor activity; Molecular Function GO:0005618; cell wall; Cellular Component GO:0030599; pectinesterase activity; Molecular Function GO:0042545; cell wall modification; Biological Process
SIN_1012781	1.51825	Up	1.14305e-25	1.30705e-24	759	113	355	4.86308	13.93	SRP_VITRI Stress-related protein OS=Vitis riparia GN=SRP PE=2 SV=1	A5BRM4_VITVI Putative uncharacterized protein (Fragment) OS=Vitis vinifera GN=VITISV_017032 PE=4 SV=1	NA	IPR008802; Rubber elongation factor	NA
SIN_1006031	1.51486	Up	3.65458e-33	5.49648e-32	1770	149	467	2.74972	7.85791	PTR53_ARATH Probable peptide/nitrate transporter At5g62680 OS=Arabidopsis thaliana GN=At5g62680 PE=2 SV=1	E0X1U8_PONTR Nitrate transporter OS=Poncirus trifoliata GN=NRT PE=2 SV=1	hypothetical protein; K14638 solute carrier family 15 (peptide/histidine transporter), member 3/4	IPR000109; Oligopeptide transporter	GO:0005215; transporter activity; Molecular Function GO:0006857; oligopeptide transport; Biological Process GO:0016020; membrane; Cellular Component
SIN_1017289	1.51061	Up	1.8725e-06	5.92591e-06	1176	24	75	0.666621	1.8994	BRN2_ARATH Protein BEARSKIN1 OS=Arabidopsis thaliana GN=BRN2 PE=2 SV=1	A5BPQ6_VITVI Putative uncharacterized protein OS=Vitis vinifera GN=VITISV_038241 PE=4 SV=1	NA	IPR003441; No apical meristem (NAM) protein	GO:0003677; DNA binding; Molecular Function GO:0045449; regulation of transcription; Biological Process
SIN_1023017	1.50663	Up	4.40162e-41	8.38176e-40	318	189	589	19.4138	55.1635	NO93_SOYBN Early nodulin-93 OS=Glycine max PE=2 SV=1	A9PEW1_POPTR Predicted protein OS=Populus trichocarpa GN=POPTRDRAFT_831341 PE=4 SV=1	NA	IPR005050; Early nodulin 93 ENOD93 protein	NA
SIN_1015570	1.50552	Up	1.29629e-105	7.3573e-104	669	500	1557	24.4129	69.3148	TLP_ACTDE Thaumatin-like protein OS=Actinidia deliciosa GN=tlp PE=1 SV=2	Q8LSM9_HELAN Pathogenesis-related protein 5-1 OS=Helianthus annuus GN=PR5-1 PE=2 SV=1	NA	IPR001938; Thaumatin, pathogenesis-related IPR017949; Thaumatin, conserved site	NA
SIN_1020913	1.50418	Up	4.21808e-05	0.000113476	933	18	56	0.630182	1.7876	BGL24_ORYSJ Beta-glucosidase 24 OS=Oryza sativa subsp. japonica GN=BGLU24 PE=2 SV=1	A5AKB9_VITVI Putative uncharacterized protein OS=Vitis vinifera GN=VITISV_040383 PE=3 SV=1	beta-glucosidase, putative (EC:3.2.1.21); K01188 beta-glucosidase [EC:3.2.1.21]	IPR001360; Glycoside hydrolase, family 1	GO:0004553; hydrolase activity, hydrolyzing O-glycosyl compounds; Molecular Function GO:0005975; carbohydrate metabolic process; Biological Process
SIN_1020673	1.49902	Up	5.33844e-16	3.70074e-15	4320	70	217	0.529285	1.49603	PDR1_TOBAC Pleiotropic drug resistance protein 1 OS=Nicotiana tabacum GN=PDR1 PE=2 SV=1	D7U0T3_VITVI Whole genome shotgun sequence of line PN40024, scaffold_2.assembly12x (Fragment) OS=Vitis vinifera GN=VIT_00017204001 PE=4 SV=1	ABC multidrug transporter (EC:3.6.3.-); K01552 [EC:3.6.3.-]	IPR003439; ABC transporter-like IPR003593; ATPase, AAA+ type, core IPR013525; ABC-2 type transporter IPR013581; Plant PDR ABC transporter associated	GO:0000166; nucleotide binding; Molecular Function GO:0005524; ATP binding; Molecular Function GO:0016020; membrane; Cellular Component GO:0016887; ATPase activity; Molecular Function GO:0017111; nucleoside-triphosphatase activity; Molecular Function
SIN_1013753	1.49611	Up	1.09643e-14	6.93503e-14	420	64	198	4.97744	14.0404	NA	Q8LGG2_ARATH Putative uncharacterized protein OS=Arabidopsis thaliana GN=At1g70985 PE=2 SV=1	NA	NA	NA
SIN_1010031	1.49488	Up	0	0	2010	8439	26086	137.142	386.523	AMO_PEA Primary amine oxidase OS=Pisum sativum PE=1 SV=1	B9HV61_POPTR Primary amine oxidase OS=Populus trichocarpa GN=POPTRDRAFT_882734 PE=3 SV=1	copper-containing amine oxidase; K00276 primary-amine oxidase [EC:1.4.3.21]	IPR000269; Copper amine oxidase IPR015798; Copper amine oxidase, C-terminal IPR015800; Copper amine oxidase, N2-terminal IPR015802; Copper amine oxidase, N3-terminal	GO:0005507; copper ion binding; Molecular Function GO:0008131; primary amine oxidase activity; Molecular Function GO:0009308; amine metabolic process; Biological Process GO:0048038; quinone binding; Molecular Function GO:0055114; oxidation-reduction process; Biological Process
SIN_1005762	1.49478	Up	6.78992e-06	2.01205e-05	636	22	68	1.1299	3.18431	IPYR_MAIZE Soluble inorganic pyrophosphatase OS=Zea mays GN=IPP PE=2 SV=1	Q2P9V1_9MAGN Soluble inorganic pyrophosphatase OS=Papaver rhoeas GN=p26.1a PE=2 SV=1	hypothetical protein LOC100245405; K01507 inorganic pyrophosphatase [EC:3.6.1.1]	IPR008162; Inorganic pyrophosphatase	GO:0000287; magnesium ion binding; Molecular Function GO:0004427; inorganic diphosphatase activity; Molecular Function GO:0005737; cytoplasm; Cellular Component GO:0006796; phosphate metabolic process; Biological Process
SIN_1010272	1.49032	Up	1.37627e-138	1.09946e-136	1020	676	2083	21.6482	60.8209	PUP3_ARATH Purine permease 3 OS=Arabidopsis thaliana GN=PUP3 PE=2 SV=1	B9RJS5_RICCO Purine transporter, putative OS=Ricinus communis GN=RCOM_1038370 PE=4 SV=1	NA	IPR000620; Drug/metabolite transporter IPR004853; Domain of unknown function DUF250	GO:0016020; membrane; Cellular Component
SIN_1025797	1.4869	Up	7.04508e-07	2.33737e-06	1032	27	83	0.854592	2.39531	EOMT1_OCIBA Eugenol O-methyltransferase OS=Ocimum basilicum GN=EOMT1 PE=1 SV=1	Q8L5K8_ROSHC Orcinol O-methyltransferase OS=Rosa hybrid cultivar GN=OOMT1 PE=2 SV=1	Bx7; O-methyltransferase BX7; K13230 O-methyltransferase [EC:2.1.1.-]	IPR001077; O-methyltransferase, family 2 IPR012967; Plant methyltransferase dimerisation	GO:0008168; methyltransferase activity; Molecular Function GO:0008171; O-methyltransferase activity; Molecular Function GO:0046983; protein dimerization activity; Molecular Function
SIN_1024180	1.48566	Up	0.000392936	0.00092446	1581	14	43	0.289249	0.810028	Y1570_ARATH Probable LRR receptor-like serine/threonine-protein kinase At1g05700 OS=Arabidopsis thaliana GN=At1g05700 PE=2 SV=1	B9MZM8_POPTR Predicted protein OS=Populus trichocarpa GN=POPTRDRAFT_595522 PE=4 SV=1	SERK1; SERK1 (SOMATIC EMBRYOGENESIS RECEPTOR-LIKE KINASE 1); kinase/ transmembrane receptor protein serine/threonine kinase; K13418 somatic embryogenesis receptor kinase 1 [EC:2.7.10.1 2.7.11.1]	NA	NA
SIN_1007100	1.48566	Up	0.000392936	0.000924273	1359	14	43	0.336499	0.942351	AMT12_SOLLC Ammonium transporter 1 member 2 OS=Solanum lycopersicum GN=AMT1-2 PE=2 SV=1	B9S7P3_RICCO Ammonium transporter, putative OS=Ricinus communis GN=RCOM_0610260 PE=4 SV=1	NA	IPR001905; Ammonium transporter IPR018047; Ammonium transporter, conserved site	GO:0006810; transport; Biological Process GO:0008519; ammonium transmembrane transporter activity; Molecular Function GO:0016020; membrane; Cellular Component GO:0055085; transmembrane transport; Biological Process
SIN_1016086	1.48566	Up	0.000392936	0.000924366	2250	14	43	0.203245	0.56918	SD17_ARATH Receptor-like serine/threonine-protein kinase SD1-7 OS=Arabidopsis thaliana GN=SD17 PE=1 SV=1	Q9SWX8_TOBAC Receptor-like kinase CHRK1 OS=Nicotiana tabacum GN=Chrk1 PE=2 SV=1	chitinase, putative (EC:3.2.1.14); K01183 chitinase [EC:3.2.1.14]	IPR000719; Protein kinase, catalytic domain IPR001223; Glycoside hydrolase, family 18, catalytic domain IPR001245; Serine-threonine/tyrosine-protein kinase IPR002290; Serine/threonine-protein kinase domain IPR008271; Serine/threonine-protein kinase, active site IPR011583; Chitinase II IPR017441; Protein kinase, ATP binding site IPR020635; Tyrosine-protein kinase, catalytic domain	GO:0004553; hydrolase activity, hydrolyzing O-glycosyl compounds; Molecular Function GO:0004568; chitinase activity; Molecular Function GO:0004672; protein kinase activity; Molecular Function GO:0004674; protein serine/threonine kinase activity; Molecular Function GO:0005524; ATP binding; Molecular Function GO:0005975; carbohydrate metabolic process; Biological Process GO:0006032; chitin cataboli…
SIN_1023671	1.48566	Up	0.000392936	0.00092418	2160	14	43	0.211714	0.592896	WAK5_ARATH Wall-associated receptor kinase 5 OS=Arabidopsis thaliana GN=WAK5 PE=1 SV=1	A5BXJ4_VITVI Putative uncharacterized protein OS=Vitis vinifera GN=VITISV_032867 PE=4 SV=1	ACR4; ACR4 (ARABIDOPSIS CRINKLY4); kinase/ transmembrane receptor protein kinase; K00924 [EC:2.7.1.-]	IPR000719; Protein kinase, catalytic domain IPR002290; Serine/threonine-protein kinase domain IPR008271; Serine/threonine-protein kinase, active site IPR013091; EGF calcium-binding IPR017442; Serine/threonine-protein kinase-like domain IPR018097; EGF-like calcium-binding, conserved site IPR020635; Tyrosine-protein kinase, catalytic domain	GO:0004672; protein kinase activity; Molecular Function GO:0004674; protein serine/threonine kinase activity; Molecular Function GO:0005509; calcium ion binding; Molecular Function GO:0005524; ATP binding; Molecular Function GO:0006468; protein phosphorylation; Biological Process
SIN_1007167	1.48101	Up	1.48027e-14	9.29735e-14	729	65	199	2.91247	8.12997	NA	B9N2Z7_POPTR Predicted protein OS=Populus trichocarpa GN=POPTRDRAFT_783979 PE=4 SV=1	NA	NA	NA
SIN_1026780	1.4792	Up	6.79864e-12	3.5274e-11	516	52	159	3.29176	9.17722	TRXH2_ARATH Thioredoxin H2 OS=Arabidopsis thaliana GN=TRX2 PE=2 SV=2	D7TNF9_VITVI Thioredoxin (Fragment) OS=Vitis vinifera GN=VIT_00020089001 PE=3 SV=1	hypothetical protein LOC100246832; K03671 thioredoxin 1	IPR005746; Thioredoxin IPR013766; Thioredoxin domain IPR017936; Thioredoxin-like IPR017937; Thioredoxin, conserved site	GO:0006662; glycerol ether metabolic process; Biological Process GO:0009055; electron carrier activity; Molecular Function GO:0015035; protein disulfide oxidoreductase activity; Molecular Function GO:0045454; cell redox homeostasis; Biological Process
SIN_1021734	1.47341	Up	9.91162e-06	2.8768e-05	2358	22	67	0.304757	0.846242	PLDA1_RICCO Phospholipase D alpha 1 OS=Ricinus communis GN=PLD1 PE=1 SV=1	B9RP49_RICCO Phospholipase D OS=Ricinus communis GN=RCOM_0924040 PE=3 SV=1	PLD; phospholipase D alpha; K01115 phospholipase D [EC:3.1.4.4]	IPR000008; C2 calcium-dependent membrane targeting IPR001736; Phospholipase D/Transphosphatidylase	GO:0003824; catalytic activity; Molecular Function GO:0005515; protein binding; Molecular Function GO:0008152; metabolic process; Biological Process
SIN_1007649	1.4697	Up	1.67752e-100	8.89351e-99	2190	505	1534	7.53221	20.8615	BGAL_MALDO Beta-galactosidase OS=Malus domestica PE=1 SV=1	Q8LP12_CAPAN Beta-galactosidase OS=Capsicum annuum GN=PBG1 PE=2 SV=2	BGAL2; BGAL2 (beta-galactosidase 2); beta-galactosidase/ catalytic/ cation binding; K01190 beta-galactosidase [EC:3.2.1.23]	IPR001944; Glycoside hydrolase, family 35 IPR019801; Glycoside hydrolase, family 35, conserved site	GO:0004553; hydrolase activity, hydrolyzing O-glycosyl compounds; Molecular Function GO:0005975; carbohydrate metabolic process; Biological Process
SIN_1006872	1.46465	Up	3.71202e-59	1.08645e-57	2124	296	896	4.5521	12.5637	SUBL_ARATH Subtilisin-like protease OS=Arabidopsis thaliana GN=ARA12 PE=1 SV=1	B9HBZ8_POPTR Predicted protein OS=Populus trichocarpa GN=POPTRDRAFT_801661 PE=4 SV=1	NA	IPR000209; Peptidase S8/S53, subtilisin/kexin/sedolisin IPR003137; Protease-associated domain, PA IPR022398; Peptidase S8/S53, subtilisin, active site	GO:0004252; serine-type endopeptidase activity; Molecular Function GO:0006508; proteolysis; Biological Process
SIN_1001260	1.45769	Up	6.2477e-48	1.44012e-46	333	241	726	23.64	64.9316	NA	B9HUW5_POPTR Predicted protein OS=Populus trichocarpa GN=POPTRDRAFT_567707 PE=4 SV=1	NA	NA	NA
SIN_1015154	1.45401	Up	3.52958e-161	3.48875e-159	816	838	2518	33.5451	91.9029	NA	B9HQ55_POPTR Predicted protein OS=Populus trichocarpa GN=POPTRDRAFT_767059 PE=4 SV=1	NA	IPR004864; Late embryogenesis abundant protein, group 2	NA
SIN_1026612	1.45172	Up	3.68314e-06	1.12559e-05	1428	25	75	0.571856	1.56422	TT12_ARATH Protein TRANSPARENT TESTA 12 OS=Arabidopsis thaliana GN=TT12 PE=2 SV=1	D7SYR1_VITVI Whole genome shotgun sequence of line PN40024, scaffold_225.assembly12x (Fragment) OS=Vitis vinifera GN=VIT_00004076001 PE=4 SV=1	NA	IPR002528; Multi antimicrobial extrusion protein	GO:0006855; drug transmembrane transport; Biological Process GO:0015238; drug transmembrane transporter activity; Molecular Function GO:0015297; antiporter activity; Molecular Function GO:0016020; membrane; Cellular Component GO:0055085; transmembrane transport; Biological Process
SIN_1004888	1.45172	Up	9.04848e-22	8.65057e-21	1518	106	318	2.28091	6.23906	PROD2_ARATH Proline dehydrogenase 2, mitochondrial OS=Arabidopsis thaliana GN=POX2 PE=2 SV=1	Q6GUH4_TOBAC Proline oxidase/dehydrogenase 1 OS=Nicotiana tabacum GN=PROX1 PE=2 SV=1	hypothetical protein LOC100254983; K00318 proline dehydrogenase [EC:1.5.99.8]	IPR002872; Proline dehydrogenase	GO:0004657; proline dehydrogenase activity; Molecular Function GO:0006537; glutamate biosynthetic process; Biological Process GO:0006562; proline catabolic process; Biological Process GO:0055114; oxidation-reduction process; Biological Process
SIN_1020089	1.45172	Up	0.000361296	0.000855196	1602	15	45	0.305847	0.836592	FKB70_ARATH 70 kDa peptidyl-prolyl isomerase OS=Arabidopsis thaliana GN=ROF1 PE=1 SV=2	B9SJN6_RICCO Peptidylprolyl isomerase, putative OS=Ricinus communis GN=RCOM_1106620 PE=4 SV=1	peptidyl-prolyl cis-trans isomerase, putative / FK506-binding protein, putative; K01802 peptidylprolyl isomerase [EC:5.2.1.8]	IPR001179; Peptidyl-prolyl cis-trans isomerase, FKBP-type, domain IPR001440; Tetratricopeptide TPR-1 IPR013026; Tetratricopeptide repeat-containing IPR019734; Tetratricopeptide repeat	GO:0005515; protein binding; Molecular Function GO:0006457; protein folding; Biological Process
SIN_1016897	1.45172	Up	1.70695e-14	1.0678e-13	348	68	204	6.3827	17.4588	KIC_ARATH Calcium-binding protein KIC OS=Arabidopsis thaliana GN=KIC PE=1 SV=2	E0CT12_VITVI Whole genome shotgun sequence of line PN40024, scaffold_14.assembly12x (Fragment) OS=Vitis vinifera GN=VIT_00014539001 PE=4 SV=1	hypothetical protein LOC100026359; K10840 centrin-2	IPR002048; Calcium-binding EF-hand IPR018247; EF-Hand 1, calcium-binding site IPR018249; EF-HAND 2	GO:0005509; calcium ion binding; Molecular Function
SIN_1021503	1.45172	Up	6.0264e-07	2.01401e-06	1485	29	87	0.637891	1.74484	HARB1_HUMAN Putative nuclease HARBI1 OS=Homo sapiens GN=HARBI1 PE=1 SV=1	B9HDB9_POPTR Predicted protein OS=Populus trichocarpa GN=POPTRDRAFT_653855 PE=4 SV=1	NA	IPR006912; Putative harbinger transposase-derived nuclease	GO:0016788; hydrolase activity, acting on ester bonds; Molecular Function
SIN_1023038	1.43195	Up	1.61709e-10	7.46375e-10	1140	49	145	1.404	3.78815	MCA1_ARATH Metacaspase-1 OS=Arabidopsis thaliana GN=AMC1 PE=1 SV=1	B9IJF7_POPTR Predicted protein OS=Populus trichocarpa GN=POPTRDRAFT_577403 PE=4 SV=1	NA	IPR011600; Peptidase C14, caspase catalytic	GO:0004197; cysteine-type endopeptidase activity; Molecular Function GO:0006508; proteolysis; Biological Process
SIN_1004008	1.43096	Up	2.09436e-14	1.30142e-13	756	70	207	3.02448	8.15478	NA	D7UBG3_VITVI Whole genome shotgun sequence of line PN40024, scaffold_171.assembly12x (Fragment) OS=Vitis vinifera GN=VIT_00001837001 PE=4 SV=1	NA	IPR006634; TRAM/LAG1/CLN8 homology domain	GO:0016021; integral to membrane; Cellular Component
SIN_1014517	1.43076	Up	7.69734e-78	3.1065e-76	363	416	1230	37.4336	100.916	KIC_ARATH Calcium-binding protein KIC OS=Arabidopsis thaliana GN=KIC PE=1 SV=2	A5BT53_VITVI Putative uncharacterized protein OS=Vitis vinifera GN=VITISV_016389 PE=4 SV=1	similar to Centrin, EF-hand protein, 2; K10840 centrin-2	IPR018247; EF-Hand 1, calcium-binding site IPR018249; EF-HAND 2	NA
SIN_1003190	1.42969	Up	8.63722e-26	9.93004e-25	1767	132	390	2.44013	6.57342	WAX2_ARATH Protein WAX2 OS=Arabidopsis thaliana GN=WAX2 PE=1 SV=1	D7SM84_VITVI Whole genome shotgun sequence of line PN40024, scaffold_21.assembly12x (Fragment) OS=Vitis vinifera GN=VIT_00018423001 PE=4 SV=1	similar to CG1998-PA; K07750 methylsterol monooxygenase [EC:1.14.13.72]	IPR006694; Fatty acid hydroxylase IPR021940; Uncharacterised protein, Wax2 C-terminal	GO:0005506; iron ion binding; Molecular Function GO:0006633; fatty acid biosynthetic process; Biological Process GO:0016491; oxidoreductase activity; Molecular Function GO:0055114; oxidation-reduction process; Biological Process
SIN_1022913	1.42863	Up	3.30292e-05	8.99769e-05	1149	21	62	0.597	1.60707	FB249_ARATH Putative F-box protein At4g38870 OS=Arabidopsis thaliana GN=At4g38870 PE=2 SV=1	B9GK04_POPTR Predicted protein OS=Populus trichocarpa GN=POPTRDRAFT_753649 PE=4 SV=1	hypothetical protein LOC100252654; K10302 F-box protein 22	IPR001810; F-box domain, cyclin-like	GO:0005515; protein binding; Molecular Function
SIN_1003508	1.42863	Up	3.30292e-05	8.99874e-05	1731	21	62	0.396275	1.06674	CAP6_ARATH Putative clathrin assembly protein At4g25940 OS=Arabidopsis thaliana GN=At4g25940 PE=2 SV=1	D7UBI7_VITVI Whole genome shotgun sequence of line PN40024, scaffold_103.assembly12x (Fragment) OS=Vitis vinifera GN=VIT_00010864001 PE=4 SV=1	NA	IPR011417; ANTH IPR013809; Epsin-like, N-terminal	GO:0005543; phospholipid binding; Molecular Function
SIN_1012561	1.42806	Up	5.7344e-09	2.32193e-08	951	41	121	1.40825	3.78938	HYES_HUMAN Epoxide hydrolase 2 OS=Homo sapiens GN=EPHX2 PE=1 SV=2	D8L7V8_PRUPE Epoxide hydrolase 2 OS=Prunus persica GN=eh2 PE=2 SV=1	EPHX2, MGC139743; epoxide hydrolase 2, cytoplasmic (EC:3.3.2.9); K08726 soluble epoxide hydrolase [EC:3.3.2.10]	IPR000073; Alpha/beta hydrolase fold-1 IPR000639; Epoxide hydrolase-like	GO:0003824; catalytic activity; Molecular Function
SIN_1021953	1.41695	Up	1.97618e-06	6.23371e-06	927	28	82	0.986628	2.6345	WRK40_ARATH Probable WRKY transcription factor 40 OS=Arabidopsis thaliana GN=WRKY40 PE=1 SV=1	B6UYJ3_9LAMI Transcriptional factor WRKY I OS=Boea hygrometrica GN=WRKY1 PE=2 SV=1	similar to DNA-binding protein; K13424 WRKY transcription factor 33	IPR003657; DNA-binding WRKY	GO:0003700; sequence-specific DNA binding transcription factor activity; Molecular Function GO:0043565; sequence-specific DNA binding; Molecular Function GO:0045449; regulation of transcription; Biological Process
SIN_1018900	1.41565	Up	3.10776e-06	9.58544e-06	471	27	79	1.87248	4.99539	PRU1_PRUAR Major allergen Pru ar 1 OS=Prunus armeniaca PE=1 SV=1	A5CAV3_VITVI Putative uncharacterized protein OS=Vitis vinifera GN=VITISV_017149 PE=3 SV=1	NA	IPR000916; Bet v I allergen	GO:0006952; defense response; Biological Process GO:0009607; response to biotic stimulus; Biological Process
SIN_1025661	1.41486	Up	1.36932e-121	9.1263e-120	231	674	1971	95.3066	254.12	PSK3_ARATH Phytosulfokines 3 OS=Arabidopsis thaliana GN=PSK3 PE=2 SV=2	Q5IVZ8_AVIMR Phytosulfokine OS=Avicennia marina GN=PSK PE=4 SV=1	NA	IPR009438; Phytosulfokine	GO:0005576; extracellular region; Cellular Component GO:0008083; growth factor activity; Molecular Function GO:0008283; cell proliferation; Biological Process
SIN_1004579	1.4146	Up	2.5055e-20	2.21637e-19	699	105	307	4.90667	13.0805	NA	B9RZE3_RICCO Protein binding protein, putative OS=Ricinus communis GN=RCOM_0938620 PE=4 SV=1	NA	IPR004146; DC1 IPR011424; C1-like	GO:0047134; protein-disulfide reductase activity; Molecular Function GO:0055114; oxidation-reduction process; Biological Process
SIN_1012979	1.41292	Up	2.27882e-37	3.87167e-36	1491	201	587	4.40345	11.7253	Y5370_ARATH PAN domain-containing protein At5g03700 OS=Arabidopsis thaliana GN=At5g03700 PE=1 SV=1	D7TJ25_VITVI Whole genome shotgun sequence of line PN40024, scaffold_7.assembly12x (Fragment) OS=Vitis vinifera GN=VIT_00033786001 PE=4 SV=1	NA	IPR000858; S-locus glycoprotein IPR001480; Bulb-type lectin domain IPR003014; PAN-1 domain IPR003609; Apple-like	GO:0005529; sugar binding; Molecular Function GO:0048544; recognition of pollen; Biological Process
SIN_1006618	1.41151	Up	2.98434e-68	1.02376e-66	942	376	1097	13.038	34.6832	MEP1_SOYBN Metalloendoproteinase 1 OS=Glycine max PE=1 SV=2	B9RUG6_RICCO Metalloendoproteinase 1, putative OS=Ricinus communis GN=RCOM_0852690 PE=4 SV=1	matrixin family protein; K07761 gelatinase A [EC:3.4.24.24]	IPR001818; Peptidase M10, metallopeptidase IPR002477; Peptidoglycan binding-like IPR006026; Peptidase, metallopeptidase IPR021158; Peptidase M10A, cysteine switch, zinc binding site IPR021190; Peptidase M10A, matrix metallopeptidase	GO:0004222; metalloendopeptidase activity; Molecular Function GO:0006508; proteolysis; Biological Process GO:0008152; metabolic process; Biological Process GO:0008237; metallopeptidase activity; Molecular Function GO:0008270; zinc ion binding; Molecular Function GO:0031012; extracellular matrix; Cellular Component
SIN_1012961	1.41133	Up	3.927e-87	1.80681e-85	1536	483	1409	10.2714	27.3202	C76A2_SOLME Cytochrome P450 76A2 OS=Solanum melongena GN=CYP76A2 PE=2 SV=1	A5BEF7_VITVI Putative uncharacterized protein OS=Vitis vinifera GN=VITISV_028823 PE=3 SV=1	CYP76G1; electron carrier/ heme binding / iron ion binding / monooxygenase/ oxygen binding; K00517 [EC:1.14.-.-]	IPR001128; Cytochrome P450 IPR002401; Cytochrome P450, E-class, group I IPR017972; Cytochrome P450, conserved site	GO:0004497; monooxygenase activity; Molecular Function GO:0005506; iron ion binding; Molecular Function GO:0009055; electron carrier activity; Molecular Function GO:0020037; heme binding; Molecular Function GO:0055114; oxidation-reduction process; Biological Process
SIN_1017286	1.41107	Up	1.21362e-05	3.48992e-05	1161	24	70	0.675234	1.79568	GDL28_ARATH GDSL esterase/lipase At1g71250 OS=Arabidopsis thaliana GN=At1g71250 PE=2 SV=1	D7SMV7_VITVI Whole genome shotgun sequence of line PN40024, scaffold_89.assembly12x (Fragment) OS=Vitis vinifera GN=VIT_00037131001 PE=4 SV=1	Zeta-carotene desaturase, chloroplast precursor, putative (EC:1.14.99.30); K00514 zeta-carotene desaturase [EC:1.14.99.30]	IPR001087; Lipase, GDSL	GO:0006629; lipid metabolic process; Biological Process GO:0016788; hydrolase activity, acting on ester bonds; Molecular Function
SIN_1004163	1.40639	Up	9.90272e-36	1.61652e-34	441	194	564	14.3694	38.0894	NA	A5BTU1_VITVI Putative uncharacterized protein OS=Vitis vinifera GN=VITISV_024282 PE=4 SV=1	NA	NA	NA
SIN_1008119	1.405	Up	1.81444e-25	2.05763e-24	2148	136	395	2.06814	5.47679	YAB9_SCHPO Uncharacterized membrane protein C2G11.09 OS=Schizosaccharomyces pombe (strain ATCC 38366 / 972) GN=SPAC2G11.09 PE=2 SV=1	B9GWL7_POPTR Predicted protein OS=Populus trichocarpa GN=POPTRDRAFT_758125 PE=4 SV=1	hypothetical protein; K01196 glycogen debranching enzyme [EC:2.4.1.25 3.2.1.33]	IPR003864; Domain of unknown function DUF221	GO:0016020; membrane; Cellular Component
SIN_1023858	1.40109	Up	1.80882e-06	5.73293e-06	744	29	84	1.27321	3.36256	XTH25_ARATH Probable xyloglucan endotransglucosylase/hydrolase protein 25 OS=Arabidopsis thaliana GN=XTH25 PE=2 SV=2	B9IA86_POPTR Predicted protein OS=Populus trichocarpa GN=POPTRDRAFT_572886 PE=4 SV=1	hypothetical protein; K08235 xyloglucan:xyloglucosyl transferase [EC:2.4.1.207]	IPR000757; Glycoside hydrolase, family 16 IPR008263; Glycoside hydrolase, family 16, active site IPR010713; Xyloglucan endo-transglycosylase, C-terminal	GO:0004553; hydrolase activity, hydrolyzing O-glycosyl compounds; Molecular Function GO:0005618; cell wall; Cellular Component GO:0005975; carbohydrate metabolic process; Biological Process GO:0006073; cellular glucan metabolic process; Biological Process GO:0016762; xyloglucan:xyloglucosyl transferase activity; Molecular Function GO:0048046; apoplast; Cellular Component
SIN_1011509	1.39963	Up	6.73936e-132	5.00666e-130	849	752	2176	28.9324	76.3334	Y2012_DICDI Putative elongation of fatty acids protein DDB_G0272012 OS=Dictyostelium discoideum GN=DDB_G0272012 PE=3 SV=1	B9GZG0_POPTR Predicted protein (Fragment) OS=Populus trichocarpa GN=POPTRDRAFT_414178 PE=4 SV=1	hypothetical protein; K10246 fatty acid elongase 3 [EC:2.3.1.-]	IPR002076; GNS1/SUR4 membrane protein	GO:0016021; integral to membrane; Cellular Component
SIN_1022398	1.39568	Up	1.73906e-07	6.13074e-07	486	35	101	2.35238	6.1894	HA22F_ARATH HVA22-like protein f OS=Arabidopsis thaliana GN=HVA22F PE=2 SV=1	B9EZI3_ORYSJ Putative uncharacterized protein OS=Oryza sativa subsp. japonica GN=OsJ_03330 PE=4 SV=1	KDM3B, JMJD1B; lysine (K)-specific demethylase 3B; K11449 jumonji domain-containing protein 1 [EC:1.14.11.-]	IPR004345; TB2/DP1/HVA22-related protein	NA
SIN_1004508	1.394	Up	2.72558e-07	9.4206e-07	312	34	98	3.55958	9.35481	SNAK2_SOLTU Snakin-2 OS=Solanum tuberosum GN=SN2 PE=1 SV=1	B5AGT4_SOLTU Snakin-2 OS=Solanum tuberosum GN=SN2 PE=4 SV=2	NA	IPR003854; Gibberellin regulated protein	NA
SIN_1013241	1.39282	Up	1.96682e-14	1.22576e-13	1164	75	216	2.10467	5.52668	DJB13_MOUSE DnaJ homolog subfamily B member 13 OS=Mus musculus GN=Dnajb13 PE=2 SV=1	B9S2Y2_RICCO Protein psi1, putative OS=Ricinus communis GN=RCOM_0563950 PE=4 SV=1	dnaJ subfamily B member 5; K09510 DnaJ homolog subfamily B member 4	IPR002939; Chaperone DnaJ, C-terminal	GO:0006457; protein folding; Biological Process GO:0051082; unfolded protein binding; Molecular Function
SIN_1018350	1.38995	Up	5.6476e-60	1.68683e-58	999	342	983	11.1824	29.3057	IPT_HUMLU Adenylate isopentenyltransferase OS=Humulus lupulus PE=1 SV=1	Q1W5W5_LOTJA Adenylate isopentenyltransferase OS=Lotus japonicus GN=IPT1 PE=2 SV=1	adenylate dimethylallyltransferase, putative (EC:2.5.1.8); K10760 adenylate isopentenyltransferase (cytokinin synthase)	IPR002627; tRNA isopentenyltransferase	GO:0005524; ATP binding; Molecular Function GO:0008033; tRNA processing; Biological Process
SIN_1022297	1.38952	Up	4.7955e-15	3.1039e-14	3078	79	227	0.838366	2.19645	PXL2_ARATH Leucine-rich repeat receptor-like protein kinase PXL2 OS=Arabidopsis thaliana GN=PXL2 PE=2 SV=1	B9TAC6_RICCO Receptor protein kinase CLAVATA1, putative OS=Ricinus communis GN=RCOM_2078690 PE=4 SV=1	CLV1; CLV1 (CLAVATA 1); ATP binding / kinase/ protein serine/threonine kinase/ receptor signaling protein serine/threonine kinase; K00924 [EC:2.7.1.-]	IPR000719; Protein kinase, catalytic domain IPR001611; Leucine-rich repeat IPR002290; Serine/threonine-protein kinase domain IPR003591; Leucine-rich repeat, typical subtype IPR008271; Serine/threonine-protein kinase, active site IPR013210; Leucine-rich repeat-containing N-terminal, type 2 IPR017441; Protein kinase, ATP binding site IPR017442; Serine/threonine-protein kinase-like domain IPR020635;…	GO:0004672; protein kinase activity; Molecular Function GO:0004674; protein serine/threonine kinase activity; Molecular Function GO:0005515; protein binding; Molecular Function GO:0005524; ATP binding; Molecular Function GO:0006468; protein phosphorylation; Biological Process
SIN_1001764	1.38829	Up	1.05201e-06	3.42932e-06	2094	31	89	0.483571	1.26583	SUBL_ARATH Subtilisin-like protease OS=Arabidopsis thaliana GN=ARA12 PE=1 SV=1	B9I132_POPTR Predicted protein OS=Populus trichocarpa GN=POPTRDRAFT_771370 PE=4 SV=1	NA	IPR000209; Peptidase S8/S53, subtilisin/kexin/sedolisin IPR003137; Protease-associated domain, PA IPR010259; Proteinase inhibitor I9, subtilisin propeptide	GO:0004252; serine-type endopeptidase activity; Molecular Function GO:0006508; proteolysis; Biological Process GO:0042802; identical protein binding; Molecular Function GO:0043086; negative regulation of catalytic activity; Biological Process
SIN_1017838	1.38817	Up	2.2334e-46	4.91495e-45	681	263	755	12.6149	33.019	PRR1_TOBAC Pathogenesis-related protein R major form OS=Nicotiana tabacum PE=1 SV=1	E3SU11_OLEEU Allergenic thaumatin OS=Olea europaea PE=2 SV=1	NA	IPR001938; Thaumatin, pathogenesis-related IPR017949; Thaumatin, conserved site	NA
SIN_1024016	1.38799	Up	3.44418e-29	4.54168e-28	1530	162	465	3.45859	9.0516	C81E1_GLYEC Isoflavone 2'-hydroxylase OS=Glycyrrhiza echinata GN=CYP81E1 PE=1 SV=2	A5AJI9_VITVI Putative uncharacterized protein OS=Vitis vinifera GN=VITISV_015004 PE=4 SV=1	CYP81D5; electron carrier/ heme binding / iron ion binding / monooxygenase/ oxygen binding; K00517 [EC:1.14.-.-]	IPR001128; Cytochrome P450 IPR002401; Cytochrome P450, E-class, group I IPR017972; Cytochrome P450, conserved site	GO:0004497; monooxygenase activity; Molecular Function GO:0005506; iron ion binding; Molecular Function GO:0009055; electron carrier activity; Molecular Function GO:0020037; heme binding; Molecular Function GO:0055114; oxidation-reduction process; Biological Process
SIN_1009487	1.38631	Up	3.07354e-187	3.79346e-185	1524	1098	3148	23.5338	61.5196	F3PH_ARATH Flavonoid 3'-monooxygenase OS=Arabidopsis thaliana GN=CYP75B1 PE=1 SV=1	Q94FM3_TOBAC Elicitor-inducible cytochrome P450 OS=Nicotiana tabacum GN=CYP92A5 PE=2 SV=1	flavonoid 3-hydroxylase, putative (EC:1.14.13.88); K09755 ferulate-5-hydroxylase [EC:1.14.-.-]	IPR001128; Cytochrome P450 IPR002401; Cytochrome P450, E-class, group I IPR017972; Cytochrome P450, conserved site	GO:0004497; monooxygenase activity; Molecular Function GO:0005506; iron ion binding; Molecular Function GO:0009055; electron carrier activity; Molecular Function GO:0020037; heme binding; Molecular Function GO:0055114; oxidation-reduction process; Biological Process
SIN_1014818	1.38522	Up	3.27278e-39	5.87263e-38	1524	222	636	4.7582	12.429	MHCKB_DICDI Myosin heavy chain kinase B OS=Dictyostelium discoideum GN=mhkB PE=2 SV=1	B9RZF4_RICCO F-box and wd40 domain protein, putative OS=Ricinus communis GN=RCOM_0938840 PE=4 SV=1	mhkB; Alpha kinase family protein; K00924 [EC:2.7.1.-]	IPR001680; WD40 repeat IPR017986; WD40-repeat-containing domain IPR019781; WD40 repeat, subgroup IPR019782; WD40 repeat 2	GO:0005515; protein binding; Molecular Function
SIN_1005125	1.38522	Up	1.01451e-07	3.65943e-07	537	37	106	2.25062	5.87889	Y1259_ARATH DCC family protein At1g52590, chloroplastic OS=Arabidopsis thaliana GN=At1g52590 PE=1 SV=1	D7KJI6_ARALL Putative uncharacterized protein OS=Arabidopsis lyrata subsp. lyrata GN=ARALYDRAFT_474385 PE=4 SV=1	NA	IPR007263; Putative thiol-disulphide oxidoreductase DCC	NA
SIN_1000261	1.3846	Up	6.33294e-09	2.55497e-08	2508	44	126	0.57306	1.49626	YM39_YEAST Uncharacterized mitochondrial carrier YMR166C OS=Saccharomyces cerevisiae (strain ATCC 204508 / S288c) GN=YMR166C PE=1 SV=1	D7TMD3_VITVI Whole genome shotgun sequence of line PN40024, scaffold_19.assembly12x (Fragment) OS=Vitis vinifera GN=VIT_00016323001 PE=3 SV=1	carnitine/acyl carnitine carrier; K03454 mitochondrial carrier protein, MC family	IPR018108; Mitochondrial substrate/solute carrier IPR018247; EF-Hand 1, calcium-binding site IPR018249; EF-HAND 2	NA
SIN_1001698	1.38333	Up	1.58872e-07	5.62795e-07	156	36	103	7.53794	19.6642	AFC2_ARATH Serine/threonine-protein kinase AFC2 OS=Arabidopsis thaliana GN=AFC2 PE=1 SV=1	D7SHG7_VITVI Whole genome shotgun sequence of line PN40024, scaffold_0.assembly12x (Fragment) OS=Vitis vinifera GN=VIT_00007619001 PE=4 SV=1	AFC2; AFC2 (ARABIDOPSIS FUS3-COMPLEMENTING GENE 2); kinase/ protein kinase; K08287 dual-specificity kinase [EC:2.7.12.1]	NA	NA
SIN_1010670	1.38133	Up	6.87548e-05	0.000179985	1158	21	60	0.59236	1.54314	PUP4_ARATH Probable purine permease 4 OS=Arabidopsis thaliana GN=PUP4 PE=2 SV=1	B9T6X2_RICCO Purine transporter, putative OS=Ricinus communis GN=RCOM_0274170 PE=4 SV=1	NA	IPR000620; Drug/metabolite transporter IPR004853; Domain of unknown function DUF250	GO:0016020; membrane; Cellular Component
SIN_1007358	1.38028	Up	3.96666e-13	2.25794e-12	405	69	197	5.56505	14.4869	NA	NA	NA	IPR010800; Glycine rich protein	NA
SIN_1023577	1.37865	Up	6.4151e-06	1.90679e-05	477	27	77	1.84893	4.80768	PM1_SOYBN 18 kDa seed maturation protein OS=Glycine max GN=GMPM1 PE=2 SV=1	Q56UQ2_BRACI Group I late embryogenesis abundant protein OS=Brassica carinata PE=2 SV=1	NA	IPR005513; Late embryogenesis abundant protein, group 1	GO:0009790; embryo development; Biological Process
SIN_1024789	1.37577	Up	5.91512e-08	2.18291e-07	1596	39	111	0.798191	2.07135	K6PF3_ARATH 6-phosphofructokinase 3 OS=Arabidopsis thaliana GN=PFK3 PE=1 SV=1	D7TBD7_VITVI Whole genome shotgun sequence of line PN40024, scaffold_16.assembly12x (Fragment) OS=Vitis vinifera GN=VIT_00015271001 PE=4 SV=1	hypothetical protein LOC100243946; K00850 6-phosphofructokinase [EC:2.7.1.11]	IPR000023; Phosphofructokinase domain IPR022953; Phosphofructokinase	GO:0003872; 6-phosphofructokinase activity; Molecular Function GO:0005945; 6-phosphofructokinase complex; Cellular Component GO:0006096; glycolysis; Biological Process
SIN_1025624	1.37574	Up	0	0	2556	2482	7064	31.7187	82.3102	NA	D7T5D2_VITVI Whole genome shotgun sequence of line PN40024, scaffold_415.assembly12x (Fragment) OS=Vitis vinifera GN=VIT_00006770001 PE=4 SV=1	NA	IPR009836; Protein of unknown function DUF1399	NA
SIN_1018058	1.37455	Up	9.5917e-07	3.13765e-06	264	32	91	3.95932	10.266	NA	Q5ZF84_PLAMJ Putative uncharacterized protein OS=Plantago major PE=4 SV=1	NA	NA	NA
SIN_1023045	1.37199	Up	1.50516e-06	4.8196e-06	1362	31	88	0.743463	1.92428	U85A1_ARATH UDP-glycosyltransferase 85A1 OS=Arabidopsis thaliana GN=UGT85A1 PE=1 SV=1	B9SIN4_RICCO UDP-glucuronosyltransferase, putative OS=Ricinus communis GN=RCOM_0824250 PE=3 SV=1	hypothetical protein; K13030 cyanohydrin beta-glucosyltransferase [EC:2.4.1.85]	IPR002213; UDP-glucuronosyl/UDP-glucosyltransferase	GO:0008152; metabolic process; Biological Process GO:0016758; transferase activity, transferring hexosyl groups; Molecular Function
SIN_1014722	1.37142	Up	0	0	1263	3516	9977	90.9328	235.267	PRP2_SOYBN Repetitive proline-rich cell wall protein 2 OS=Glycine max GN=PRP2 PE=2 SV=1	A5BQP2_VITVI Putative uncharacterized protein OS=Vitis vinifera GN=VITISV_029841 PE=4 SV=1	NA	IPR006041; Pollen Ole e 1 allergen/extensin	NA
SIN_1003219	1.37137	Up	8.87204e-15	5.64072e-14	1479	80	227	1.76684	4.57111	Y3236_ARATH Ankyrin repeat-containing protein At3g12360 OS=Arabidopsis thaliana GN=At3g12360 PE=2 SV=1	B9NAP0_POPTR Predicted protein OS=Populus trichocarpa GN=POPTRDRAFT_588173 PE=4 SV=1	hypothetical protein; K06694 26S proteasome non-ATPase regulatory subunit 10	IPR002110; Ankyrin repeat IPR020683; Ankyrin repeat-containing domain	GO:0005515; protein binding; Molecular Function
SIN_1025198	1.36832	Up	1.38401e-76	5.4813e-75	936	457	1294	15.9483	41.1739	M2OM_DICDI Probable mitochondrial 2-oxoglutarate/malate carrier protein OS=Dictyostelium discoideum GN=ucpC PE=3 SV=1	B9SXH6_RICCO Mitochondrial dicarboxylate carrier protein, putative OS=Ricinus communis GN=RCOM_0070090 PE=3 SV=1	mitochondrial substrate carrier family protein; K13577 mitochondrial dicarboxylate carrier	IPR002067; Mitochondrial carrier protein IPR018108; Mitochondrial substrate/solute carrier	GO:0005488; binding; Molecular Function GO:0005743; mitochondrial inner membrane; Cellular Component GO:0006810; transport; Biological Process GO:0055085; transmembrane transport; Biological Process
SIN_1023870	1.36788	Up	1.54674e-173	1.65508e-171	1371	1051	2975	25.0403	64.6269	UFOG_GENTR Anthocyanidin 3-O-glucosyltransferase OS=Gentiana triflora PE=2 SV=1	O04114_PERFR Flavonoid 3-O-glucosyltransferase OS=Perilla frutescens PE=2 SV=1	AlUFGT1, AlUFGT2, FlUFGT1, FlUFGT2, ITUFGT1, ITUFGT2, RUUFGT1, RUUFGT2, UFGT, VVGT1; UDP glucose:flavonoid 3-o-glucosyltransferase; K12930 anthocyanidin 3-O-glucosyltransferase [EC:2.4.1.115]	IPR002213; UDP-glucuronosyl/UDP-glucosyltransferase	GO:0008152; metabolic process; Biological Process GO:0016758; transferase activity, transferring hexosyl groups; Molecular Function
SIN_1022939	1.36765	Up	4.32136e-45	9.18909e-44	1032	265	750	8.38767	21.6444	CRU1_RAPSA Cruciferin PGCRURSE5 OS=Raphanus sativus GN=CRURS PE=3 SV=1	D7SZX9_VITVI Whole genome shotgun sequence of line PN40024, scaffold_34.assembly12x (Fragment) OS=Vitis vinifera GN=VIT_00022916001 PE=4 SV=1	NA	IPR006044; 11-S seed storage protein, plant IPR006045; Cupin 1	GO:0045735; nutrient reservoir activity; Molecular Function
SIN_1007997	1.36632	Up	3.712e-06	1.13397e-05	285	29	82	3.32375	8.56905	BH135_ARATH Transcription factor bHLH135 OS=Arabidopsis thaliana GN=BHLH135 PE=1 SV=1	B9RUP9_RICCO Transcription regulator, putative OS=Ricinus communis GN=RCOM_0855340 PE=4 SV=1	NA	IPR001092; Helix-loop-helix DNA-binding domain	GO:0030528; transcription regulator activity; Molecular Function GO:0045449; regulation of transcription; Biological Process
SIN_1010113	1.36425	Up	8.10686e-10	3.52946e-09	1332	51	144	1.25066	3.21975	FLRT_CITMA Flavanone 7-O-glucoside 2''-O-beta-L-rhamnosyltransferase OS=Citrus maxima GN=C12RT1 PE=1 SV=1	C9K5X9_VERPE Flavonoid glycosyltransferase UGT94C2 OS=Veronica persica GN=VpUGT2 PE=2 SV=1	hypothetical protein LOC100265092; K12356 coniferyl-alcohol glucosyltransferase [EC:2.4.1.111]	IPR002213; UDP-glucuronosyl/UDP-glucosyltransferase	GO:0008152; metabolic process; Biological Process GO:0016758; transferase activity, transferring hexosyl groups; Molecular Function
SIN_1015483	1.36245	Up	1.26435e-09	5.41464e-09	321	50	141	5.08792	13.0821	NA	NA	NA	NA	NA
SIN_1005469	1.35774	Up	2.0642e-07	7.22346e-07	1434	37	104	0.842806	2.15997	U85A1_ARATH UDP-glycosyltransferase 85A1 OS=Arabidopsis thaliana GN=UGT85A1 PE=1 SV=1	NA (bescause of database update)	hypothetical protein LOC100252177; K13692 UDP-glucose:(indol-3-yl)acetate beta-D-glucosyltransferase [EC:2.4.1.121]	IPR002213; UDP-glucuronosyl/UDP-glucosyltransferase	GO:0008152; metabolic process; Biological Process GO:0016758; transferase activity, transferring hexosyl groups; Molecular Function
SIN_1004640	1.35469	Up	4.90458e-08	1.82471e-07	393	41	115	3.40774	8.71503	NLTP_VIGUN Probable non-specific lipid-transfer protein AKCS9 OS=Vigna unguiculata PE=2 SV=1	A5JUZ7_SESIN Lipid transfer protein OS=Sesamum indicum GN=LTP1 PE=4 SV=1	NA	IPR003612; Plant lipid transfer protein/seed storage/trypsin-alpha amylase inhibitor	NA
SIN_1021298	1.35272	Up	3.98638e-32	5.85213e-31	159	191	535	39.2384	100.212	DEF2_CAPAN Defensin J1-2 OS=Capsicum annuum PE=1 SV=1	D7TAI4_VITVI Whole genome shotgun sequence of line PN40024, scaffold_10.assembly12x (Fragment) OS=Vitis vinifera GN=VIT_00010274001 PE=4 SV=1	NA	IPR003614; Knottin IPR008176; Gamma thionin IPR008177; Gamma Purothionin	GO:0006952; defense response; Biological Process
SIN_1015328	1.35218	Up	3.37126e-06	1.03585e-05	972	30	84	1.00816	2.57381	CXE2_ARATH Probable carboxylesterase 2 OS=Arabidopsis thaliana GN=CXE2 PE=2 SV=1	Q0ZPU7_ACTER CXE carboxylesterase OS=Actinidia eriantha GN=CXE11 PE=2 SV=1	GLP1; GLP1 GID1-like protein; K14493 gibberellin receptor GID1 [EC:3.-.-.-]	IPR013094; Alpha/beta hydrolase fold-3	GO:0008152; metabolic process; Biological Process GO:0016787; hydrolase activity; Molecular Function
SIN_1008682	1.35153	Up	3.75144e-153	3.43176e-151	585	954	2670	53.2681	135.931	NA	Q0DT61_ORYSJ Os03g0267100 protein OS=Oryza sativa subsp. japonica GN=Os03g0267100 PE=4 SV=1	NA	NA	NA
SIN_1006436	1.34915	Up	7.92852e-07	2.61633e-06	1203	34	95	0.923184	2.35191	YDQ4_SCHPO Uncharacterized transporter C5D6.04 OS=Schizosaccharomyces pombe (strain ATCC 38366 / 972) GN=SPAC5D6.04 PE=2 SV=1	B9H651_POPTR Predicted protein OS=Populus trichocarpa GN=POPTRDRAFT_760338 PE=4 SV=1	hypothetical protein; K07088	IPR004776; Auxin efflux carrier	GO:0016021; integral to membrane; Cellular Component GO:0055085; transmembrane transport; Biological Process
SIN_1004496	1.34788	Up	4.3669e-09	1.78808e-08	516	48	134	3.03855	7.73426	CYP1_SOYBN Peptidyl-prolyl cis-trans isomerase 1 OS=Glycine max GN=Cyp1 PE=2 SV=1	A9PIY0_9ROSI Peptidyl-prolyl cis-trans isomerase OS=Populus trichocarpa x Populus deltoides PE=2 SV=1	ROC1; ROC1 (ROTAMASE CYP 1); peptidyl-prolyl cis-trans isomerase; K01802 peptidylprolyl isomerase [EC:5.2.1.8]	IPR002130; Peptidyl-prolyl cis-trans isomerase, cyclophilin-type IPR020892; Peptidyl-prolyl cis-trans isomerase, cyclophilin-type, conserved site	GO:0003755; peptidyl-prolyl cis-trans isomerase activity; Molecular Function GO:0006457; protein folding; Biological Process
SIN_1026582	1.34319	Up	5.6512e-05	0.000149598	888	23	64	0.846038	2.1465	RNG1L_ARATH E3 ubiquitin-protein ligase RING1-like OS=Arabidopsis thaliana GN=At3g19950 PE=2 SV=1	B9H479_POPTR Predicted protein OS=Populus trichocarpa GN=POPTRDRAFT_759973 PE=4 SV=1	hypothetical protein; K11982 E3 ubiquitin-protein ligase RNF115/126 [EC:6.3.2.19]	IPR001841; Zinc finger, RING-type IPR018957; Zinc finger, C3HC4 RING-type	GO:0005515; protein binding; Molecular Function GO:0008270; zinc ion binding; Molecular Function
SIN_1021461	1.34068	Up	0.000391978	0.000922578	1011	18	50	0.581562	1.47293	Y1670_ARATH Probable receptor-like protein kinase At1g67000 OS=Arabidopsis thaliana GN=At1g67000 PE=2 SV=2	B9RIJ2_RICCO BRASSINOSTEROID INSENSITIVE 1-associated receptor kinase 1, putative OS=Ricinus communis GN=RCOM_1579680 PE=4 SV=1	BAK1; BAK1 (BRI1-ASSOCIATED RECEPTOR KINASE); kinase/ protein binding / protein heterodimerization/ protein serine/threonine kinase; K13416 brassinosteroid insensitive 1-associated receptor kinase 1 [EC:2.7.10.1 2.7.11.1]	IPR000719; Protein kinase, catalytic domain IPR002290; Serine/threonine-protein kinase domain IPR008271; Serine/threonine-protein kinase, active site IPR017441; Protein kinase, ATP binding site IPR017442; Serine/threonine-protein kinase-like domain IPR020635; Tyrosine-protein kinase, catalytic domain	GO:0004672; protein kinase activity; Molecular Function GO:0004674; protein serine/threonine kinase activity; Molecular Function GO:0005524; ATP binding; Molecular Function GO:0006468; protein phosphorylation; Biological Process
SIN_1004294	1.34068	Up	1.30816e-05	3.74698e-05	2079	27	75	0.424213	1.07441	NA	A5BX40_VITVI Putative uncharacterized protein OS=Vitis vinifera GN=VITISV_010023 PE=4 SV=1	NA	NA	NA
SIN_1014650	1.34068	Up	0.000391978	0.000922671	2067	18	50	0.284451	0.720432	RBK2_ARATH Receptor-like cytosolic serine/threonine-protein kinase RBK2 OS=Arabidopsis thaliana GN=RBK2 PE=1 SV=1	A5AP74_VITVI Putative uncharacterized protein OS=Vitis vinifera GN=VITISV_026641 PE=4 SV=1	PBS1; PBS1 (avrPphB susceptible 1); kinase/ protein serine/threonine kinase; K13430 serine/threonine-protein kinase PBS1 [EC:2.7.11.1]	IPR000719; Protein kinase, catalytic domain IPR002290; Serine/threonine-protein kinase domain IPR006016; UspA IPR008271; Serine/threonine-protein kinase, active site IPR017442; Serine/threonine-protein kinase-like domain IPR020635; Tyrosine-protein kinase, catalytic domain	GO:0004672; protein kinase activity; Molecular Function GO:0004674; protein serine/threonine kinase activity; Molecular Function GO:0005524; ATP binding; Molecular Function GO:0006468; protein phosphorylation; Biological Process GO:0006950; response to stress; Biological Process
SIN_1012417	1.3402	Up	0	0	549	8259	22934	491.394	1244.15	MAVI_CUCPE Mavicyanin OS=Cucurbita pepo PE=1 SV=1	C6SXN4_SOYBN Putative uncharacterized protein OS=Glycine max PE=2 SV=1	NA	IPR003245; Plastocyanin-like	GO:0005507; copper ion binding; Molecular Function GO:0009055; electron carrier activity; Molecular Function
SIN_1004506	1.33939	Up	2.3004e-29	3.05589e-28	1008	178	494	5.76812	14.5959	PIP1_ATRCA Aquaporin PIP-type OS=Atriplex canescens PE=2 SV=1	E3UN03_NICSY X intrinsic protein OS=Nicotiana sylvestris GN=XIP1-1-beta PE=2 SV=1	PIP1;4; PIP1;4 (PLASMA MEMBRANE INTRINSIC PROTEIN 1;4); water channel; K09872 aquaporin PIP	IPR000425; Major intrinsic protein	GO:0005215; transporter activity; Molecular Function GO:0006810; transport; Biological Process GO:0016020; membrane; Cellular Component
SIN_1023016	1.33624	Up	2.0581e-05	5.74411e-05	2103	26	72	0.40384	1.01966	Y4312_ARATH Probable LRR receptor-like serine/threonine-protein kinase At4g31250 OS=Arabidopsis thaliana GN=At4g31250 PE=2 SV=1	B9SWA8_RICCO Serine-threonine protein kinase, plant-type, putative OS=Ricinus communis GN=RCOM_0265990 PE=4 SV=1	hypothetical protein; K13415 protein brassinosteroid insensitive 1 [EC:2.7.10.1 2.7.11.1]	IPR000719; Protein kinase, catalytic domain IPR001245; Serine-threonine/tyrosine-protein kinase IPR002290; Serine/threonine-protein kinase domain IPR017441; Protein kinase, ATP binding site IPR020635; Tyrosine-protein kinase, catalytic domain	GO:0004672; protein kinase activity; Molecular Function GO:0004674; protein serine/threonine kinase activity; Molecular Function GO:0005524; ATP binding; Molecular Function GO:0006468; protein phosphorylation; Biological Process
SIN_1005592	1.33164	Up	2.49776e-16	1.76188e-15	957	96	265	3.27668	8.24703	6DCS_SOYBN NAD(P)H-dependent 6'-deoxychalcone synthase OS=Glycine max PE=1 SV=1	D3JYW7_ACTDE D-galacturonic acid reductase 1 OS=Actinidia deliciosa GN=GalUR1 PE=2 SV=1	Os05g0456300; K00002 alcohol dehydrogenase (NADP+) [EC:1.1.1.2]	IPR018170; Aldo/keto reductase, conserved site IPR020471; Aldo/keto reductase subgroup IPR023210; NADP-dependent oxidoreductase domain	GO:0016491; oxidoreductase activity; Molecular Function GO:0055114; oxidation-reduction process; Biological Process
SIN_1026154	1.33142	Up	3.24018e-05	8.834e-05	711	25	69	1.14854	2.8903	ZFP1_WHEAT Zinc finger protein 1 OS=Triticum aestivum PE=2 SV=1	Q40898_PETHY Zinc-finger DNA binding protein OS=Petunia hybrida PE=4 SV=1	NA	IPR007087; Zinc finger, C2H2-type IPR015880; Zinc finger, C2H2-like	GO:0005622; intracellular; Cellular Component GO:0008270; zinc ion binding; Molecular Function
SIN_1013064	1.32996	Up	2.47332e-102	1.35117e-100	1059	659	1817	20.3266	51.1002	FB322_ARATH Probable F-box protein At1g60180 OS=Arabidopsis thaliana GN=At2g36090 PE=2 SV=1	B9NEF0_POPTR Predicted protein OS=Populus trichocarpa GN=POPTRDRAFT_595165 PE=4 SV=1	NA	IPR001810; F-box domain, cyclin-like	GO:0005515; protein binding; Molecular Function
SIN_1009889	1.32798	Up	1.09865e-12	6.03728e-12	894	73	201	2.66723	6.6961	ESCA_ARATH Putative DNA-binding protein ESCAROLA OS=Arabidopsis thaliana GN=ESC PE=2 SV=1	B9IC09_POPTR Predicted protein OS=Populus trichocarpa GN=POPTRDRAFT_663826 PE=4 SV=1	NA	IPR005175; Domain of unknown function DUF296	NA
SIN_1005906	1.32731	Up	1.97304e-19	1.66818e-18	1038	117	322	3.68183	9.23894	HY6H_HYONI Hyoscyamine 6-dioxygenase OS=Hyoscyamus niger GN=H6H PE=1 SV=1	E2DDU7_SOLLC Flavonoid biosynthesis oxidoreductase protein OS=Solanum lycopersicum PE=2 SV=1	hypothetical protein; K06892	IPR005123; Oxoglutarate/iron-dependent oxygenase	GO:0016491; oxidoreductase activity; Molecular Function
SIN_1017318	1.32618	Up	2.91848e-11	1.43295e-10	1323	64	176	1.58014	3.96202	LHT1_ARATH Lysine histidine transporter 1 OS=Arabidopsis thaliana GN=LHT1 PE=1 SV=1	B9RAK8_RICCO Amino acid transporter, putative OS=Ricinus communis GN=RCOM_1507080 PE=4 SV=1	hypothetical protein; K14209 solute carrier family 36 (proton-coupled amino acid transporter), member 1	IPR013057; Amino acid transporter, transmembrane	NA
SIN_1019042	1.32618	Up	2.76548e-06	8.56597e-06	3642	32	88	0.287002	0.719625	GSO1_ARATH LRR receptor-like serine/threonine-protein kinase GSO1 OS=Arabidopsis thaliana GN=GSO1 PE=2 SV=1	A5B0Q4_VITVI Putative uncharacterized protein OS=Vitis vinifera GN=VITISV_039533 PE=4 SV=1	hypothetical protein; K13420 LRR receptor-like serine/threonine-protein kinase FLS2 [EC:2.7.11.1]	IPR000719; Protein kinase, catalytic domain IPR001611; Leucine-rich repeat IPR002290; Serine/threonine-protein kinase domain IPR003591; Leucine-rich repeat, typical subtype IPR008271; Serine/threonine-protein kinase, active site IPR013210; Leucine-rich repeat-containing N-terminal, type 2 IPR017441; Protein kinase, ATP binding site IPR017442; Serine/threonine-protein kinase-like domain IPR020635;…	GO:0004672; protein kinase activity; Molecular Function GO:0004674; protein serine/threonine kinase activity; Molecular Function GO:0005515; protein binding; Molecular Function GO:0005524; ATP binding; Molecular Function GO:0006468; protein phosphorylation; Biological Process
SIN_1026434	1.32228	Up	7.7864e-17	5.67073e-16	720	101	277	4.58209	11.4581	NA	B9GLA9_POPTR Predicted protein OS=Populus trichocarpa GN=POPTRDRAFT_547567 PE=4 SV=1	NA	NA	NA
SIN_1010009	1.32001	Up	4.54372e-91	2.1899e-89	510	596	1632	38.1725	95.3045	NLTL2_ARATH Non-specific lipid-transfer protein-like protein At2g13820 OS=Arabidopsis thaliana GN=At2g13820 PE=1 SV=1	D7TDZ0_VITVI Non-specific lipid-transfer protein (Fragment) OS=Vitis vinifera GN=VIT_00001177001 PE=3 SV=1	NA	IPR000528; Plant lipid transfer protein/Par allergen IPR003612; Plant lipid transfer protein/seed storage/trypsin-alpha amylase inhibitor	GO:0006869; lipid transport; Biological Process GO:0008289; lipid binding; Molecular Function
SIN_1016502	1.31483	Up	0	0	2097	3016	8229	46.9794	116.872	HSP83_IPONI Heat shock protein 83 OS=Ipomoea nil GN=HSP83A PE=2 SV=1	Q71EE1_HEVBR Heat shock protein OS=Hevea brasiliensis PE=2 SV=1	hypothetical protein; K04079 molecular chaperone HtpG	IPR001404; Heat shock protein Hsp90 IPR003594; ATPase-like, ATP-binding domain IPR019805; Heat shock protein Hsp90, conserved site IPR020575; Heat shock protein Hsp90, N-terminal	GO:0005524; ATP binding; Molecular Function GO:0006457; protein folding; Biological Process GO:0006950; response to stress; Biological Process GO:0051082; unfolded protein binding; Molecular Function
SIN_1020378	1.31255	Up	4.1254e-10	1.83862e-09	723	58	158	2.62038	6.50852	NA	D7SHQ2_VITVI Whole genome shotgun sequence of line PN40024, scaffold_0.assembly12x (Fragment) OS=Vitis vinifera GN=VIT_00007726001 PE=4 SV=1	NA	NA	NA
SIN_1015318	1.31117	Up	3.08068e-13	1.77133e-12	483	79	215	5.34263	13.2573	PRU1_PRUAV Major allergen Pru av 1 OS=Prunus avium GN=PRUA1 PE=1 SV=1	B1Q190_REHGL Pathogenesis-related protein OS=Rehmannia glutinosa GN=PR-10 PE=2 SV=1	NA	IPR000916; Bet v I allergen	GO:0006952; defense response; Biological Process GO:0009607; response to biotic stimulus; Biological Process
SIN_1011710	1.31117	Up	3.08068e-13	1.77177e-12	1284	79	215	2.00973	4.98697	AMYA_VIGMU Alpha-amylase OS=Vigna mungo GN=AMY1.1 PE=2 SV=1	Q8LP27_IPONI Alpha-amylase OS=Ipomoea nil GN=PnAmy1 PE=2 SV=1	hypothetical protein LOC100245165; K01176 alpha-amylase [EC:3.2.1.1]	IPR006047; Glycosyl hydrolase, family 13, catalytic domain IPR006589; Glycosyl hydrolase, family 13, subfamily, catalytic domain IPR012850; Alpha-amylase, C-terminal beta-sheet	GO:0003824; catalytic activity; Molecular Function GO:0004556; alpha-amylase activity; Molecular Function GO:0005509; calcium ion binding; Molecular Function GO:0005975; carbohydrate metabolic process; Biological Process GO:0043169; cation binding; Molecular Function
SIN_1000532	1.30733	Up	2.36884e-28	3.00642e-27	1428	182	494	4.16311	10.303	FLRT_CITMA Flavanone 7-O-glucoside 2''-O-beta-L-rhamnosyltransferase OS=Citrus maxima GN=C12RT1 PE=1 SV=1	B6EWZ4_LYCBA UDP-glucose:glucosyltransferase OS=Lycium barbarum GN=UGT94E2 PE=2 SV=1	hypothetical protein LOC100262460; K13495 cis-zeatin O-glucosyltransferase [EC:2.4.1.215]	IPR002213; UDP-glucuronosyl/UDP-glucosyltransferase	GO:0008152; metabolic process; Biological Process GO:0016758; transferase activity, transferring hexosyl groups; Molecular Function
SIN_1016977	1.30487	Up	6.13562e-06	1.82768e-05	1320	31	84	0.767119	1.89526	ARAE1_ARATH UDP-arabinose 4-epimerase 1 OS=Arabidopsis thaliana GN=MUR4 PE=1 SV=1	D7TKQ9_VITVI Whole genome shotgun sequence of line PN40024, scaffold_3.assembly12x (Fragment) OS=Vitis vinifera GN=VIT_00021749001 PE=3 SV=1	hypothetical protein LOC100259390; K12448 UDP-arabinose 4-epimerase [EC:5.1.3.5]	IPR001509; NAD-dependent epimerase/dehydratase	GO:0003824; catalytic activity; Molecular Function GO:0044237; cellular metabolic process; Biological Process GO:0050662; coenzyme binding; Molecular Function
SIN_1019352	1.30366	Up	5.33324e-41	1.01145e-39	519	270	731	16.9931	41.9482	PPO2_IPOBA Polyphenol oxidase II, chloroplastic OS=Ipomoea batatas GN=co-2 PE=2 SV=2	B9VS06_9ERIC Polyphenoloxidase OS=Camellia nitidissima PE=2 SV=1	hypothetical protein LOC100256583; K00422 polyphenol oxidase [EC:1.10.3.1]	IPR022740; Polyphenol oxidase, C-terminal	GO:0004097; catechol oxidase activity; Molecular Function GO:0055114; oxidation-reduction process; Biological Process
SIN_1004703	1.30362	Up	1.62786e-13	9.55297e-13	684	82	222	3.91591	9.66631	AMERL_ARATH Uncharacterized protein At2g38710 OS=Arabidopsis thaliana GN=At2g38710 PE=2 SV=1	D7TNX5_VITVI Whole genome shotgun sequence of line PN40024, scaffold_101.assembly12x (Fragment) OS=Vitis vinifera GN=VIT_00010684001 PE=4 SV=1	NA	IPR002733; AMMECR1 domain	NA
SIN_1019287	1.30285	Up	2.25402e-06	7.06904e-06	852	34	92	1.30351	3.21597	NA	Q41725_ZINEL TED3 OS=Zinnia elegans PE=2 SV=1	NA	NA	NA
SIN_1022816	1.30133	Up	1.39917e-25	1.59211e-24	657	165	446	8.20339	20.2178	GL52_ORYSJ Germin-like protein 5-1 OS=Oryza sativa subsp. japonica GN=Os05g0277500 PE=2 SV=1	B9RFS5_RICCO Rhicadhesin receptor, putative OS=Ricinus communis GN=RCOM_1437110 PE=4 SV=1	NA	IPR001929; Germin IPR006045; Cupin 1 IPR019780; Germin, manganese binding site	GO:0030145; manganese ion binding; Molecular Function GO:0045735; nutrient reservoir activity; Molecular Function GO:0048046; apoplast; Cellular Component
SIN_1026357	1.29971	Up	9.62068e-06	2.79514e-05	1002	30	81	0.977977	2.40758	CXE18_ARATH Probable carboxylesterase 18 OS=Arabidopsis thaliana GN=CXE18 PE=2 SV=1	A5Y726_CUCME Esterase OS=Cucumis melo PE=4 SV=1	GLP1; GLP1 GID1-like protein; K14493 gibberellin receptor GID1 [EC:3.-.-.-]	IPR013094; Alpha/beta hydrolase fold-3	GO:0008152; metabolic process; Biological Process GO:0016787; hydrolase activity; Molecular Function
SIN_1025172	1.29971	Up	1.00815e-08	3.99816e-08	336	50	135	4.86078	11.9663	NA	D7TRM6_VITVI Whole genome shotgun sequence of line PN40024, scaffold_191.assembly12x (Fragment) OS=Vitis vinifera GN=VIT_00003435001 PE=4 SV=1	NA	NA	NA
SIN_1017648	1.2956	Up	4.14034e-05	0.000111462	846	26	70	1.00387	2.46429	PTR46_ARATH Probable peptide/nitrate transporter At3g54450 OS=Arabidopsis thaliana GN=At3g54450 PE=2 SV=1	B9GM07_POPTR Predicted protein OS=Populus trichocarpa GN=POPTRDRAFT_846521 PE=3 SV=1	hypothetical protein; K14638 solute carrier family 15 (peptide/histidine transporter), member 3/4	IPR000109; Oligopeptide transporter	GO:0005215; transporter activity; Molecular Function GO:0006857; oligopeptide transport; Biological Process GO:0016020; membrane; Cellular Component
SIN_1020990	1.28996	Up	0.000180136	0.000444001	633	22	59	1.13526	2.77595	NA	B9RNZ8_RICCO Putative uncharacterized protein OS=Ricinus communis GN=RCOM_0922720 PE=4 SV=1	NA	NA	NA
SIN_1022729	1.28944	Up	3.80654e-08	1.43287e-07	789	47	126	1.94579	4.75617	P2B15_ARATH F-box protein PP2-B15 OS=Arabidopsis thaliana GN=PP2B15 PE=2 SV=2	A5BIA6_VITVI Putative uncharacterized protein OS=Vitis vinifera GN=VITISV_022466 PE=4 SV=1	NA	NA	NA
SIN_1008246	1.28899	Up	6.51232e-05	0.00017115	282	25	67	2.89578	7.07602	NA	B9REM2_RICCO Putative uncharacterized protein OS=Ricinus communis GN=RCOM_1775700 PE=4 SV=1	NA	NA	NA
SIN_1013363	1.28729	Up	0	0	438	2652	7099	197.776	482.71	ASR2_SOLLC Abscisic stress-ripening protein 2 OS=Solanum lycopersicum GN=ASR2 PE=4 SV=1	D2JX40_MUSPR Abscisic stress ripening OS=Musa ABB Group GN=ASR1 PE=4 SV=1	NA	IPR003496; ABA/WDS induced protein	GO:0006950; response to stress; Biological Process
SIN_1007410	1.28516	Up	9.08904e-32	1.31445e-30	1218	214	572	5.73907	13.9866	SKI23_ARATH F-box protein SKIP23 OS=Arabidopsis thaliana GN=SKIP23 PE=1 SV=1	B9R8H5_RICCO Ubiquitin-protein ligase, putative OS=Ricinus communis GN=RCOM_1599830 PE=4 SV=1	NA	IPR005174; Protein of unknown function DUF295	NA
SIN_1008221	1.28179	Up	4.96942e-06	1.49615e-05	180	33	88	5.98848	14.5604	NA	NA	NA	NA	NA
SIN_1017064	1.27962	Up	4.03168e-13	2.29383e-12	1974	83	221	1.37343	3.33433	SUT13_ARATH Sulfate transporter 1.3 OS=Arabidopsis thaliana GN=SULTR1;3 PE=2 SV=1	B9H764_POPTR High affinity sulfate transporter SAT-1, Sulfate/bicarbonate/oxalate exchanger SLC26 family protein OS=Populus trichocarpa GN=POPTRDRAFT_760831 PE=3 SV=1	hypothetical protein; K14708 solute carrier family 26 (sodium-independent sulfate anion transporter), member 11	IPR002645; Sulphate transporter/antisigma-factor antagonist STAS IPR011547; Sulphate transporter IPR018045; Sulphate anion transporter, conserved site	GO:0005215; transporter activity; Molecular Function GO:0006810; transport; Biological Process GO:0008271; secondary active sulfate transmembrane transporter activity; Molecular Function GO:0008272; sulfate transport; Biological Process GO:0016020; membrane; Cellular Component GO:0016021; integral to membrane; Cellular Component GO:0055085; transmembrane transport; Biological Process
SIN_1012201	1.27873	Up	1.02908e-09	4.43969e-09	480	59	157	4.015	9.74142	HSP12_MEDSA 18.2 kDa class I heat shock protein OS=Medicago sativa GN=HSP18.2 PE=2 SV=1	Q6WHC0_CAPFR Chloroplast small heat shock protein class I OS=Capsicum frutescens PE=2 SV=1	hypothetical protein LOC100263355; K13993 HSP20 family protein	IPR002068; Heat shock protein Hsp20	NA
SIN_1013325	1.27723	Up	4.69878e-62	1.44985e-60	2316	436	1159	6.14926	14.9042	AB22G_ARATH ABC transporter G family member 22 OS=Arabidopsis thaliana GN=ABCG22 PE=1 SV=1	D7TYB5_VITVI Whole genome shotgun sequence of line PN40024, scaffold_166.assembly12x (Fragment) OS=Vitis vinifera GN=VIT_00001660001 PE=4 SV=1	ATP-binding cassette, sub-family G (WBC), member 2; K05681 ATP-binding cassette, subfamily G (WHITE), member 2	IPR003439; ABC transporter-like IPR003593; ATPase, AAA+ type, core IPR013525; ABC-2 type transporter IPR017871; ABC transporter, conserved site	GO:0000166; nucleotide binding; Molecular Function GO:0005524; ATP binding; Molecular Function GO:0016020; membrane; Cellular Component GO:0016887; ATPase activity; Molecular Function GO:0017111; nucleoside-triphosphatase activity; Molecular Function
SIN_1017828	1.27275	Up	6.05874e-07	2.02424e-06	966	40	106	1.35256	3.26808	HFB2B_ARATH Heat stress transcription factor B-2b OS=Arabidopsis thaliana GN=HSFB2B PE=2 SV=1	D3Y3F4_9ROSI HSP transcription factor OS=Vitis pseudoreticulata PE=2 SV=1	similar to Heat shock transcription factor 1; K09414 heat shock transcription factor 1	IPR000232; Heat shock factor (HSF)-type, DNA-binding	GO:0003700; sequence-specific DNA binding transcription factor activity; Molecular Function GO:0005634; nucleus; Cellular Component GO:0006355; regulation of transcription, DNA-dependent; Biological Process GO:0043565; sequence-specific DNA binding; Molecular Function
SIN_1009155	1.27255	Up	2.6833e-39	4.82601e-38	2052	274	726	4.36162	10.5371	HSP83_IPONI Heat shock protein 83 OS=Ipomoea nil GN=HSP83A PE=2 SV=1	B9MX47_POPTR Predicted protein OS=Populus trichocarpa GN=POPTRDRAFT_592912 PE=3 SV=1	hypothetical protein; K04079 molecular chaperone HtpG	IPR001404; Heat shock protein Hsp90 IPR003594; ATPase-like, ATP-binding domain IPR019805; Heat shock protein Hsp90, conserved site IPR020575; Heat shock protein Hsp90, N-terminal	GO:0005524; ATP binding; Molecular Function GO:0006457; protein folding; Biological Process GO:0006950; response to stress; Biological Process GO:0051082; unfolded protein binding; Molecular Function
SIN_1018795	1.27201	Up	1.64203e-06	5.23059e-06	783	37	98	1.54353	3.72759	FB79_ARATH Putative F-box protein At1g67623 OS=Arabidopsis thaliana GN=At1g67623 PE=4 SV=1	A5AV49_VITVI Putative uncharacterized protein OS=Vitis vinifera GN=VITISV_039291 PE=4 SV=1	NA	NA	NA
SIN_1015330	1.26684	Up	9.19506e-15	5.84132e-14	1752	97	256	1.80848	4.35181	BAM1_ARATH Beta-amylase 1, chloroplastic OS=Arabidopsis thaliana GN=BAM1 PE=1 SV=1	Q1L5W8_NICLS Beta-amylase OS=Nicotiana langsdorffii x Nicotiana sanderae GN=BAM1 PE=2 SV=1	CT-BMY; CT-BMY (CHLOROPLAST BETA-AMYLASE); beta-amylase (EC:3.2.1.2); K01177 beta-amylase [EC:3.2.1.2]	IPR001371; Glycoside hydrolase, family 14B, plant IPR001554; Glycoside hydrolase, family 14 IPR018238; Glycoside hydrolase, family 14, conserved site	GO:0000272; polysaccharide catabolic process; Biological Process GO:0016161; beta-amylase activity; Molecular Function
SIN_1022755	1.26668	Up	2.56398e-06	7.9736e-06	249	36	95	4.72257	11.3629	RL40_TETPY Ubiquitin-60S ribosomal protein L40 OS=Tetrahymena pyriformis GN=TUF11 PE=3 SV=2	Q8ID50_PLAF7 60S ribosomal protein L40/UBI, putative OS=Plasmodium falciparum (isolate 3D7) GN=PF13_0346 PE=4 SV=1	60S ribosomal protein L40/UBI, putative; K02927 large subunit ribosomal protein L40e	IPR000626; Ubiquitin IPR019954; Ubiquitin conserved site IPR019955; Ubiquitin supergroup IPR019956; Ubiquitin subgroup	GO:0005515; protein binding; Molecular Function
SIN_1025553	1.26463	Up	1.0807e-31	1.55903e-30	849	222	585	8.54123	20.5216	LBD41_ARATH LOB domain-containing protein 41 OS=Arabidopsis thaliana GN=LBD41 PE=2 SV=1	A5BBT8_VITVI Putative uncharacterized protein OS=Vitis vinifera GN=VITISV_004355 PE=4 SV=1	NA	IPR004883; Lateral organ boundaries, LOB	NA
SIN_1013970	1.26435	Up	1.17904e-15	7.97663e-15	924	104	274	3.67652	8.83166	ESCA_ARATH Putative DNA-binding protein ESCAROLA OS=Arabidopsis thaliana GN=ESC PE=2 SV=1	B9IC09_POPTR Predicted protein OS=Populus trichocarpa GN=POPTRDRAFT_663826 PE=4 SV=1	NA	IPR005175; Domain of unknown function DUF296	NA
SIN_1005249	1.26185	Up	3.25626e-48	7.58072e-47	1050	346	910	10.7637	25.8116	NAC18_ARATH NAC domain-containing protein 18 OS=Arabidopsis thaliana GN=NAC018 PE=2 SV=1	D7U6G0_VITVI Whole genome shotgun sequence of line PN40024, scaffold_375.assembly12x (Fragment) OS=Vitis vinifera GN=VIT_00006485001 PE=4 SV=1	NA	IPR003441; No apical meristem (NAM) protein	GO:0003677; DNA binding; Molecular Function GO:0045449; regulation of transcription; Biological Process
SIN_1010897	1.2583	Up	5.77192e-73	2.16118e-71	450	534	1401	38.7618	92.7234	NA	D7TVQ9_VITVI Whole genome shotgun sequence of line PN40024, scaffold_25.assembly12x (Fragment) OS=Vitis vinifera GN=VIT_00019650001 PE=4 SV=1	NA	IPR007493; Protein of unknown function DUF538	NA
SIN_1021134	1.25767	Up	8.14364e-28	1.0137e-26	567	196	514	11.2914	26.9988	ENL1_ARATH Early nodulin-like protein 1 OS=Arabidopsis thaliana GN=At2g25060 PE=1 SV=2	B9GK88_POPTR Predicted protein (Fragment) OS=Populus trichocarpa GN=POPTRDRAFT_709061 PE=4 SV=1	NA	IPR003245; Plastocyanin-like	GO:0005507; copper ion binding; Molecular Function GO:0009055; electron carrier activity; Molecular Function
SIN_1003530	1.25626	Up	2.08676e-24	2.26093e-23	867	171	448	6.44246	15.3894	AEDO_MOUSE 2-aminoethanethiol dioxygenase OS=Mus musculus GN=Ado PE=1 SV=2	Q2HVC5_MEDTR Cupin, RmlC-type OS=Medicago truncatula GN=MtrDRAFT_AC148965g5v2 PE=4 SV=1	hypothetical protein LOC100263913; K10712 cysteamine dioxygenase [EC:1.13.11.19]	IPR012864; Cysteamine dioxygenase	GO:0047800; cysteamine dioxygenase activity; Molecular Function GO:0055114; oxidation-reduction process; Biological Process
SIN_1019545	1.25427	Up	5.71468e-13	3.21452e-12	1047	86	225	2.68304	6.40029	ZIP10_ARATH Probable zinc transporter 10 OS=Arabidopsis thaliana GN=ZIP10 PE=2 SV=2	Q9XFB3_SOLLC Iron-regulated transporter 2 OS=Solanum lycopersicum GN=LeIRT2 PE=2 SV=1	zinc/iron transporter, putative (EC:1.3.1.74); K14709 solute carrier family 39 (zinc transporter), member 1/2/3	IPR003689; Zinc/iron permease	GO:0016020; membrane; Cellular Component GO:0030001; metal ion transport; Biological Process GO:0046873; metal ion transmembrane transporter activity; Molecular Function GO:0055085; transmembrane transport; Biological Process
SIN_1022929	1.25326	Up	8.5708e-199	1.12955e-196	2469	1494	3906	19.7653	47.1167	AKT2_ARATH Potassium channel AKT2/3 OS=Arabidopsis thaliana GN=AKT2 PE=1 SV=1	Q9SSV3_NICPA Potassium channel OS=Nicotiana paniculata GN=NpKT1 PE=2 SV=1	hypothetical protein ; K04910 potassium voltage-gated channel Eag-related subfamily H member 7	IPR000595; Cyclic nucleotide-binding domain IPR002110; Ankyrin repeat IPR003938; Potassium channel, voltage-dependent, EAG/ELK/ERG IPR005821; Ion transport IPR020683; Ankyrin repeat-containing domain IPR021789; Potassium channel, plant-type	GO:0005216; ion channel activity; Molecular Function GO:0005249; voltage-gated potassium channel activity; Molecular Function GO:0005515; protein binding; Molecular Function GO:0006811; ion transport; Biological Process GO:0006813; potassium ion transport; Biological Process GO:0016020; membrane; Cellular Component GO:0055085; transmembrane transport; Biological Process
SIN_1020883	1.25301	Up	1.04003e-52	2.64568e-51	483	386	1009	26.1045	62.2168	WRK50_ARATH Probable WRKY transcription factor 50 OS=Arabidopsis thaliana GN=WRKY50 PE=1 SV=1	D7STT5_VITVI Whole genome shotgun sequence of line PN40024, scaffold_8.assembly12x (Fragment) OS=Vitis vinifera GN=VIT_00035426001 PE=4 SV=1	WRKY53 - superfamily of TFs having WRKY and zinc finger domains; K13424 WRKY transcription factor 33	IPR003657; DNA-binding WRKY	GO:0003700; sequence-specific DNA binding transcription factor activity; Molecular Function GO:0043565; sequence-specific DNA binding; Molecular Function GO:0045449; regulation of transcription; Biological Process
SIN_1002982	1.25299	Up	1.62306e-58	4.69158e-57	1563	430	1124	8.98637	21.4176	C84A1_ARATH Cytochrome P450 84A1 OS=Arabidopsis thaliana GN=CYP84A1 PE=2 SV=1	Q6IV45_CAMAC Ferulate 5-hydroxylase OS=Camptotheca acuminata GN=F5H PE=3 SV=1	CAld5H/F5H1, CYP84A10; coniferylaldehyde 5- hydroxylase; K09755 ferulate-5-hydroxylase [EC:1.14.-.-]	IPR001128; Cytochrome P450 IPR002401; Cytochrome P450, E-class, group I IPR017972; Cytochrome P450, conserved site	GO:0004497; monooxygenase activity; Molecular Function GO:0005506; iron ion binding; Molecular Function GO:0009055; electron carrier activity; Molecular Function GO:0020037; heme binding; Molecular Function GO:0055114; oxidation-reduction process; Biological Process
SIN_1003847	1.25008	Up	0.000227286	0.000552339	1737	23	60	0.432517	1.02876	PTR45_ARATH Probable peptide/nitrate transporter At3g53960 OS=Arabidopsis thaliana GN=At3g53960 PE=2 SV=2	B9IFZ3_POPTR Predicted protein OS=Populus trichocarpa GN=POPTRDRAFT_835537 PE=3 SV=1	hypothetical protein; K14638 solute carrier family 15 (peptide/histidine transporter), member 3/4	IPR000109; Oligopeptide transporter IPR018456; PTR2 family proton/oligopeptide symporter, conserved site	GO:0005215; transporter activity; Molecular Function GO:0006857; oligopeptide transport; Biological Process GO:0016020; membrane; Cellular Component
SIN_1015628	1.24844	Up	2.84012e-243	4.6008e-241	1164	1849	4818	51.887	123.276	SUBL_ARATH Subtilisin-like protease OS=Arabidopsis thaliana GN=ARA12 PE=1 SV=1	C0ILP5_COFCA Putative uncharacterized protein OS=Coffea canephora GN=46C02.13 PE=4 SV=1	NA	IPR000209; Peptidase S8/S53, subtilisin/kexin/sedolisin IPR003137; Protease-associated domain, PA	GO:0004252; serine-type endopeptidase activity; Molecular Function GO:0006508; proteolysis; Biological Process
SIN_1005710	1.24818	Up	2.0607e-06	6.48455e-06	2022	38	99	0.613871	1.4582	NA	A5C8I7_VITVI Putative uncharacterized protein OS=Vitis vinifera GN=VITISV_014668 PE=4 SV=1	NA	IPR002921; Lipase, class 3	GO:0004806; triglyceride lipase activity; Molecular Function GO:0006629; lipid metabolic process; Biological Process
SIN_1021639	1.24784	Up	4.3783e-07	1.48405e-06	999	43	112	1.40598	3.339	SOT17_ARATH Sulfotransferase 17 OS=Arabidopsis thaliana GN=SOT17 PE=1 SV=1	D7TXM0_VITVI Whole genome shotgun sequence of line PN40024, scaffold_106.assembly12x (Fragment) OS=Vitis vinifera GN=VIT_00011259001 PE=4 SV=1	SOT16; SOT16 (SULFOTRANSFERASE 16); desulfoglucosinolate sulfotransferase/ sulfotransferase; K11821 desulfoglucosinolate sulfotransferase A/B/C [EC:2.8.2.-]	IPR000863; Sulfotransferase domain	GO:0008146; sulfotransferase activity; Molecular Function
SIN_1018480	1.24658	Up	1.10028e-45	2.3743e-44	213	337	877	51.6803	122.626	BGIA_MOMCH Glu S.griseus protease inhibitor OS=Momordica charantia PE=1 SV=1	B9HUC4_POPTR Predicted protein OS=Populus trichocarpa GN=POPTRDRAFT_658407 PE=4 SV=1	NA	IPR000864; Proteinase inhibitor I13, potato inhibitor I	GO:0004867; serine-type endopeptidase inhibitor activity; Molecular Function GO:0009611; response to wounding; Biological Process
SIN_1016199	1.24625	Up	2.3628e-16	1.66769e-15	1011	113	294	3.65092	8.66084	NA	B9RTB6_RICCO Putative uncharacterized protein OS=Ricinus communis GN=RCOM_0683010 PE=4 SV=1	NA	IPR006121; Heavy metal transport/detoxification protein	GO:0030001; metal ion transport; Biological Process GO:0046872; metal ion binding; Molecular Function
SIN_1014400	1.24526	Up	1.22637e-12	6.71855e-12	1050	85	221	2.64426	6.26854	GDL66_ARATH GDSL esterase/lipase At4g26790 OS=Arabidopsis thaliana GN=At4g26790 PE=2 SV=1	A5BCM6_VITVI Putative uncharacterized protein OS=Vitis vinifera GN=VITISV_018794 PE=4 SV=1	Zeta-carotene desaturase, chloroplast precursor, putative (EC:1.14.99.30); K00514 zeta-carotene desaturase [EC:1.14.99.30]	IPR001087; Lipase, GDSL	GO:0006629; lipid metabolic process; Biological Process GO:0016788; hydrolase activity, acting on ester bonds; Molecular Function
SIN_1016284	1.24347	Up	1.4531e-09	6.19908e-09	723	62	161	2.8011	6.6321	KGUA_DEHSC Guanylate kinase OS=Dehalococcoides sp. (strain CBDB1) GN=gmk PE=3 SV=1	B9RSS9_RICCO Guanylate kinase, putative OS=Ricinus communis GN=RCOM_0678220 PE=4 SV=1	guanylate kinase, putative (EC:2.7.4.8); K00942 guanylate kinase [EC:2.7.4.8]	IPR008144; Guanylate kinase IPR008145; Guanylate kinase/L-type calcium channel IPR020590; Guanylate kinase, conserved site	GO:0005515; protein binding; Molecular Function
SIN_1008785	1.24334	Up	5.2678e-99	2.74904e-97	753	751	1950	32.5777	77.1264	WUN1_SOLTU Wound-induced protein 1 OS=Solanum tuberosum GN=WUN1 PE=2 SV=1	B9S499_RICCO Putative uncharacterized protein OS=Ricinus communis GN=RCOM_0688570 PE=4 SV=1	NA	IPR009798; Wound-induced protein, Wun1	NA
SIN_1008683	1.23872	Up	8.7411e-06	2.55582e-05	1296	34	88	0.856937	2.02228	NA	B9HHJ4_POPTR Predicted protein OS=Populus trichocarpa GN=POPTRDRAFT_1084546 PE=4 SV=1	NA	IPR006873; Protein of unknown function DUF620	NA
SIN_1020946	1.23759	Up	4.18208e-05	0.00011256	1518	29	75	0.624024	1.47148	PTR7_ARATH Nitrate transporter 1.1 OS=Arabidopsis thaliana GN=NRT1.1 PE=1 SV=1	B9SUW7_RICCO Oligopeptide transporter, putative OS=Ricinus communis GN=RCOM_0250440 PE=3 SV=1	hypothetical protein; K14638 solute carrier family 15 (peptide/histidine transporter), member 3/4	IPR000109; Oligopeptide transporter IPR018456; PTR2 family proton/oligopeptide symporter, conserved site	GO:0005215; transporter activity; Molecular Function GO:0006857; oligopeptide transport; Biological Process GO:0016020; membrane; Cellular Component
SIN_1012789	1.23759	Up	4.18208e-05	0.000112547	2349	29	75	0.403264	0.950915	POT5_ARATH Potassium transporter 5 OS=Arabidopsis thaliana GN=POT5 PE=1 SV=1	Q06XL9_VITVI KUP1 OS=Vitis vinifera PE=2 SV=1	Potassium transporter, putative; K03549 KUP system potassium uptake protein	IPR003855; K+ potassium transporter	GO:0006813; potassium ion transport; Biological Process GO:0015079; potassium ion transmembrane transporter activity; Molecular Function GO:0016020; membrane; Cellular Component
SIN_1026408	1.23599	Up	2.25532e-32	3.33819e-31	768	240	620	10.2076	24.0433	EF113_ARATH Ethylene-responsive transcription factor ERF113 OS=Arabidopsis thaliana GN=ERF113 PE=2 SV=1	C1KH72_JUGNI RAP2-like protein OS=Juglans nigra PE=2 SV=1	ERF2; ERF2 (ETHYLENE RESPONSIVE ELEMENT BINDING FACTOR 2); DNA binding / transcription activator/ transcription factor; K14517 ethylene-responsive transcription factor 2	IPR001471; Pathogenesis-related transcriptional factor/ERF, DNA-binding	GO:0003700; sequence-specific DNA binding transcription factor activity; Molecular Function GO:0006355; regulation of transcription, DNA-dependent; Biological Process
SIN_1022411	1.23175	Up	6.76546e-10	2.96316e-09	867	66	170	2.48657	5.83974	BRU1_SOYBN Brassinosteroid-regulated protein BRU1 OS=Glycine max PE=2 SV=1	Q6RHX7_SOLLC Xyloglucan endotransglucosylase-hydrolase XTH9 OS=Solanum lycopersicum GN=XTH9 PE=2 SV=1	hypothetical protein; K08235 xyloglucan:xyloglucosyl transferase [EC:2.4.1.207]	IPR000757; Glycoside hydrolase, family 16 IPR008263; Glycoside hydrolase, family 16, active site IPR010713; Xyloglucan endo-transglycosylase, C-terminal	GO:0004553; hydrolase activity, hydrolyzing O-glycosyl compounds; Molecular Function GO:0005618; cell wall; Cellular Component GO:0005975; carbohydrate metabolic process; Biological Process GO:0006073; cellular glucan metabolic process; Biological Process GO:0016762; xyloglucan:xyloglucosyl transferase activity; Molecular Function GO:0048046; apoplast; Cellular Component
SIN_1011041	1.23133	Up	1.64993e-06	5.25431e-06	1269	40	103	1.02961	2.41735	NA	D7SR66_VITVI Whole genome shotgun sequence of line PN40024, scaffold_58.assembly12x (Fragment) OS=Vitis vinifera GN=VIT_00030284001 PE=4 SV=1	NA	IPR004253; Domain of unknown function DUF231, plant	NA
SIN_1022505	1.22932	Up	6.54784e-05	0.000172006	1566	28	72	0.584038	1.36932	C72A1_CATRO Secologanin synthase OS=Catharanthus roseus GN=CYP72A1 PE=2 SV=1	D7SX38_VITVI Whole genome shotgun sequence of line PN40024, scaffold_135.assembly12x (Fragment) OS=Vitis vinifera GN=VIT_00000499001 PE=3 SV=1	hypothetical protein LOC100249305; K00232 acyl-CoA oxidase [EC:1.3.3.6]	IPR001128; Cytochrome P450 IPR002401; Cytochrome P450, E-class, group I IPR017972; Cytochrome P450, conserved site	GO:0004497; monooxygenase activity; Molecular Function GO:0005506; iron ion binding; Molecular Function GO:0009055; electron carrier activity; Molecular Function GO:0020037; heme binding; Molecular Function GO:0055114; oxidation-reduction process; Biological Process
SIN_1023081	1.22839	Up	2.11204e-12	1.13729e-11	417	86	221	6.73655	15.7841	NA	NA	NA	NA	NA
SIN_1010585	1.22839	Up	2.11204e-12	1.13756e-11	1017	86	221	2.76218	6.47195	FB119_ARATH F-box protein At2g27310 OS=Arabidopsis thaliana GN=At2g27310 PE=2 SV=1	B9SCY2_RICCO Putative uncharacterized protein OS=Ricinus communis GN=RCOM_1282250 PE=4 SV=1	NA	NA	NA
SIN_1020286	1.22665	Up	3.73196e-05	0.000101039	2541	30	77	0.385648	0.902505	R1A6_SOLDE Putative late blight resistance protein homolog R1A-6 OS=Solanum demissum GN=R1A-6 PE=3 SV=2	A1X877_SOLLC NRC1 OS=Solanum lycopersicum PE=2 SV=1	cc-nbs-lrr resistance protein; K13457 disease resistance protein RPM1	IPR000767; Disease resistance protein IPR002182; NB-ARC	GO:0005524; ATP binding; Molecular Function GO:0006915; apoptosis; Biological Process GO:0006952; defense response; Biological Process
SIN_1022413	1.22494	Up	2.24068e-08	8.60809e-08	864	55	141	2.07933	4.86037	BRU1_SOYBN Brassinosteroid-regulated protein BRU1 OS=Glycine max PE=2 SV=1	Q6RHX7_SOLLC Xyloglucan endotransglucosylase-hydrolase XTH9 OS=Solanum lycopersicum GN=XTH9 PE=2 SV=1	hypothetical protein; K08235 xyloglucan:xyloglucosyl transferase [EC:2.4.1.207]	IPR000757; Glycoside hydrolase, family 16 IPR008263; Glycoside hydrolase, family 16, active site IPR008264; Beta-glucanase IPR010713; Xyloglucan endo-transglycosylase, C-terminal	GO:0004553; hydrolase activity, hydrolyzing O-glycosyl compounds; Molecular Function GO:0005618; cell wall; Cellular Component GO:0005975; carbohydrate metabolic process; Biological Process GO:0006073; cellular glucan metabolic process; Biological Process GO:0016762; xyloglucan:xyloglucosyl transferase activity; Molecular Function GO:0048046; apoplast; Cellular Component
SIN_1009157	1.22397	Up	4.96752e-41	9.45166e-40	828	315	807	12.4267	29.0273	YK01_SCHPO Uncharacterized protein P11E10.01 OS=Schizosaccharomyces pombe (strain ATCC 38366 / 972) GN=SPAP11E10.01 PE=2 SV=1	B7FJU0_MEDTR Putative uncharacterized protein OS=Medicago truncatula PE=2 SV=1	ornithine cyclodeaminase family (predicted); K01750 ornithine cyclodeaminase [EC:4.3.1.12]	IPR003462; Ornithine cyclodeaminase/mu-crystallin	NA
SIN_1011887	1.22373	Up	0	0	708	12526	32085	577.902	1349.68	SERA_ENTHI Serine-rich 25 kDa antigen protein OS=Entamoeba histolytica PE=1 SV=1	C6TKU0_SOYBN Putative uncharacterized protein OS=Glycine max PE=2 SV=1	NA	NA	NA
SIN_1006440	1.2229	Up	0.000180575	0.00044499	2277	25	64	0.358634	0.837106	IRE1_YEAST Serine/threonine-protein kinase/endoribonuclease IRE1 OS=Saccharomyces cerevisiae (strain ATCC 204508 / S288c) GN=IRE1 PE=1 SV=2	B9S6W8_RICCO Kinase, putative OS=Ricinus communis GN=RCOM_0875020 PE=4 SV=1	hypothetical protein LOC100247854; K08852 serine/threonine-protein kinase/endoribonuclease IRE1 [EC:2.7.11.1 3.1.26.-]	IPR000719; Protein kinase, catalytic domain IPR002290; Serine/threonine-protein kinase domain IPR006567; PUG domain IPR008271; Serine/threonine-protein kinase, active site IPR010513; KEN domain, ribonuclease activator IPR017442; Serine/threonine-protein kinase-like domain IPR020635; Tyrosine-protein kinase, catalytic domain	GO:0004672; protein kinase activity; Molecular Function GO:0004674; protein serine/threonine kinase activity; Molecular Function GO:0005515; protein binding; Molecular Function GO:0005524; ATP binding; Molecular Function GO:0006397; mRNA processing; Biological Process GO:0006468; protein phosphorylation; Biological Process GO:0016891; endoribonuclease activity, producing 5'-phosphomonoesters; Mol…
SIN_1000381	1.22223	Up	5.42656e-10	2.38976e-09	990	68	174	2.24362	5.23453	FSTL_ARATH Flavonol sulfotransferase-like OS=Arabidopsis thaliana GN=At2g03760 PE=1 SV=2	B9RE91_RICCO Flavonol 4'-sulfotransferase, putative OS=Ricinus communis GN=RCOM_1619620 PE=4 SV=1	SOT16; SOT16 (SULFOTRANSFERASE 16); desulfoglucosinolate sulfotransferase/ sulfotransferase; K11821 desulfoglucosinolate sulfotransferase A/B/C [EC:2.8.2.-]	IPR000863; Sulfotransferase domain	GO:0008146; sulfotransferase activity; Molecular Function
SIN_1025246	1.22142	Up	4.3265e-09	1.77184e-08	285	61	156	6.99133	16.3021	RSI1_SOLLC Protein RSI-1 OS=Solanum lycopersicum GN=RSI-1 PE=2 SV=1	C6SYC8_SOYBN Putative uncharacterized protein OS=Glycine max PE=4 SV=1	NA	IPR003854; Gibberellin regulated protein	NA
SIN_1002610	1.22104	Up	6.54114e-74	2.48106e-72	648	582	1488	29.3375	68.3898	EF106_ARATH Ethylene-responsive transcription factor ERF106 OS=Arabidopsis thaliana GN=ERF106 PE=2 SV=1	Q84XB0_SOLLC Ethylene response factor 4 OS=Solanum lycopersicum GN=ERF4 PE=2 SV=1	hypothetical protein LOC100259747; K09286 EREBP-like factor	IPR001471; Pathogenesis-related transcriptional factor/ERF, DNA-binding	GO:0003700; sequence-specific DNA binding transcription factor activity; Molecular Function GO:0006355; regulation of transcription, DNA-dependent; Biological Process
SIN_1005464	1.21761	Up	3.93608e-21	3.63776e-20	1140	158	403	4.52717	10.5284	NA	D7TQQ5_VITVI Whole genome shotgun sequence of line PN40024, scaffold_40.assembly12x (Fragment) OS=Vitis vinifera GN=VIT_00025734001 PE=4 SV=1	NA	IPR006121; Heavy metal transport/detoxification protein	GO:0030001; metal ion transport; Biological Process GO:0046872; metal ion binding; Molecular Function
SIN_1023015	1.21714	Up	1.30905e-32	1.94995e-31	1059	251	640	7.74199	17.999	PER2_ARAHY Cationic peroxidase 2 OS=Arachis hypogaea GN=PNC2 PE=2 SV=1	Q8RVP4_GOSHI Bacterial-induced class III peroxidase OS=Gossypium hirsutum GN=pod6 PE=2 SV=1	Cationic peroxidase 2 precursor, putative (EC:1.11.1.7); K00430 peroxidase [EC:1.11.1.7]	IPR000823; Plant peroxidase IPR002016; Haem peroxidase, plant/fungal/bacterial IPR019793; Peroxidases heam-ligand binding site IPR019794; Peroxidase, active site	GO:0004601; peroxidase activity; Molecular Function GO:0006979; response to oxidative stress; Biological Process GO:0020037; heme binding; Molecular Function GO:0055114; oxidation-reduction process; Biological Process
SIN_1014548	1.21694	Up	8.82384e-13	4.88105e-12	960	91	232	3.09632	7.19748	NA	E0CSR0_VITVI Whole genome shotgun sequence of line PN40024, scaffold_14.assembly12x (Fragment) OS=Vitis vinifera GN=VIT_00014415001 PE=4 SV=1	NA	IPR009646; Root cap	NA
SIN_1003504	1.21425	Up	4.68316e-178	5.25212e-176	3588	1443	3672	13.1368	30.4799	NEP1_NEPGR Aspartic proteinase nepenthesin-1 OS=Nepenthes gracilis GN=nep1 PE=1 SV=1	D7SU32_VITVI Whole genome shotgun sequence of line PN40024, scaffold_8.assembly12x (Fragment) OS=Vitis vinifera GN=VIT_00035543001 PE=4 SV=1	aspartyl protease family protein; K00924 [EC:2.7.1.-]	IPR001461; Peptidase A1 IPR003406; Glycosyl transferase, family 14	GO:0004190; aspartic-type endopeptidase activity; Molecular Function GO:0006508; proteolysis; Biological Process GO:0008375; acetylglucosaminyltransferase activity; Molecular Function GO:0016020; membrane; Cellular Component
SIN_1022453	1.21377	Up	1.79169e-08	6.94725e-08	750	57	145	2.4825	5.75798	NA	B9H464_POPTR Predicted protein OS=Populus trichocarpa GN=POPTRDRAFT_759956 PE=4 SV=1	NA	NA	NA
SIN_1018639	1.21343	Up	1.86426e-62	5.79836e-61	1389	497	1264	11.6877	27.1024	ZOG_PHALU Zeatin O-glucosyltransferase OS=Phaseolus lunatus GN=ZOG1 PE=2 SV=1	B9II91_POPTR Predicted protein OS=Populus trichocarpa GN=POPTRDRAFT_808453 PE=3 SV=1	hypothetical protein LOC100262460; K13495 cis-zeatin O-glucosyltransferase [EC:2.4.1.215]	IPR002213; UDP-glucuronosyl/UDP-glucosyltransferase	GO:0008152; metabolic process; Biological Process GO:0016758; transferase activity, transferring hexosyl groups; Molecular Function
SIN_1015364	1.2132	Up	1.08621e-05	3.14212e-05	576	35	89	1.98482	4.60184	NA	B9H6X5_POPTR Predicted protein OS=Populus trichocarpa GN=POPTRDRAFT_559028 PE=4 SV=1	NA	NA	NA
SIN_1013844	1.21253	Up	0.00028343	0.000680693	207	24	61	3.78718	8.77654	NA	NA	NA	NA	NA
SIN_1019244	1.2075	Up	1.4968e-49	3.57743e-48	1128	396	1003	11.4673	26.4823	NA	B9SC14_RICCO Putative uncharacterized protein OS=Ricinus communis GN=RCOM_0701510 PE=4 SV=1	NA	IPR003754; Tetrapyrrole biosynthesis, uroporphyrinogen III synthase	GO:0004852; uroporphyrinogen-III synthase activity; Molecular Function GO:0033014; tetrapyrrole biosynthetic process; Biological Process
SIN_1018901	1.2028	Up	8.26032e-09	3.2989e-08	477	61	154	4.17721	9.61537	PRU1_PRUAR Major allergen Pru ar 1 OS=Prunus armeniaca PE=1 SV=1	D7SY83_VITVI Whole genome shotgun sequence of line PN40024, scaffold_77.assembly12x (Fragment) OS=Vitis vinifera GN=VIT_00035072001 PE=3 SV=1	NA	IPR000916; Bet v I allergen	GO:0006952; defense response; Biological Process GO:0009607; response to biotic stimulus; Biological Process
SIN_1007790	1.20049	Up	4.91846e-19	4.06422e-18	1233	146	368	3.86781	8.88891	PUB23_ARATH E3 ubiquitin-protein ligase PUB23 OS=Arabidopsis thaliana GN=PUB23 PE=1 SV=1	B9SDI7_RICCO Spotted leaf protein, putative OS=Ricinus communis GN=RCOM_0419110 PE=4 SV=1	hypothetical protein; K09561 STIP1 homology and U-box containing protein 1 [EC:6.3.2.19]	IPR003613; U box domain	GO:0000151; ubiquitin ligase complex; Cellular Component GO:0004842; ubiquitin-protein ligase activity; Molecular Function GO:0016567; protein ubiquitination; Biological Process
SIN_1019072	1.19933	Up	0.000142782	0.000356947	1512	27	68	0.583293	1.33943	ARI7_ARATH Probable E3 ubiquitin-protein ligase ARI7 OS=Arabidopsis thaliana GN=ARI7 PE=2 SV=1	B4FVC1_MAIZE Putative uncharacterized protein OS=Zea mays PE=2 SV=1	pco071849; LOC100273409; K11968 ariadne-1	IPR001841; Zinc finger, RING-type IPR002867; Zinc finger, C6HC-type IPR017907; Zinc finger, RING-type, conserved site	GO:0005515; protein binding; Molecular Function GO:0008270; zinc ion binding; Molecular Function
SIN_1020233	1.19796	Up	4.62158e-05	0.000123647	1095	31	78	0.924746	2.12151	CYSEP_PHAVU Vignain OS=Phaseolus vulgaris PE=2 SV=2	B9IF22_POPTR Predicted protein OS=Populus trichocarpa GN=POPTRDRAFT_666563 PE=3 SV=1	hypothetical protein; K01365 cathepsin L [EC:3.4.22.15]	IPR000169; Peptidase, cysteine peptidase active site IPR000668; Peptidase C1A, papain C-terminal IPR013201; Proteinase inhibitor I29, cathepsin propeptide	GO:0004197; cysteine-type endopeptidase activity; Molecular Function GO:0006508; proteolysis; Biological Process GO:0008234; cysteine-type peptidase activity; Molecular Function
SIN_1017373	1.1969	Up	1.50626e-05	4.28495e-05	321	35	88	3.56154	8.16472	NA	A0FJY4_TOBAC NIMIN2c protein OS=Nicotiana tabacum GN=NIMIN2c PE=2 SV=1	NA	NA	NA
SIN_1018943	1.19606	Up	4.93628e-06	1.48675e-05	348	39	98	3.66067	8.38707	NA	NA	NA	NA	NA
SIN_1016166	1.19444	Up	2.3473e-13	1.36005e-12	1119	100	251	2.91907	6.68047	WRK48_ARATH Probable WRKY transcription factor 48 OS=Arabidopsis thaliana GN=WRKY48 PE=2 SV=1	C9DI20_9ROSI WRKY transcription factor 31 OS=(Populus tomentosa x P. bolleana) x P. tomentosa PE=2 SV=1	hypothetical protein; K13424 WRKY transcription factor 33	IPR003657; DNA-binding WRKY	GO:0003700; sequence-specific DNA binding transcription factor activity; Molecular Function GO:0043565; sequence-specific DNA binding; Molecular Function GO:0045449; regulation of transcription; Biological Process
SIN_1024355	1.19115	Up	2.74562e-15	1.8072e-14	1107	117	293	3.45234	7.88286	FRRS1_XENLA Putative ferric-chelate reductase 1 OS=Xenopus laevis GN=frrs1 PE=2 SV=1	B9IAZ1_POPTR Predicted protein OS=Populus trichocarpa GN=POPTRDRAFT_732561 PE=4 SV=1	NA	IPR004877; Cytochrome b561, eukaryote IPR005018; DOMON domain IPR006593; Cytochrome b561/ferric reductase transmembrane	GO:0016021; integral to membrane; Cellular Component
SIN_1001088	1.19115	Up	2.74562e-15	1.80669e-14	2316	117	293	1.65015	3.76784	EXT2_DROME Exostosin-2 OS=Drosophila melanogaster GN=Ext2 PE=1 SV=1	B9T3V5_RICCO Transferase, transferring glycosyl groups, putative OS=Ricinus communis GN=RCOM_0115300 PE=4 SV=1	GE14097 gene product from transcript GE14097-RA; K02367 glucuronyl/N-acetylglucosaminyl transferase EXT2 [EC:2.4.1.224 2.4.1.225]	IPR015338; EXTL2, alpha-1,4-N-acetylhexosaminyltransferase	GO:0016758; transferase activity, transferring hexosyl groups; Molecular Function GO:0031227; intrinsic to endoplasmic reticulum membrane; Cellular Component
SIN_1009961	1.19029	Up	1.48571e-22	1.4754e-21	2166	179	448	2.69941	6.16004	NOXA_DICDI Superoxide-generating NADPH oxidase heavy chain subunit A OS=Dictyostelium discoideum GN=noxA PE=2 SV=1	B9RDV8_RICCO Ferric-chelate reductase, putative OS=Ricinus communis GN=RCOM_1616230 PE=4 SV=1	Nox1, GP91-2, MOX1, NOH-1, NOH1, NOX1a, NOX1alpha, Nox-1; NADPH oxidase 1; K08008 NADPH oxidase	IPR013112; FAD-binding 8 IPR013121; Ferric reductase, NAD binding IPR013130; Flavoprotein transmembrane component IPR017927; Ferredoxin reductase-type FAD-binding domain	GO:0005506; iron ion binding; Molecular Function GO:0009055; electron carrier activity; Molecular Function GO:0016021; integral to membrane; Cellular Component GO:0016491; oxidoreductase activity; Molecular Function GO:0050660; flavin adenine dinucleotide binding; Molecular Function GO:0055114; oxidation-reduction process; Biological Process
SIN_1012828	1.18943	Up	8.5155e-47	1.89724e-45	1299	387	968	9.73143	22.1937	7SB1_SOYBN Basic 7S globulin OS=Glycine max GN=BG PE=1 SV=2	A5ARQ0_VITVI Putative uncharacterized protein OS=Vitis vinifera GN=VITISV_038701 PE=4 SV=1	NA	NA	NA
SIN_1001961	1.18868	Up	4.10748e-05	0.000110616	1272	32	80	0.821746	1.87312	PPP7L_ARATH Serine/threonine-protein phosphatase 7 long form homolog OS=Arabidopsis thaliana GN=At1g48120 PE=2 SV=1	A5C0F5_VITVI Putative uncharacterized protein OS=Vitis vinifera GN=VITISV_040772 PE=4 SV=1	NA	IPR019557; Aminotransferase-like, plant mobile domain	NA
SIN_1013288	1.18868	Up	4.10748e-05	0.000110628	642	32	80	1.62813	3.71124	NA	B9GTQ4_POPTR Predicted protein OS=Populus trichocarpa GN=POPTRDRAFT_754517 PE=4 SV=1	NA	NA	NA
SIN_1002760	1.18608	Up	1.91146e-14	1.19189e-13	651	111	277	5.56951	12.6725	NA	NA	NA	NA	NA
SIN_1021880	1.1835	Up	8.11808e-34	1.24997e-32	570	279	695	15.9884	36.314	WIN1_ARATH Ethylene-responsive transcription factor WIN1 OS=Arabidopsis thaliana GN=WIN1 PE=2 SV=1	B9RV55_RICCO DNA binding protein, putative OS=Ricinus communis GN=RCOM_0899510 PE=4 SV=1	DREB19; AP2/ERF domain-containing transcription factor; K09286 EREBP-like factor	IPR001471; Pathogenesis-related transcriptional factor/ERF, DNA-binding	GO:0003700; sequence-specific DNA binding transcription factor activity; Molecular Function GO:0006355; regulation of transcription, DNA-dependent; Biological Process
SIN_1011381	1.18078	Up	9.18854e-278	1.70112e-275	744	2418	6012	106.159	240.663	ZFP1_WHEAT Zinc finger protein 1 OS=Triticum aestivum PE=2 SV=1	Q71AU8_CAPAN Cys2/his2-type zinc finger transcription factor OS=Capsicum annuum PE=2 SV=1	NA	IPR007087; Zinc finger, C2H2-type IPR015880; Zinc finger, C2H2-like	GO:0005622; intracellular; Cellular Component GO:0008270; zinc ion binding; Molecular Function
SIN_1005543	1.17738	Up	2.54722e-48	5.94785e-47	963	410	1017	13.907	31.4527	WWOX_HUMAN WW domain-containing oxidoreductase OS=Homo sapiens GN=WWOX PE=1 SV=1	B9HBK4_POPTR Predicted protein OS=Populus trichocarpa GN=POPTRDRAFT_819154 PE=3 SV=1	similar to RDH13; K11161 retinol dehydrogenase 13 [EC:1.1.1.-]	IPR002198; Short-chain dehydrogenase/reductase SDR IPR002347; Glucose/ribitol dehydrogenase	GO:0008152; metabolic process; Biological Process GO:0016491; oxidoreductase activity; Molecular Function GO:0055114; oxidation-reduction process; Biological Process
SIN_1002356	1.17524	Up	4.16216e-87	1.91123e-85	1200	755	1870	20.5514	46.4113	NA	B9R880_RICCO Nucleic acid binding protein, putative OS=Ricinus communis GN=RCOM_1597570 PE=4 SV=1	NA	IPR007087; Zinc finger, C2H2-type	GO:0005622; intracellular; Cellular Component GO:0008270; zinc ion binding; Molecular Function
SIN_1004225	1.17418	Up	1.39452e-10	6.47748e-10	588	80	198	4.44414	10.0289	NA	B9SLR9_RICCO Putative uncharacterized protein OS=Ricinus communis GN=RCOM_0530890 PE=4 SV=1	NA	NA	NA
SIN_1017241	1.1741	Up	7.10378e-22	6.82777e-21	891	179	443	6.56221	14.8078	NA	D7UDZ3_VITVI Whole genome shotgun sequence of line PN40024, scaffold_238.assembly12x (Fragment) OS=Vitis vinifera GN=VIT_00004862001 PE=4 SV=1	NA	IPR021148; Protein of unknown function DUF579	NA
SIN_1023859	1.17252	Up	3.80742e-44	7.84591e-43	816	377	932	15.0913	34.0165	XTH23_ARATH Probable xyloglucan endotransglucosylase/hydrolase protein 23 OS=Arabidopsis thaliana GN=XTH23 PE=2 SV=1	A5ANA9_VITVI Putative uncharacterized protein OS=Vitis vinifera GN=VITISV_036640 PE=4 SV=1	hypothetical protein LOC100252949; K08235 xyloglucan:xyloglucosyl transferase [EC:2.4.1.207]	IPR000757; Glycoside hydrolase, family 16 IPR008263; Glycoside hydrolase, family 16, active site IPR010713; Xyloglucan endo-transglycosylase, C-terminal	GO:0004553; hydrolase activity, hydrolyzing O-glycosyl compounds; Molecular Function GO:0005618; cell wall; Cellular Component GO:0005975; carbohydrate metabolic process; Biological Process GO:0006073; cellular glucan metabolic process; Biological Process GO:0016762; xyloglucan:xyloglucosyl transferase activity; Molecular Function GO:0048046; apoplast; Cellular Component
SIN_1026196	1.17233	Up	1.30799e-17	9.98411e-17	1392	142	351	3.33215	7.50985	WSD1_ARATH O-acyltransferase WSD1 OS=Arabidopsis thaliana GN=WSD1 PE=2 SV=1	A5BX25_VITVI Putative uncharacterized protein OS=Vitis vinifera GN=VITISV_035309 PE=4 SV=1	NA	IPR004255; O-acyltransferase, WSD1, N-terminal IPR009721; O-acyltransferase, WSD1, C-terminal	GO:0004144; diacylglycerol O-acyltransferase activity; Molecular Function
SIN_1011643	1.17226	Up	1.94159e-07	6.8128e-07	1854	53	131	0.933773	2.10439	Y4885_ARATH Probable LRR receptor-like serine/threonine-protein kinase At4g08850 OS=Arabidopsis thaliana GN=At4g08850 PE=1 SV=3	B9MVF7_POPTR Predicted protein OS=Populus trichocarpa GN=POPTRDRAFT_591844 PE=4 SV=1	hypothetical protein; K13429 chitin elicitor receptor kinase 1	IPR000719; Protein kinase, catalytic domain IPR002290; Serine/threonine-protein kinase domain IPR002482; Peptidoglycan-binding Lysin subgroup IPR008266; Tyrosine-protein kinase, active site IPR017442; Serine/threonine-protein kinase-like domain IPR018392; Peptidoglycan-binding lysin domain IPR020635; Tyrosine-protein kinase, catalytic domain	GO:0004672; protein kinase activity; Molecular Function GO:0004674; protein serine/threonine kinase activity; Molecular Function GO:0004713; protein tyrosine kinase activity; Molecular Function GO:0005524; ATP binding; Molecular Function GO:0006468; protein phosphorylation; Biological Process GO:0016998; cell wall macromolecule catabolic process; Biological Process
SIN_1005364	1.17053	Up	5.67606e-05	0.000150222	1242	32	79	0.841595	1.89439	PUB7_ARATH U-box domain-containing protein 7 OS=Arabidopsis thaliana GN=PUB7 PE=1 SV=1	D7TJK2_VITVI Whole genome shotgun sequence of line PN40024, scaffold_3.assembly12x (Fragment) OS=Vitis vinifera GN=VIT_00021200001 PE=4 SV=1	NA	IPR000225; Armadillo	GO:0005515; protein binding; Molecular Function
SIN_1004228	1.17053	Up	5.67606e-05	0.000150205	309	32	79	3.38272	7.61434	RIN4_ARATH RPM1-interacting protein 4 OS=Arabidopsis thaliana GN=RIN4 PE=1 SV=1	B9GIY3_POPTR Predicted protein OS=Populus trichocarpa GN=POPTRDRAFT_846179 PE=4 SV=1	hypothetical protein LOC100258114; K13456 RPM1-interacting protein 4	IPR008700; Pathogenic type III effector avirulence factor Avr cleavage site	NA
SIN_1016217	1.16932	Up	3.31476e-08	1.252e-07	1722	60	148	1.13813	2.55972	PME21_ARATH Probable pectinesterase/pectinesterase inhibitor 21 OS=Arabidopsis thaliana GN=PME21 PE=2 SV=2	B9HXR2_POPTR Pectinesterase OS=Populus trichocarpa GN=POPTRDRAFT_565556 PE=3 SV=1	pectinesterase family protein (EC:3.1.1.11); K01051 pectinesterase [EC:3.1.1.11]	IPR000070; Pectinesterase, catalytic IPR006501; Pectinesterase inhibitor IPR018040; Pectinesterase, active site	GO:0004857; enzyme inhibitor activity; Molecular Function GO:0005618; cell wall; Cellular Component GO:0030599; pectinesterase activity; Molecular Function GO:0042545; cell wall modification; Biological Process
SIN_1025079	1.16932	Up	8.65098e-22	8.27733e-21	474	180	444	12.4042	27.8977	NA	A9PGF5_POPTR Putative uncharacterized protein OS=Populus trichocarpa PE=2 SV=1	NA	NA	NA
SIN_1008090	1.16905	Up	3.53492e-18	2.79049e-17	2958	148	365	1.63433	3.67501	DRL27_ARATH Disease resistance protein At4g27190 OS=Arabidopsis thaliana GN=At4g27190 PE=2 SV=1	E0CT55_VITVI Whole genome shotgun sequence of line PN40024, scaffold_14.assembly12x (Fragment) OS=Vitis vinifera GN=VIT_00014595001 PE=4 SV=1	hypothetical protein LOC100254298; K13459 disease resistance protein RPS2	IPR000767; Disease resistance protein IPR001611; Leucine-rich repeat IPR002182; NB-ARC IPR003591; Leucine-rich repeat, typical subtype	GO:0005515; protein binding; Molecular Function GO:0005524; ATP binding; Molecular Function GO:0006915; apoptosis; Biological Process GO:0006952; defense response; Biological Process
SIN_1008991	1.1685	Up	4.86024e-82	2.09179e-80	1851	720	1775	12.7058	28.5598	TGT2_ARATH Trihelix transcription factor GT-2 OS=Arabidopsis thaliana GN=GT-2 PE=2 SV=1	B9GTJ3_POPTR Predicted protein OS=Populus trichocarpa GN=POPTRDRAFT_551322 PE=4 SV=1	zinc finger and SCAN domain-containing protein 29-like; K09230 SCAN domain-containing zinc finger protein	IPR001005; SANT domain, DNA binding IPR017877; MYB-like	GO:0003677; DNA binding; Molecular Function
SIN_1025320	1.16792	Up	6.4166e-11	3.06596e-10	423	84	207	6.48655	14.5745	STR16_ARATH Thiosulfate sulfurtransferase, chloroplastic OS=Arabidopsis thaliana GN=STR16 PE=1 SV=2	D7SNX9_VITVI Whole genome shotgun sequence of line PN40024, scaffold_23.assembly12x (Fragment) OS=Vitis vinifera GN=VIT_00018758001 PE=4 SV=1	NA	NA	NA
SIN_1006740	1.16682	Up	1.19491e-41	2.2998e-40	1491	359	884	7.86487	17.6579	RETOL_ARATH Reticuline oxidase-like protein OS=Arabidopsis thaliana GN=At4g20830 PE=1 SV=2	B9NA97_POPTR Predicted protein OS=Populus trichocarpa GN=POPTRDRAFT_933896 PE=4 SV=1	NA	IPR006094; FAD linked oxidase, N-terminal IPR012951; Berberine/berberine-like IPR016166; FAD-binding, type 2	GO:0003824; catalytic activity; Molecular Function GO:0016491; oxidoreductase activity; Molecular Function GO:0050660; flavin adenine dinucleotide binding; Molecular Function GO:0055114; oxidation-reduction process; Biological Process
SIN_1008020	1.16631	Up	0.000309474	0.000738754	633	26	64	1.34167	3.0112	CML45_ARATH Probable calcium-binding protein CML45 OS=Arabidopsis thaliana GN=CML45 PE=1 SV=1	B9IJZ4_POPTR Predicted protein OS=Populus trichocarpa GN=POPTRDRAFT_1105285 PE=4 SV=1	calcium-binding EF hand family protein; K13448 calcium-binding protein CML	IPR002048; Calcium-binding EF-hand IPR008080; Parvalbumin IPR018247; EF-Hand 1, calcium-binding site IPR018248; EF-hand IPR018249; EF-HAND 2	GO:0005509; calcium ion binding; Molecular Function
SIN_1005680	1.16587	Up	6.5741e-13	3.67667e-12	1350	102	251	2.46798	5.53737	FADS3_BOVIN Fatty acid desaturase 3 OS=Bos taurus GN=FADS3 PE=2 SV=1	Q43469_HELAN Delta-8 sphingolipid desaturase OS=Helianthus annuus GN=sld1 PE=2 SV=1	hypothetical protein LOC100265385; K13076 delta8-fatty-acid desaturase [EC:1.14.19.4]	IPR001199; Cytochrome b5 IPR005804; Fatty acid desaturase, type 1	GO:0006629; lipid metabolic process; Biological Process GO:0016491; oxidoreductase activity; Molecular Function GO:0020037; heme binding; Molecular Function GO:0055114; oxidation-reduction process; Biological Process
SIN_1013879	1.16477	Up	8.27332e-18	6.36936e-17	1005	146	359	4.74528	10.6388	CXE8_ARATH Probable carboxylesterase 8 OS=Arabidopsis thaliana GN=CXE8 PE=2 SV=1	A5B239_VITVI Putative uncharacterized protein OS=Vitis vinifera GN=VITISV_032629 PE=4 SV=1	Gibberellin receptor GID1, putative; K14493 gibberellin receptor GID1 [EC:3.-.-.-]	IPR013094; Alpha/beta hydrolase fold-3	GO:0008152; metabolic process; Biological Process GO:0016787; hydrolase activity; Molecular Function
SIN_1021164	1.16347	Up	1.20103e-15	8.11598e-15	246	127	312	16.8633	37.7731	NA	D3GC10_9ROSI Avr9/Cf-9 rapidly elicited protein OS=Jatropha curcas GN=ACRE PE=4 SV=1	NA	NA	NA
SIN_1007337	1.1628	Up	1.71279e-11	8.60898e-11	300	90	221	9.79933	21.9399	NA	D7TC63_VITVI Whole genome shotgun sequence of line PN40024, scaffold_16.assembly12x (Fragment) OS=Vitis vinifera GN=VIT_00015594001 PE=4 SV=1	hypothetical protein LOC100252496; K12607 CCR4-NOT transcription complex subunit 10	NA	NA
SIN_1016733	1.1567	Up	1.69253e-34	2.6587e-33	675	301	736	14.5659	32.4741	OLEO1_ARATH Oleosin 18.5 kDa OS=Arabidopsis thaliana GN=At4g25140 PE=1 SV=1	Q9XHP2_SESIN Oleosin OS=Sesamum indicum PE=2 SV=1	NA	IPR000136; Oleosin	GO:0012511; monolayer-surrounded lipid storage body; Cellular Component GO:0016021; integral to membrane; Cellular Component
SIN_1003679	1.15626	Up	2.40388e-13	1.39076e-12	1251	108	264	2.81995	6.28507	PATA3_SOLTU Patatin group A-3 OS=Solanum tuberosum PE=2 SV=1	Q9FZ08_TOBAC Patatin-like protein 3 OS=Nicotiana tabacum GN=PAT3 PE=2 SV=1	similar to MGC83523 protein; K01047 phospholipase A2 [EC:3.1.1.4]	IPR002641; Patatin/Phospholipase A2-related	GO:0006629; lipid metabolic process; Biological Process
SIN_1021153	1.15558	Up	4.07286e-12	2.14609e-11	1020	97	237	3.10632	6.92009	NA	B9RYV1_RICCO Putative uncharacterized protein OS=Ricinus communis GN=RCOM_1313640 PE=4 SV=1	NA	NA	NA
SIN_1012405	1.15483	Up	1.18417e-31	1.70619e-30	648	276	674	13.9126	30.9777	NA	B9H8A1_POPTR Predicted protein OS=Populus trichocarpa GN=POPTRDRAFT_651778 PE=4 SV=1	NA	IPR006458; Domain of unknown function DUF623	NA
SIN_1021565	1.15328	Up	1.19692e-08	4.71155e-08	1758	66	161	1.22631	2.72754	GGLO_PIG L-gulonolactone oxidase OS=Sus scrofa GN=GULO PE=2 SV=3	B9RS35_RICCO Gulonolactone oxidase, putative OS=Ricinus communis GN=RCOM_0802540 PE=4 SV=1	GULO; gulonolactone (L-) oxidase (EC:1.1.3.8); K00103 L-gulonolactone oxidase [EC:1.1.3.8]	IPR006094; FAD linked oxidase, N-terminal IPR007173; D-arabinono-1,4-lactone oxidase IPR016166; FAD-binding, type 2	GO:0003824; catalytic activity; Molecular Function GO:0003885; D-arabinono-1,4-lactone oxidase activity; Molecular Function GO:0016020; membrane; Cellular Component GO:0016491; oxidoreductase activity; Molecular Function GO:0050660; flavin adenine dinucleotide binding; Molecular Function GO:0055114; oxidation-reduction process; Biological Process
SIN_1016486	1.153	Up	3.2872e-82	1.42264e-80	1416	745	1817	17.1857	38.2169	ANGLT_ROSHC Anthocyanidin 5,3-O-glucosyltransferase OS=Rosa hybrid cultivar GN=RhGT1 PE=2 SV=1	D2KY82_FORIN UDP-sugar:glycosyltransferase OS=Forsythia intermedia GN=FkUGT11 PE=2 SV=1	hypothetical protein LOC100246482; K08237 hydroquinone glucosyltransferase [EC:2.4.1.218]	IPR002213; UDP-glucuronosyl/UDP-glucosyltransferase	GO:0008152; metabolic process; Biological Process GO:0016758; transferase activity, transferring hexosyl groups; Molecular Function
SIN_1026851	1.15184	Up	1.9419e-14	1.21055e-13	1626	119	290	2.39057	5.31179	RGL2_ARATH DELLA protein RGL2 OS=Arabidopsis thaliana GN=RGL2 PE=1 SV=2	B9RHZ2_RICCO DELLA protein GAI1, putative OS=Ricinus communis GN=RCOM_1574660 PE=4 SV=1	RGL2; RGL2 (RGA-LIKE 2); transcription factor; K14494 DELLA protein	IPR005202; Transcription factor GRAS	NA
SIN_1015840	1.15154	Up	4.60226e-247	7.50748e-245	603	2282	5560	123.616	274.613	NA	D7UDH7_VITVI Whole genome shotgun sequence of line PN40024, scaffold_122.assembly12x (Fragment) OS=Vitis vinifera GN=VIT_00013456001 PE=4 SV=1	NA	NA	NA
SIN_1026653	1.15111	Up	6.9093e-124	4.74039e-122	1002	1136	2767	37.0327	82.2442	GLYG2_HUMAN Glycogenin-2 OS=Homo sapiens GN=GYG2 PE=1 SV=2	Q9XGN4_AJURE Galactinol synthase, isoform GolS-1 OS=Ajuga reptans GN=GolS PE=2 SV=1	hypothetical protein ; K00750 glycogenin glucosyltransferase [EC:2.4.1.186]	IPR002495; Glycosyl transferase, family 8	GO:0016757; transferase activity, transferring glycosyl groups; Molecular Function
SIN_1008145	1.14726	Up	2.52434e-24	2.7287e-23	924	212	515	7.49443	16.5996	BPS1_ARATH Protein BPS1, chloroplastic OS=Arabidopsis thaliana GN=BPS1 PE=2 SV=1	D9J004_HEVBR Putative uncharacterized protein OS=Hevea brasiliensis PE=2 SV=1	NA	NA	NA
SIN_1012662	1.14475	Up	7.57634e-190	9.50179e-188	3852	1774	4302	15.0433	33.262	AB4B_ARATH ABC transporter B family member 4 OS=Arabidopsis thaliana GN=ABCB4 PE=1 SV=1	B9I9B8_POPTR Multidrug/pheromone exporter, MDR family, ABC transporter family OS=Populus trichocarpa GN=POPTRDRAFT_834831 PE=4 SV=1	hypothetical protein LOC100267452; K05658 ATP-binding cassette, subfamily B (MDR/TAP), member 1	IPR001140; ABC transporter, transmembrane domain IPR003439; ABC transporter-like IPR003593; ATPase, AAA+ type, core IPR017871; ABC transporter, conserved site IPR017940; ABC transporter, integral membrane type 1	GO:0000166; nucleotide binding; Molecular Function GO:0005524; ATP binding; Molecular Function GO:0006810; transport; Biological Process GO:0016021; integral to membrane; Cellular Component GO:0016887; ATPase activity; Molecular Function GO:0017111; nucleoside-triphosphatase activity; Molecular Function GO:0042626; ATPase activity, coupled to transmembrane movement of substances; Molecular Functi…
SIN_1016241	1.14429	Up	0	0	1407	5947	14417	138.063	305.172	HHT1_ARATH Omega-hydroxypalmitate O-feruloyl transferase OS=Arabidopsis thaliana GN=HHT1 PE=1 SV=1	A5BK12_VITVI Putative uncharacterized protein OS=Vitis vinifera GN=VITISV_043430 PE=4 SV=1	HCQ2; hydroxycinnamoyl CoA shikimate/quinate hydroxycinnamoyltransferase (EC:2.3.1.133); K13065 shikimate O-hydroxycinnamoyltransferase [EC:2.3.1.133]	IPR003480; Transferase	GO:0016747; transferase activity, transferring acyl groups other than amino-acyl groups; Molecular Function
SIN_1022915	1.14359	Up	2.13812e-15	1.41895e-14	1470	130	315	2.88869	6.382	COBL6_ARATH COBRA-like protein 6 OS=Arabidopsis thaliana GN=COBL6 PE=2 SV=2	D7TGW4_VITVI Whole genome shotgun sequence of line PN40024, scaffold_35.assembly12x (Fragment) OS=Vitis vinifera GN=VIT_00023291001 PE=4 SV=1	NA	IPR006918; Glycosyl-phosphatidyl inositol-anchored, plant	NA
SIN_1016065	1.14239	Up	1.99602e-05	5.58355e-05	948	38	92	1.30933	2.8903	NA	A5BR53_VITVI Putative uncharacterized protein OS=Vitis vinifera GN=VITISV_011039 PE=4 SV=1	NA	IPR004332; Transposase, MuDR, plant	NA
SIN_1023689	1.14068	Up	1.76006e-36	2.91805e-35	663	330	798	16.2583	35.847	PPAC2_MOUSE Presqualene diphosphate phosphatase OS=Mus musculus GN=Ppapdc2 PE=1 SV=1	Q9AXP8_IPONI PnFL-1 OS=Ipomoea nil PE=2 SV=1	hypothetical protein; K07252 dolichyldiphosphatase [EC:3.6.1.43]	IPR000326; Phosphatidic acid phosphatase type 2/haloperoxidase	GO:0003824; catalytic activity; Molecular Function GO:0016020; membrane; Cellular Component
SIN_1014783	1.1397	Up	0	0	588	12337	29813	685.342	1510.05	OSS2_PEA Organ-specific protein S2 OS=Pisum sativum PE=2 SV=1	B9HRP8_POPTR Predicted protein OS=Populus trichocarpa GN=POPTRDRAFT_557274 PE=4 SV=1	NA	NA	NA
SIN_1023169	1.13509	Up	1.66098e-20	1.48451e-19	885	181	436	6.68052	14.6726	NA	B9RJS3_RICCO Putative uncharacterized protein OS=Ricinus communis GN=RCOM_1038050 PE=4 SV=1	NA	NA	NA
SIN_1017917	1.13459	Up	1.30612e-14	8.22786e-14	1809	125	301	2.25708	4.95555	BEL1_ARATH Homeobox protein BEL1 homolog OS=Arabidopsis thaliana GN=BEL1 PE=1 SV=2	B9RCF9_RICCO Bel1 homeotic protein, putative OS=Ricinus communis GN=RCOM_1687910 PE=3 SV=1	NA	IPR006563; POX	NA
SIN_1014915	1.13423	Up	4.41336e-07	1.49507e-06	528	54	130	3.34068	7.33285	NA	C6SYE6_SOYBN Putative uncharacterized protein OS=Glycine max PE=2 SV=1	NA	IPR007541; Uncharacterised protein family, basic secretory protein	NA
SIN_1006176	1.13423	Up	0.000376804	0.000889466	2346	27	65	0.375933	0.825181	NA	B9SC17_RICCO Lipid binding protein, putative OS=Ricinus communis GN=RCOM_0701540 PE=4 SV=1	NA	IPR002913; Lipid-binding START IPR009769; Domain of unknown function DUF1336	NA
SIN_1003201	1.13423	Up	0.000376804	0.000889556	504	27	65	1.74988	3.84102	PLA1_PLAAC Putative invertase inhibitor OS=Platanus acerifolia PE=1 SV=1	A7IZL0_COFCA Invertase inhibitor OS=Coffea canephora GN=InvI1 PE=2 SV=1	NA	IPR006501; Pectinesterase inhibitor	GO:0004857; enzyme inhibitor activity; Molecular Function GO:0030599; pectinesterase activity; Molecular Function
SIN_1020285	1.13303	Up	3.0882e-05	8.43245e-05	2619	37	89	0.461468	1.01209	R1B8_SOLDE Putative late blight resistance protein homolog R1B-8 OS=Solanum demissum GN=R1B-8 PE=5 SV=1	B0FWN7_SOLTU Resistance protein PSH-RGH6 OS=Solanum tuberosum GN=SH-RGH6 PE=4 SV=1	hypothetical protein LOC100252764; K13457 disease resistance protein RPM1	IPR000767; Disease resistance protein IPR002182; NB-ARC	GO:0005524; ATP binding; Molecular Function GO:0006915; apoptosis; Biological Process GO:0006952; defense response; Biological Process
SIN_1020667	1.1321	Up	7.66074e-07	2.53227e-06	1530	52	125	1.11016	2.43322	C80B1_ESCCA (S)-N-methylcoclaurine 3'-hydroxylase isozyme 1 (Fragment) OS=Eschscholzia californica GN=CYP80B1 PE=2 SV=1	B9RHX8_RICCO (S)-N-methylcoclaurine 3'-hydroxylase isozyme, putative OS=Ricinus communis GN=RCOM_1574420 PE=3 SV=1	Os10g0166600; K00517 [EC:1.14.-.-]	IPR001128; Cytochrome P450 IPR002401; Cytochrome P450, E-class, group I IPR017972; Cytochrome P450, conserved site	GO:0004497; monooxygenase activity; Molecular Function GO:0005506; iron ion binding; Molecular Function GO:0009055; electron carrier activity; Molecular Function GO:0020037; heme binding; Molecular Function GO:0055114; oxidation-reduction process; Biological Process
SIN_1019353	1.13015	Up	0	0	1782	13617	32689	249.602	546.333	PPO2_IPOBA Polyphenol oxidase II, chloroplastic OS=Ipomoea batatas GN=co-2 PE=2 SV=2	B9VS06_9ERIC Polyphenoloxidase OS=Camellia nitidissima PE=2 SV=1	hypothetical protein LOC100256583; K00422 polyphenol oxidase [EC:1.10.3.1]	IPR002227; Tyrosinase IPR022739; Polyphenol oxidase, central domain IPR022740; Polyphenol oxidase, C-terminal	GO:0004097; catechol oxidase activity; Molecular Function GO:0008152; metabolic process; Biological Process GO:0016491; oxidoreductase activity; Molecular Function GO:0055114; oxidation-reduction process; Biological Process
SIN_1003228	1.12842	Up	1.00439e-19	8.59479e-19	1311	176	422	4.38516	9.58679	VINSY_RAUSE Vinorine synthase OS=Rauvolfia serpentina GN=ACT PE=1 SV=2	B9RMK7_RICCO 3'-N-debenzoyl-2'-deoxytaxol N-benzoyltransferase, putative OS=Ricinus communis GN=RCOM_1081490 PE=4 SV=1	hypothetical protein LOC100265530; K13065 shikimate O-hydroxycinnamoyltransferase [EC:2.3.1.133]	IPR003480; Transferase	GO:0016747; transferase activity, transferring acyl groups other than amino-acyl groups; Molecular Function
SIN_1014774	1.12662	Up	6.63034e-29	8.63091e-28	1002	266	637	8.67139	18.9337	NA	D7TQ13_VITVI Whole genome shotgun sequence of line PN40024, scaffold_63.assembly12x (Fragment) OS=Vitis vinifera GN=VIT_00031964001 PE=4 SV=1	NA	NA	NA
SIN_1010072	1.12412	Up	2.48328e-269	4.52558e-267	876	2637	6304	98.3289	214.326	NIP71_ARATH Probable aquaporin NIP7-1 OS=Arabidopsis thaliana GN=NIP7-1 PE=2 SV=2	D7T6R9_VITVI Whole genome shotgun sequence of line PN40024, scaffold_20.assembly12x (Fragment) OS=Vitis vinifera GN=VIT_00017896001 PE=3 SV=1	NIP7;1; NIP7;1 (NOD26-LIKE INTRINSIC PROTEIN 7;1); water channel; K09874 aquaporin NIP	IPR000425; Major intrinsic protein IPR022357; Major intrinsic protein, conserved site	GO:0005215; transporter activity; Molecular Function GO:0006810; transport; Biological Process GO:0016020; membrane; Cellular Component
SIN_1015020	1.12402	Up	1.28338e-67	4.36406e-66	492	648	1549	43.0214	93.767	YJH2_SCHPO UPF0651 protein P31B10.02, mitochondrial OS=Schizosaccharomyces pombe (strain ATCC 38366 / 972) GN=SPCP31B10.02 PE=2 SV=1	A9P8F3_POPTR Putative uncharacterized protein OS=Populus trichocarpa PE=2 SV=1	NA	IPR019180; Oxidoreductase-like, N-terminal	NA
SIN_1026718	1.12369	Up	5.094e-64	1.62555e-62	1251	613	1465	16.0058	34.8774	YY46_NOSS1 Uncharacterized WD repeat-containing protein alr3466 OS=Nostoc sp. (strain PCC 7120 / UTEX 2576) GN=alr3466 PE=4 SV=1	A5B097_VITVI Putative uncharacterized protein OS=Vitis vinifera GN=VITISV_004097 PE=4 SV=1	Pfs, NACHT and WD domain protein (EC:2.4.2.-); K00777 [EC:2.4.2.-]	IPR001680; WD40 repeat IPR017986; WD40-repeat-containing domain IPR019781; WD40 repeat, subgroup IPR019782; WD40 repeat 2 IPR020472; G-protein beta WD-40 repeat	GO:0005515; protein binding; Molecular Function
SIN_1025905	1.12252	Up	1.46965e-55	3.94961e-54	945	531	1268	18.3543	39.9624	NAS_SOLLC Nicotianamine synthase OS=Solanum lycopersicum GN=CHLN PE=2 SV=1	A5B0Y3_VITVI Putative uncharacterized protein OS=Vitis vinifera GN=VITISV_020491 PE=4 SV=1	hypothetical protein LOC100254544; K05953 nicotianamine synthase [EC:2.5.1.43]	IPR004298; Nicotianamine synthase	GO:0030410; nicotianamine synthase activity; Molecular Function GO:0030418; nicotianamine biosynthetic process; Biological Process
SIN_1024307	1.12139	Up	1.98211e-55	5.32069e-54	1416	531	1267	12.2492	26.6488	UFOG_PETHY Anthocyanidin 3-O-glucosyltransferase OS=Petunia hybrida GN=RT PE=2 SV=1	A4GRT4_9SOLA UDP rhamnose:anthocyanidin-3-glucoside rhamnosyltransferase (Fragment) OS=Petunia axillaris GN=RT PE=3 SV=1	UDP-glucoronosyl/UDP-glucosyl transferase family protein; K13496 UDP-glucosyl transferase 73C [EC:2.4.1.-]	IPR002213; UDP-glucuronosyl/UDP-glucosyltransferase	GO:0008152; metabolic process; Biological Process GO:0016758; transferase activity, transferring hexosyl groups; Molecular Function
SIN_1001132	1.12124	Up	1.89088e-14	1.17969e-13	1224	127	303	3.3892	7.37267	SEBP3_ARATH Selenium-binding protein 3 OS=Arabidopsis thaliana GN=SBP3 PE=2 SV=1	B9GFI5_POPTR Predicted protein OS=Populus trichocarpa GN=POPTRDRAFT_707134 PE=4 SV=1	hypothetical protein; K01090 protein phosphatase [EC:3.1.3.16]	IPR008826; Selenium-binding protein	GO:0008430; selenium binding; Molecular Function
SIN_1025730	1.12114	Up	3.17028e-24	3.40641e-23	1509	223	532	4.82715	10.4999	C81D1_ARATH Cytochrome P450 81D1 OS=Arabidopsis thaliana GN=CYP81D1 PE=2 SV=1	B9SG22_RICCO Cytochrome P450, putative OS=Ricinus communis GN=RCOM_1154590 PE=3 SV=1	CYP81D8; electron carrier/ heme binding / iron ion binding / monooxygenase/ oxygen binding; K00517 [EC:1.14.-.-]	IPR001128; Cytochrome P450 IPR002401; Cytochrome P450, E-class, group I IPR017972; Cytochrome P450, conserved site	GO:0004497; monooxygenase activity; Molecular Function GO:0005506; iron ion binding; Molecular Function GO:0009055; electron carrier activity; Molecular Function GO:0020037; heme binding; Molecular Function GO:0055114; oxidation-reduction process; Biological Process
SIN_1004952	1.12051	Up	4.61412e-16	3.20624e-15	1062	143	341	4.39832	9.56299	WAXS1_SIMCH Long-chain-alcohol O-fatty-acyltransferase OS=Simmondsia chinensis PE=1 SV=1	A5BHD4_VITVI Putative uncharacterized protein OS=Vitis vinifera GN=VITISV_020586 PE=4 SV=1	NA	IPR004299; Membrane bound O-acyl transferase, MBOAT	NA
SIN_1015872	1.12051	Up	1.04296e-06	3.4003e-06	1437	52	124	1.18201	2.56997	U85A1_ARATH UDP-glycosyltransferase 85A1 OS=Arabidopsis thaliana GN=UGT85A1 PE=1 SV=1	D7LJA0_ARALL UDP-glucoronosyl/UDP-glucosyl transferase family protein OS=Arabidopsis lyrata subsp. lyrata GN=ARALYDRAFT_321400 PE=3 SV=1	hypothetical protein LOC100252177; K13692 UDP-glucose:(indol-3-yl)acetate beta-D-glucosyltransferase [EC:2.4.1.121]	IPR002213; UDP-glucuronosyl/UDP-glucosyltransferase	GO:0008152; metabolic process; Biological Process GO:0016758; transferase activity, transferring hexosyl groups; Molecular Function
SIN_1009285	1.12051	Up	1.04296e-06	3.40077e-06	486	52	124	3.49496	7.59887	NCS_THLFG S-norcoclaurine synthase OS=Thalictrum flavum subsp. glaucum PE=1 SV=1	C6SWU2_SOYBN Putative uncharacterized protein OS=Glycine max PE=2 SV=1	NA	IPR000916; Bet v I allergen	GO:0006952; defense response; Biological Process GO:0009607; response to biotic stimulus; Biological Process
SIN_1013752	1.12051	Up	2.1848e-17	1.64775e-16	417	156	372	12.2198	26.5687	NA	A5B8N9_VITVI Putative uncharacterized protein OS=Vitis vinifera GN=VITISV_039820 PE=4 SV=1	NA	NA	NA
SIN_1013516	1.11926	Up	1.04837e-76	4.15908e-75	1410	745	1775	17.2589	37.4924	AL2C4_ARATH Aldehyde dehydrogenase family 2 member C4 OS=Arabidopsis thaliana GN=ALDH2C4 PE=1 SV=2	B9RKT6_RICCO Aldehyde dehydrogenase, putative OS=Ricinus communis GN=RCOM_1053330 PE=3 SV=1	aldehyde dehydrogenase, putative (EC:1.2.1.36); K12355 coniferyl-aldehyde dehydrogenase [EC:1.2.1.68]	IPR015590; Aldehyde dehydrogenase domain IPR016160; Aldehyde dehydrogenase, conserved site	GO:0008152; metabolic process; Biological Process GO:0016491; oxidoreductase activity; Molecular Function GO:0055114; oxidation-reduction process; Biological Process
SIN_1021099	1.1173	Up	0.000292954	0.000701904	1314	29	69	0.720904	1.56393	VINSY_RAUSE Vinorine synthase OS=Rauvolfia serpentina GN=ACT PE=1 SV=2	B9RML1_RICCO Anthranilate N-benzoyltransferase protein, putative OS=Ricinus communis GN=RCOM_1081530 PE=4 SV=1	hypothetical protein; K13065 shikimate O-hydroxycinnamoyltransferase [EC:2.3.1.133]	IPR003480; Transferase	GO:0016747; transferase activity, transferring acyl groups other than amino-acyl groups; Molecular Function
SIN_1007927	1.11339	Up	2.50028e-13	1.44366e-12	708	118	280	5.44407	11.7785	ATL12_ARATH Putative RING-H2 finger protein ATL12 OS=Arabidopsis thaliana GN=ATL12 PE=2 SV=1	B9RUA7_RICCO Zinc finger protein, putative OS=Ricinus communis GN=RCOM_0851180 PE=4 SV=1	rnf126-b, MGC83223, rnf126; ring finger protein 126; K11982 E3 ubiquitin-protein ligase RNF115/126 [EC:6.3.2.19]	IPR001841; Zinc finger, RING-type IPR018957; Zinc finger, C3HC4 RING-type	GO:0005515; protein binding; Molecular Function GO:0008270; zinc ion binding; Molecular Function
SIN_1003248	1.11209	Up	5.34672e-22	5.16665e-21	1056	205	486	6.3411	13.7068	CXE17_ARATH Probable carboxylesterase 17 OS=Arabidopsis thaliana GN=CXE17 PE=2 SV=1	Q43584_TOBAC HSR203J OS=Nicotiana tabacum GN=hsr203J PE=4 SV=1	GLP1; GLP1 GID1-like protein; K14493 gibberellin receptor GID1 [EC:3.-.-.-]	IPR013094; Alpha/beta hydrolase fold-3	GO:0008152; metabolic process; Biological Process GO:0016787; hydrolase activity; Molecular Function
SIN_1012729	1.11138	Up	5.47676e-06	1.64022e-05	891	46	109	1.68638	3.64345	NA	B9RND8_RICCO Putative uncharacterized protein OS=Ricinus communis GN=RCOM_1347000 PE=4 SV=1	NA	NA	NA
SIN_1014381	1.10911	Up	1.8823e-05	5.28506e-05	498	41	97	2.68924	5.80104	NA	Q9ZNX3_PETHY PGPS/D7 OS=Petunia hybrida GN=PGPS/D7 PE=2 SV=1	NA	IPR006501; Pectinesterase inhibitor	GO:0004857; enzyme inhibitor activity; Molecular Function GO:0030599; pectinesterase activity; Molecular Function
SIN_1019405	1.10841	Up	2.26478e-18	1.80803e-17	1089	170	402	5.09913	10.9942	Y1853_ARATH Receptor-like serine/threonine-protein kinase At1g78530 OS=Arabidopsis thaliana GN=At1g78530 PE=2 SV=1	E0CRZ0_VITVI Whole genome shotgun sequence of line PN40024, scaffold_14.assembly12x (Fragment) OS=Vitis vinifera GN=VIT_00014070001 PE=4 SV=1	hypothetical protein; K13415 protein brassinosteroid insensitive 1 [EC:2.7.10.1 2.7.11.1]	IPR000719; Protein kinase, catalytic domain IPR002290; Serine/threonine-protein kinase domain IPR008271; Serine/threonine-protein kinase, active site IPR017441; Protein kinase, ATP binding site IPR017442; Serine/threonine-protein kinase-like domain IPR020635; Tyrosine-protein kinase, catalytic domain	GO:0004672; protein kinase activity; Molecular Function GO:0004674; protein serine/threonine kinase activity; Molecular Function GO:0005524; ATP binding; Molecular Function GO:0006468; protein phosphorylation; Biological Process
SIN_1003998	1.10744	Up	6.5498e-105	3.68162e-103	429	1052	2486	80.1002	172.587	CML31_ORYSJ Probable calcium-binding protein CML31 OS=Oryza sativa subsp. japonica GN=CML31 PE=2 SV=1	B9RBK7_RICCO Polcalcin Jun o, putative OS=Ricinus communis GN=RCOM_1677910 PE=4 SV=1	Polcalcin Jun o, putative; K13448 calcium-binding protein CML	IPR002048; Calcium-binding EF-hand IPR018247; EF-Hand 1, calcium-binding site IPR018248; EF-hand IPR018249; EF-HAND 2	GO:0005509; calcium ion binding; Molecular Function
SIN_1018191	1.10449	Up	0	0	738	11393	26868	504.263	1084.28	RNLE_SOLLC Extracellular ribonuclease LE OS=Solanum lycopersicum PE=1 SV=2	B9S8X4_RICCO Ribonuclease t2, putative OS=Ricinus communis GN=RCOM_0836490 PE=3 SV=1	ribonuclease t2, putative (EC:3.1.27.1); K01166 ribonuclease T2 [EC:3.1.27.1]	IPR001568; Ribonuclease T2 IPR018188; Ribonuclease T2, active site	GO:0003723; RNA binding; Molecular Function GO:0033897; ribonuclease T2 activity; Molecular Function
SIN_1002823	1.10408	Up	7.04916e-46	1.53249e-44	2589	453	1068	5.71533	12.2858	FAMT_PSEPU Probable fatty acid methyltransferase OS=Pseudomonas putida PE=3 SV=1	B9HKT3_POPTR Predicted protein OS=Populus trichocarpa GN=POPTRDRAFT_803768 PE=4 SV=1	cyclopropane fatty acid synthase, putative / CPA-FA synthase, putative; K00574 cyclopropane-fatty-acyl-phospholipid synthase [EC:2.1.1.79]	IPR002937; Amine oxidase IPR003333; Cyclopropane-fatty-acyl-phospholipid/mycolic acid synthase	GO:0008610; lipid biosynthetic process; Biological Process
SIN_1010078	1.10261	Up	8.17512e-70	2.90703e-68	1236	701	1651	18.5257	39.7825	7SBG2_SOYBN Basic 7S globulin 2 OS=Glycine max PE=1 SV=1	C6TIX1_SOYBN Putative uncharacterized protein OS=Glycine max PE=2 SV=1	NA	NA	NA
SIN_1006592	1.10122	Up	4.3598e-08	1.63087e-07	288	68	160	7.71243	16.5459	BH135_ARATH Transcription factor bHLH135 OS=Arabidopsis thaliana GN=BHLH135 PE=1 SV=1	B9RUP9_RICCO Transcription regulator, putative OS=Ricinus communis GN=RCOM_0855340 PE=4 SV=1	NA	IPR001092; Helix-loop-helix DNA-binding domain	GO:0030528; transcription regulator activity; Molecular Function GO:0045449; regulation of transcription; Biological Process
SIN_1024633	1.10055	Up	1.10697e-06	3.59741e-06	1593	54	127	1.10727	2.37439	PME54_ARATH Probable pectinesterase/pectinesterase inhibitor 54 OS=Arabidopsis thaliana GN=PME54 PE=2 SV=1	B9RR27_RICCO Pectinesterase OS=Ricinus communis GN=RCOM_0708510 PE=3 SV=1	pectinesterase family protein; K01051 pectinesterase [EC:3.1.1.11]	IPR000070; Pectinesterase, catalytic IPR006501; Pectinesterase inhibitor IPR018040; Pectinesterase, active site	GO:0004857; enzyme inhibitor activity; Molecular Function GO:0005618; cell wall; Cellular Component GO:0030599; pectinesterase activity; Molecular Function GO:0042545; cell wall modification; Biological Process
SIN_1024474	1.10007	Up	7.98702e-20	6.87503e-19	1071	188	442	5.73381	12.2913	GLUA2_ORYSJ Glutelin type-A 2 OS=Oryza sativa subsp. japonica GN=GLUA2 PE=1 SV=1	B9SYN7_RICCO Nutrient reservoir, putative OS=Ricinus communis GN=RCOM_0787760 PE=4 SV=1	NA	IPR006044; 11-S seed storage protein, plant IPR006045; Cupin 1	GO:0045735; nutrient reservoir activity; Molecular Function
SIN_1018514	1.09953	Up	7.37276e-101	3.91764e-99	411	1028	2416	81.7008	175.073	NA	NA	NA	NA	NA
SIN_1026948	1.09949	Up	2.5617e-78	1.04836e-76	1695	794	1866	15.3012	32.7873	WRKY6_ARATH WRKY transcription factor 6 OS=Arabidopsis thaliana GN=WRKY6 PE=1 SV=1	D0PSE9_9LAMI WRKY transcription factor OS=Picrorhiza kurrooa PE=2 SV=1	hypothetical protein; K13424 WRKY transcription factor 33	IPR003657; DNA-binding WRKY	GO:0003700; sequence-specific DNA binding transcription factor activity; Molecular Function GO:0043565; sequence-specific DNA binding; Molecular Function GO:0045449; regulation of transcription; Biological Process
SIN_1023064	1.0987	Up	7.96956e-10	3.47228e-09	1071	86	202	2.62291	5.61727	DIOX2_PAPSO Probable 2-oxoglutarate/Fe(II)-dependent dioxygenase OS=Papaver somniferum GN=DIOX2 PE=2 SV=1	B9S9D6_RICCO Flavonol synthase/flavanone 3-hydroxylase, putative OS=Ricinus communis GN=RCOM_0884230 PE=4 SV=1	hypothetical protein; K06892	IPR005123; Oxoglutarate/iron-dependent oxygenase	GO:0016491; oxidoreductase activity; Molecular Function
SIN_1025171	1.0987	Up	7.96956e-10	3.47293e-09	588	86	202	4.77745	10.2315	NA	B9T781_RICCO Putative uncharacterized protein OS=Ricinus communis GN=RCOM_0338110 PE=4 SV=1	NA	NA	NA
SIN_1010229	1.09808	Up	2.10938e-10	9.64436e-10	330	92	216	9.10645	19.4941	NA	NA	NA	NA	NA
SIN_1006257	1.09623	Up	0.000400088	0.000940054	1236	29	68	0.766398	1.63853	APL_ARATH Myb family transcription factor APL OS=Arabidopsis thaliana GN=APL PE=2 SV=2	B9SWI3_RICCO Transcription factor, putative OS=Ricinus communis GN=RCOM_0277900 PE=4 SV=1	hypothetical protein LOC100265758; K14491 two-component response regulator ARR-B family	IPR014778; Myb, DNA-binding IPR017930; Transcription regulator HTH, Myb-type, DNA-binding	NA
SIN_1002978	1.09528	Up	2.51404e-27	3.0801e-26	1083	268	628	8.08316	17.2701	PME53_ARATH Probable pectinesterase 53 OS=Arabidopsis thaliana GN=PME53 PE=2 SV=1	B9SZT7_RICCO Pectinesterase OS=Ricinus communis GN=RCOM_0291660 PE=3 SV=1	Pectinesterase-2 precursor, putative (EC:3.1.1.11); K01051 pectinesterase [EC:3.1.1.11]	IPR000070; Pectinesterase, catalytic IPR018040; Pectinesterase, active site	GO:0005618; cell wall; Cellular Component GO:0030599; pectinesterase activity; Molecular Function GO:0042545; cell wall modification; Biological Process
SIN_1016918	1.09502	Up	0.000100527	0.000257182	1353	35	82	0.844978	1.80501	ANTA_GENTR Anthocyanin 5-aromatic acyltransferase OS=Gentiana triflora PE=1 SV=1	Q8W1X0_PERFR Malonyl CoA:anthocyanin 5-O-glucoside-6'''-O-malonyltransferase OS=Perilla frutescens PE=2 SV=1	HCQ2; hydroxycinnamoyl CoA shikimate/quinate hydroxycinnamoyltransferase (EC:2.3.1.133); K13065 shikimate O-hydroxycinnamoyltransferase [EC:2.3.1.133]	IPR003480; Transferase	GO:0016747; transferase activity, transferring acyl groups other than amino-acyl groups; Molecular Function
SIN_1014623	1.09399	Up	1.21437e-09	5.20538e-09	378	85	199	7.34517	15.6792	NA	B9H1L6_POPTR Predicted protein OS=Populus trichocarpa GN=POPTRDRAFT_556674 PE=4 SV=1	NA	NA	NA
SIN_1017941	1.09258	Up	9.17546e-19	7.47071e-18	609	180	421	9.65451	20.5887	NA	B9RIQ7_RICCO Putative uncharacterized protein OS=Ricinus communis GN=RCOM_1581550 PE=4 SV=1	NA	NA	NA
SIN_1001509	1.09118	Up	5.13256e-40	9.40512e-39	759	404	944	17.3866	37.042	NA	O22980_ARATH Putative uncharacterized protein AT4g24110 OS=Arabidopsis thaliana GN=T19F6.9 PE=2 SV=1	NA	NA	NA
SIN_1001786	1.08915	Up	0.000176212	0.000434927	903	33	77	1.19372	2.53961	WRK28_ARATH Probable WRKY transcription factor 28 OS=Arabidopsis thaliana GN=WRKY28 PE=2 SV=1	A5BVH3_VITVI Putative uncharacterized protein OS=Vitis vinifera GN=VITISV_042733 PE=4 SV=1	hypothetical protein; K13424 WRKY transcription factor 33	IPR003657; DNA-binding WRKY	GO:0003700; sequence-specific DNA binding transcription factor activity; Molecular Function GO:0043565; sequence-specific DNA binding; Molecular Function GO:0045449; regulation of transcription; Biological Process
SIN_1000699	1.08915	Up	2.25438e-05	6.2642e-05	1803	42	98	0.760902	1.6188	NAC29_ARATH NAC domain-containing protein 29 OS=Arabidopsis thaliana GN=NAC029 PE=2 SV=1	B9RIE3_RICCO Putative uncharacterized protein OS=Ricinus communis GN=RCOM_1578390 PE=4 SV=1	NA	IPR003441; No apical meristem (NAM) protein	GO:0003677; DNA binding; Molecular Function GO:0045449; regulation of transcription; Biological Process
SIN_1013726	1.08823	Up	5.81402e-23	5.87879e-22	1137	226	527	6.49266	13.8043	MT878_ARATH Probable S-adenosylmethionine-dependent methyltransferase At5g38780 OS=Arabidopsis thaliana GN=At5g38780 PE=2 SV=1	D7T8J5_VITVI Whole genome shotgun sequence of line PN40024, scaffold_11.assembly12x (Fragment) OS=Vitis vinifera GN=VIT_00011638001 PE=4 SV=1	JMT; JMT (JASMONIC ACID CARBOXYL METHYLTRANSFERASE); jasmonate O-methyltransferase; K08241 jasmonate O-methyltransferase [EC:2.1.1.141]	IPR005299; SAM dependent carboxyl methyltransferase	GO:0008168; methyltransferase activity; Molecular Function
SIN_1020256	1.08612	Up	1.10953e-33	1.70389e-32	1572	341	794	7.0856	15.0429	C71A9_SOYBN Cytochrome P450 71A9 OS=Glycine max GN=CYP71A9 PE=2 SV=1	C5NM77_TOBAC Cytochrome P450 OS=Nicotiana tabacum GN=TCP2 PE=2 SV=1	hypothetical protein; K13029 4-hydroxyphenylacetaldehyde oxime monooxygenase [EC:1.14.13.68]	IPR001128; Cytochrome P450 IPR002401; Cytochrome P450, E-class, group I IPR017972; Cytochrome P450, conserved site	GO:0004497; monooxygenase activity; Molecular Function GO:0005506; iron ion binding; Molecular Function GO:0009055; electron carrier activity; Molecular Function GO:0020037; heme binding; Molecular Function GO:0055114; oxidation-reduction process; Biological Process
SIN_1011817	1.08559	Up	6.73934e-07	2.2388e-06	1059	58	135	1.78899	3.79666	5NG4_PINTA Auxin-induced protein 5NG4 OS=Pinus taeda PE=2 SV=1	B9HBH4_POPTR Predicted protein (Fragment) OS=Populus trichocarpa GN=POPTRDRAFT_416408 PE=4 SV=1	NA	IPR000620; Drug/metabolite transporter	GO:0016020; membrane; Cellular Component
SIN_1020938	1.08466	Up	3.82598e-10	1.71073e-09	456	92	214	6.59019	13.977	NA	D7STY7_VITVI Whole genome shotgun sequence of line PN40024, scaffold_8.assembly12x (Fragment) OS=Vitis vinifera GN=VIT_00035488001 PE=4 SV=1	NA	IPR012876; Protein of unknown function DUF1677, plant	NA
SIN_1012125	1.08308	Up	1.98671e-147	1.69758e-145	1800	1567	3641	28.4362	60.2437	PNAA_PRUDU Peptide-N4-(N-acetyl-beta-glucosaminyl)asparagine amidase A OS=Prunus dulcis PE=1 SV=2	D7T4K4_VITVI Whole genome shotgun sequence of line PN40024, scaffold_67.assembly12x (Fragment) OS=Vitis vinifera GN=VIT_00032764001 PE=4 SV=1	NA	IPR021102; Peptide-N4-(N-acetyl-beta-glucosaminyl)asparagine amidase A	NA
SIN_1025282	1.08163	Up	5.9325e-17	4.35866e-16	1332	165	383	4.04627	8.56364	NEP2_NEPGR Aspartic proteinase nepenthesin-2 OS=Nepenthes gracilis GN=nep2 PE=1 SV=1	B9GUR2_POPTR Predicted protein OS=Populus trichocarpa GN=POPTRDRAFT_552931 PE=3 SV=1	aspartyl protease family protein; K00924 [EC:2.7.1.-]	IPR001461; Peptidase A1 IPR001969; Peptidase aspartic, active site	GO:0004190; aspartic-type endopeptidase activity; Molecular Function GO:0006508; proteolysis; Biological Process
SIN_1004625	1.08008	Up	6.57108e-25	7.28534e-24	522	251	582	15.7065	33.206	NA	B9HJ87_POPTR Predicted protein OS=Populus trichocarpa GN=POPTRDRAFT_766120 PE=4 SV=1	NA	NA	NA
SIN_1023102	1.07993	Up	3.78154e-16	2.6395e-15	972	157	364	5.27604	11.1532	NA	B0F6T0_MEDTR DUF593-containing protein 2 OS=Medicago truncatula PE=2 SV=1	NA	IPR007656; Protein of unknown function DUF593	NA
SIN_1002555	1.07855	Up	6.12286e-63	1.91715e-61	990	664	1538	21.9083	46.2684	PGIP_VITVI Polygalacturonase inhibitor OS=Vitis vinifera GN=pgip PE=1 SV=1	Q38738_ANTMA FIL2 protein OS=Antirrhinum majus GN=FIL2 PE=4 SV=1	FLS2; FLS2 (FLAGELLIN-SENSITIVE 2); ATP binding / kinase/ protein binding / protein serine/threonine kinase/ transmembrane receptor protein serine/threonine kinase; K13420 LRR receptor-like serine/threonine-protein kinase FLS2 [EC:2.7.11.1]	IPR001611; Leucine-rich repeat IPR013210; Leucine-rich repeat-containing N-terminal, type 2	GO:0005515; protein binding; Molecular Function
SIN_1010687	1.07732	Up	1.12951e-30	1.5702e-29	213	315	729	48.3065	101.932	NA	B9S514_RICCO Putative uncharacterized protein OS=Ricinus communis GN=RCOM_1719540 PE=4 SV=1	NA	IPR007513; Uncharacterised protein family SERF	NA
SIN_1025709	1.07657	Up	5.13178e-41	9.74036e-40	1806	428	990	7.74107	16.326	GH31_ARATH Probable indole-3-acetic acid-amido synthetase GH3.1 OS=Arabidopsis thaliana GN=GH3.1 PE=2 SV=1	A5C238_VITVI Putative uncharacterized protein OS=Vitis vinifera GN=VITISV_042944 PE=4 SV=1	hypothetical protein LOC100250868; K14487 auxin responsive GH3 gene family	IPR004993; GH3 auxin-responsive promoter	NA
SIN_1005443	1.07534	Up	1.54323e-05	4.38422e-05	1470	45	104	0.999931	2.10707	U73C5_ARATH UDP-glycosyltransferase 73C5 OS=Arabidopsis thaliana GN=UGT73C5 PE=2 SV=1	A5BA40_VITVI Putative uncharacterized protein OS=Vitis vinifera GN=VITISV_041695 PE=3 SV=1	UDP-glucoronosyl/UDP-glucosyl transferase family protein; K13496 UDP-glucosyl transferase 73C [EC:2.4.1.-]	IPR002213; UDP-glucuronosyl/UDP-glucosyltransferase	GO:0008152; metabolic process; Biological Process GO:0016758; transferase activity, transferring hexosyl groups; Molecular Function
SIN_1027114	1.07478	Up	9.45586e-27	1.13291e-25	1395	274	633	6.41581	13.5143	CIPKC_ARATH CBL-interacting serine/threonine-protein kinase 12 OS=Arabidopsis thaliana GN=CIPK12 PE=1 SV=1	B2ZAT7_9ROSI Putative serine-threonine kinase OS=Gossypioides kirkii PE=4 SV=1	Os07g0150700; K00924 [EC:2.7.1.-]	IPR000719; Protein kinase, catalytic domain IPR002290; Serine/threonine-protein kinase domain IPR004041; NAF domain IPR008271; Serine/threonine-protein kinase, active site IPR017441; Protein kinase, ATP binding site IPR017442; Serine/threonine-protein kinase-like domain IPR018451; NAF/FISL domain IPR020635; Tyrosine-protein kinase, catalytic domain	GO:0004672; protein kinase activity; Molecular Function GO:0004674; protein serine/threonine kinase activity; Molecular Function GO:0005524; ATP binding; Molecular Function GO:0006468; protein phosphorylation; Biological Process GO:0007165; signal transduction; Biological Process
SIN_1021337	1.0732	Up	4.88228e-17	3.6018e-16	465	169	390	11.8716	24.979	MLP34_ARATH MLP-like protein 34 OS=Arabidopsis thaliana GN=MLP34 PE=2 SV=1	B5THI3_PANGI Major latex-like protein OS=Panax ginseng GN=mlp151 PE=2 SV=1	NA	IPR000916; Bet v I allergen	GO:0006952; defense response; Biological Process GO:0009607; response to biotic stimulus; Biological Process
SIN_1027052	1.07062	Up	0	0	642	8832	20345	449.365	943.814	NA	NA	NA	NA	NA
SIN_1002609	1.0701	Up	8.89978e-68	3.03073e-66	801	730	1681	29.7691	62.5027	ERF5_TOBAC Ethylene-responsive transcription factor 5 OS=Nicotiana tabacum GN=ERF5 PE=2 SV=1	E3VVS1_PETHY Ethylene-responsive-element-binding factor 12 OS=Petunia hybrida PE=2 SV=1	hypothetical protein LOC100259747; K09286 EREBP-like factor	IPR001471; Pathogenesis-related transcriptional factor/ERF, DNA-binding	GO:0003700; sequence-specific DNA binding transcription factor activity; Molecular Function GO:0006355; regulation of transcription, DNA-dependent; Biological Process
SIN_1005457	1.06839	Up	5.31626e-05	0.000141196	1239	40	92	1.05454	2.21147	NA	B9I0U6_POPTR Predicted protein OS=Populus trichocarpa GN=POPTRDRAFT_834172 PE=4 SV=1	NA	IPR002912; Amino acid-binding ACT	GO:0008152; metabolic process; Biological Process GO:0016597; amino acid binding; Molecular Function
SIN_1017320	1.06705	Up	5.3886e-10	2.37438e-09	216	94	216	14.2151	29.7827	NA	Q8LEB7_ARATH At5g50335 OS=Arabidopsis thaliana GN=At5g50335/MXI22.20 PE=4 SV=1	NA	NA	NA
SIN_1004143	1.06687	Up	3.09938e-35	4.96902e-34	585	373	857	20.8271	43.6303	U497B_RICCO UPF0497 membrane protein 11 OS=Ricinus communis GN=RCOM_1504680 PE=2 SV=1	D7SH52_VITVI Whole genome shotgun sequence of line PN40024, scaffold_0.assembly12x (Fragment) OS=Vitis vinifera GN=VIT_00008618001 PE=3 SV=1	NA	IPR006702; Uncharacterised protein family UPF0497, trans-membrane plant	NA
SIN_1019963	1.06201	Up	2.21632e-32	3.28255e-31	2322	345	790	4.85324	10.1328	FURH_VIBFR Furcatin hydrolase OS=Viburnum furcatum PE=1 SV=1	Q9ZPB6_DIGLA Cardenolide 16-O-glucohydrolase OS=Digitalis lanata PE=2 SV=2	hypothetical protein; K01188 beta-glucosidase [EC:3.2.1.21]	IPR001360; Glycoside hydrolase, family 1 IPR018120; Glycoside hydrolase, family 1, active site	GO:0004553; hydrolase activity, hydrolyzing O-glycosyl compounds; Molecular Function GO:0005975; carbohydrate metabolic process; Biological Process
SIN_1005743	1.06159	Up	1.41122e-34	2.22429e-33	1404	370	847	8.60815	17.9672	BCS1_SCHPO Probable mitochondrial chaperone bcs1 OS=Schizosaccharomyces pombe (strain ATCC 38366 / 972) GN=SPAC644.07 PE=2 SV=1	B9I917_POPTR Predicted protein OS=Populus trichocarpa GN=POPTRDRAFT_572434 PE=4 SV=1	hypothetical protein; K08900 mitochondrial chaperone BCS1	IPR003593; ATPase, AAA+ type, core IPR003959; ATPase, AAA-type, core	GO:0000166; nucleotide binding; Molecular Function GO:0005524; ATP binding; Molecular Function GO:0017111; nucleoside-triphosphatase activity; Molecular Function
SIN_1022382	1.05866	Up	1.93835e-12	1.04739e-11	1545	123	281	2.60047	5.41678	C72A1_CATRO Secologanin synthase OS=Catharanthus roseus GN=CYP72A1 PE=2 SV=1	B3EXG3_SESIN Cytochrome P450 monooxygenase OS=Sesamum indicum PE=2 SV=1	hypothetical protein LOC100249305; K00232 acyl-CoA oxidase [EC:1.3.3.6]	IPR001128; Cytochrome P450 IPR002401; Cytochrome P450, E-class, group I IPR017972; Cytochrome P450, conserved site	GO:0004497; monooxygenase activity; Molecular Function GO:0005506; iron ion binding; Molecular Function GO:0009055; electron carrier activity; Molecular Function GO:0020037; heme binding; Molecular Function GO:0055114; oxidation-reduction process; Biological Process
SIN_1021199	1.05118	Up	3.22176e-06	9.9187e-06	1398	55	125	1.28508	2.66297	STP10_ARATH Sugar transport protein 10 OS=Arabidopsis thaliana GN=STP10 PE=2 SV=1	O65322_PETHY Putative monosaccharide transporter 1 OS=Petunia hybrida GN=pmt1 PE=2 SV=1	hypothetical protein; K08139 MFS transporter, SP family, sugar:H+ symporter	IPR003663; Sugar/inositol transporter IPR005828; General substrate transporter IPR005829; Sugar transporter, conserved site IPR020846; Major facilitator superfamily	GO:0005215; transporter activity; Molecular Function GO:0006810; transport; Biological Process GO:0016020; membrane; Cellular Component GO:0016021; integral to membrane; Cellular Component GO:0022891; substrate-specific transmembrane transporter activity; Molecular Function GO:0055085; transmembrane transport; Biological Process
SIN_1005335	1.04939	Up	2.59766e-60	7.80871e-59	1089	678	1539	20.3365	42.0896	GDL85_ARATH GDSL esterase/lipase At5g45950 OS=Arabidopsis thaliana GN=At5g45950 PE=2 SV=1	B9H2M9_POPTR Predicted protein OS=Populus trichocarpa GN=POPTRDRAFT_817830 PE=4 SV=1	Zeta-carotene desaturase, chloroplast precursor, putative (EC:1.14.99.30); K00514 zeta-carotene desaturase [EC:1.14.99.30]	IPR001087; Lipase, GDSL	GO:0006629; lipid metabolic process; Biological Process GO:0016788; hydrolase activity, acting on ester bonds; Molecular Function
SIN_1008881	1.04813	Up	1.42245e-42	2.81438e-41	648	474	1075	23.8934	49.408	NA	B9T6K4_RICCO Putative uncharacterized protein OS=Ricinus communis GN=RCOM_0261540 PE=4 SV=1	NA	IPR007789; Protein of unknown function DUF688	NA
SIN_1011023	1.04775	Up	3.01538e-10	1.36133e-09	1581	101	229	2.08672	4.31387	WRK33_ARATH Probable WRKY transcription factor 33 OS=Arabidopsis thaliana GN=WRKY33 PE=1 SV=2	D2KU32_NICBE Double WRKY type transfactor OS=Nicotiana benthamiana GN=NbWRKY7 PE=2 SV=1	transcription factor, putative; K13424 WRKY transcription factor 33	IPR003657; DNA-binding WRKY	GO:0003700; sequence-specific DNA binding transcription factor activity; Molecular Function GO:0043565; sequence-specific DNA binding; Molecular Function GO:0045449; regulation of transcription; Biological Process
SIN_1023780	1.04679	Up	2.69392e-08	1.02497e-07	1287	79	179	2.00504	4.14227	PNS1_DEBHA Protein PNS1 OS=Debaryomyces hansenii (strain ATCC 36239 / CBS 767 / JCM 1990 / NBRC 0083 / IGC 2968) GN=PNS1 PE=3 SV=2	B9SI60_RICCO Gd2b, putative OS=Ricinus communis GN=RCOM_1321020 PE=4 SV=1	NA	IPR007603; Choline transporter-like	NA
SIN_1011644	1.04657	Up	2.84192e-11	1.39801e-10	1857	113	256	1.98766	4.10574	BLH4_ARATH BEL1-like homeodomain protein 4 OS=Arabidopsis thaliana GN=BLH4 PE=2 SV=2	B9HEL7_POPTR Predicted protein (Fragment) OS=Populus trichocarpa GN=POPTRDRAFT_218986 PE=3 SV=1	PBX4; pre-B-cell leukemia homeobox 4; K09355 pre-B-cell leukemia transcription factor	IPR001356; Homeobox IPR006563; POX	GO:0003700; sequence-specific DNA binding transcription factor activity; Molecular Function GO:0006355; regulation of transcription, DNA-dependent; Biological Process GO:0043565; sequence-specific DNA binding; Molecular Function
SIN_1026500	1.04657	Up	2.84192e-11	1.39771e-10	582	113	256	6.34206	13.1003	CAMT_POPKI Caffeoyl-CoA O-methyltransferase OS=Populus kitakamiensis PE=2 SV=1	Q2YHM9_PLAMJ Caffeoyl-CoA O-methyltransferase (Fragment) OS=Plantago major GN=ccoAOMT3 PE=2 SV=1	hypothetical protein LOC100250567; K00588 caffeoyl-CoA O-methyltransferase [EC:2.1.1.104]	IPR002935; O-methyltransferase, family 3 IPR018247; EF-Hand 1, calcium-binding site	GO:0008171; O-methyltransferase activity; Molecular Function
SIN_1017189	1.04608	Up	7.02314e-130	5.08785e-128	2337	1496	3388	20.9097	43.1766	ACCR4_ARATH Serine/threonine-protein kinase-like protein CCR4 OS=Arabidopsis thaliana GN=CCR4 PE=1 SV=1	Q9FUK3_TOBAC Cytokinin-regulated kinase 1 OS=Nicotiana tabacum GN=CRK1 PE=2 SV=1	Os03g0637800; K00924 [EC:2.7.1.-]	IPR000719; Protein kinase, catalytic domain IPR002290; Serine/threonine-protein kinase domain IPR008271; Serine/threonine-protein kinase, active site IPR017441; Protein kinase, ATP binding site IPR017442; Serine/threonine-protein kinase-like domain IPR020635; Tyrosine-protein kinase, catalytic domain	GO:0004672; protein kinase activity; Molecular Function GO:0004674; protein serine/threonine kinase activity; Molecular Function GO:0005524; ATP binding; Molecular Function GO:0006468; protein phosphorylation; Biological Process
SIN_1011798	1.04608	Up	0.00028347	0.000680649	1812	34	77	0.612909	1.2656	Y5576_ARATH Probable receptor-like serine/threonine-protein kinase At5g57670 OS=Arabidopsis thaliana GN=At5g57670 PE=2 SV=1	D7SQ31_VITVI Whole genome shotgun sequence of line PN40024, scaffold_52.assembly12x (Fragment) OS=Vitis vinifera GN=VIT_00029106001 PE=4 SV=1	receptor serine-threonine protein kinase, putative (EC:2.7.10.2); K13430 serine/threonine-protein kinase PBS1 [EC:2.7.11.1]	IPR000719; Protein kinase, catalytic domain IPR002290; Serine/threonine-protein kinase domain IPR006016; UspA IPR008271; Serine/threonine-protein kinase, active site IPR017441; Protein kinase, ATP binding site IPR017442; Serine/threonine-protein kinase-like domain IPR020635; Tyrosine-protein kinase, catalytic domain	GO:0004672; protein kinase activity; Molecular Function GO:0004674; protein serine/threonine kinase activity; Molecular Function GO:0005524; ATP binding; Molecular Function GO:0006468; protein phosphorylation; Biological Process GO:0006950; response to stress; Biological Process
SIN_1004207	1.04529	Up	6.28218e-16	4.32412e-15	1338	167	378	4.07695	8.41394	LHT1_ARATH Lysine histidine transporter 1 OS=Arabidopsis thaliana GN=LHT1 PE=1 SV=1	D7UBG5_VITVI Whole genome shotgun sequence of line PN40024, scaffold_171.assembly12x (Fragment) OS=Vitis vinifera GN=VIT_00001839001 PE=4 SV=1	hypothetical protein; K14209 solute carrier family 36 (proton-coupled amino acid transporter), member 1	IPR013057; Amino acid transporter, transmembrane	NA
SIN_1011326	1.0444	Up	1.77491e-26	2.10276e-25	825	290	656	11.482	23.6817	AAP6_ARATH Amino acid permease 6 OS=Arabidopsis thaliana GN=AAP6 PE=1 SV=1	D7MPC8_ARALL Putative uncharacterized protein OS=Arabidopsis lyrata subsp. lyrata GN=ARALYDRAFT_495022 PE=4 SV=1	NA	IPR013057; Amino acid transporter, transmembrane	NA
SIN_1025648	1.04358	Up	3.15172e-45	6.72031e-44	867	510	1153	19.2144	39.6072	XTH7_ARATH Probable xyloglucan endotransglucosylase/hydrolase protein 7 OS=Arabidopsis thaliana GN=XTH7 PE=2 SV=2	E3UZI8_GOSHI Xyloglucan endotransglucosylase/hydrolase OS=Gossypium hirsutum GN=XTH2 PE=2 SV=1	hypothetical protein; K08235 xyloglucan:xyloglucosyl transferase [EC:2.4.1.207]	IPR000757; Glycoside hydrolase, family 16 IPR008263; Glycoside hydrolase, family 16, active site IPR010713; Xyloglucan endo-transglycosylase, C-terminal	GO:0004553; hydrolase activity, hydrolyzing O-glycosyl compounds; Molecular Function GO:0005618; cell wall; Cellular Component GO:0005975; carbohydrate metabolic process; Biological Process GO:0006073; cellular glucan metabolic process; Biological Process GO:0016762; xyloglucan:xyloglucosyl transferase activity; Molecular Function GO:0048046; apoplast; Cellular Component
SIN_1007103	1.04346	Up	1.07094e-15	7.26213e-15	3045	165	373	1.76999	3.64825	PXL1_ARATH Leucine-rich repeat receptor-like protein kinase PXL1 OS=Arabidopsis thaliana GN=PXL1 PE=2 SV=1	B9IPC5_POPTR Predicted protein OS=Populus trichocarpa GN=POPTRDRAFT_573741 PE=4 SV=1	CLV1; CLV1 (CLAVATA 1); ATP binding / kinase/ protein serine/threonine kinase/ receptor signaling protein serine/threonine kinase; K00924 [EC:2.7.1.-]	IPR000719; Protein kinase, catalytic domain IPR001611; Leucine-rich repeat IPR002290; Serine/threonine-protein kinase domain IPR003591; Leucine-rich repeat, typical subtype IPR008271; Serine/threonine-protein kinase, active site IPR013210; Leucine-rich repeat-containing N-terminal, type 2 IPR017442; Serine/threonine-protein kinase-like domain IPR020635; Tyrosine-protein kinase, catalytic domain	GO:0004672; protein kinase activity; Molecular Function GO:0004674; protein serine/threonine kinase activity; Molecular Function GO:0005515; protein binding; Molecular Function GO:0005524; ATP binding; Molecular Function GO:0006468; protein phosphorylation; Biological Process
SIN_1010492	1.04308	Up	1.09709e-05	3.17124e-05	930	50	113	1.75615	3.61875	ZFP1_WHEAT Zinc finger protein 1 OS=Triticum aestivum PE=2 SV=1	B9HQP7_POPTR Predicted protein OS=Populus trichocarpa GN=POPTRDRAFT_650539 PE=4 SV=1	NA	IPR007087; Zinc finger, C2H2-type IPR015880; Zinc finger, C2H2-like	GO:0005622; intracellular; Cellular Component GO:0008270; zinc ion binding; Molecular Function
SIN_1021654	1.04295	Up	5.2731e-82	2.2653e-80	1317	943	2131	23.3884	48.1905	NEP2_NEPGR Aspartic proteinase nepenthesin-2 OS=Nepenthes gracilis GN=nep2 PE=1 SV=1	Q8H9F4_NICSY 41 kD chloroplast nucleoid DNA binding protein (CND41) OS=Nicotiana sylvestris GN=Nscnd41 PE=3 SV=1	aspartyl protease family protein; K00924 [EC:2.7.1.-]	IPR001461; Peptidase A1 IPR001969; Peptidase aspartic, active site	GO:0004190; aspartic-type endopeptidase activity; Molecular Function GO:0006508; proteolysis; Biological Process
SIN_1004470	1.04203	Up	1.13689e-29	1.52854e-28	1533	329	743	7.01017	14.4348	U73C5_ARATH UDP-glycosyltransferase 73C5 OS=Arabidopsis thaliana GN=UGT73C5 PE=2 SV=1	B1Q468_ANTMA Flavonoid glucoyltransferase UGT73E2 OS=Antirrhinum majus GN=AmUGT36 PE=2 SV=1	UDP-glucoronosyl/UDP-glucosyl transferase family protein; K13496 UDP-glucosyl transferase 73C [EC:2.4.1.-]	IPR002213; UDP-glucuronosyl/UDP-glucosyltransferase	GO:0008152; metabolic process; Biological Process GO:0016758; transferase activity, transferring hexosyl groups; Molecular Function
SIN_1010376	1.04155	Up	4.16646e-152	3.73812e-150	834	1774	4005	69.4804	143.021	PHOP2_XENTR Probable phosphatase phospho2 OS=Xenopus tropicalis GN=phospho2 PE=2 SV=1	B9HM85_POPTR Predicted protein OS=Populus trichocarpa GN=POPTRDRAFT_657611 PE=4 SV=1	hypothetical protein LOC100242977; K13248 pyridoxal phosphate phosphatase PHOSPHO2 [EC:3.1.3.74]	IPR006384; Pyridoxal phosphate phosphatase-related	GO:0016791; phosphatase activity; Molecular Function
SIN_1026925	1.0404	Up	8.3597e-09	3.33744e-08	903	86	194	3.1109	6.39849	NA	B9HZJ3_POPTR Predicted protein OS=Populus trichocarpa GN=POPTRDRAFT_568182 PE=4 SV=1	NA	IPR006502; Protein of unknown function DUF506, plant	NA
SIN_1019587	1.04024	Up	3.78936e-09	1.56257e-08	1527	90	203	1.92521	3.95932	TYDC2_PAPSO Tyrosine/DOPA decarboxylase 2 OS=Papaver somniferum GN=TYDC2 PE=2 SV=1	Q9AXN7_THLFG Tyrosine/dopa decarboxylase OS=Thalictrum flavum subsp. glaucum GN=TYDC1 PE=2 SV=1	hypothetical protein LOC100266935; K01592 tyrosine decarboxylase [EC:4.1.1.25]	IPR002129; Pyridoxal phosphate-dependent decarboxylase IPR010977; Aromatic-L-amino-acid decarboxylase IPR021115; Pyridoxal-phosphate binding site	GO:0006520; cellular amino acid metabolic process; Biological Process GO:0016831; carboxy-lyase activity; Molecular Function GO:0019752; carboxylic acid metabolic process; Biological Process GO:0030170; pyridoxal phosphate binding; Molecular Function
SIN_1016325	1.03959	Up	7.33952e-11	3.49192e-10	966	110	248	3.71955	7.64607	CXE2_ARATH Probable carboxylesterase 2 OS=Arabidopsis thaliana GN=CXE2 PE=2 SV=1	Q0ZPU7_ACTER CXE carboxylesterase OS=Actinidia eriantha GN=CXE11 PE=2 SV=1	GLP1; GLP1 GID1-like protein; K14493 gibberellin receptor GID1 [EC:3.-.-.-]	IPR013094; Alpha/beta hydrolase fold-3	GO:0008152; metabolic process; Biological Process GO:0016787; hydrolase activity; Molecular Function
SIN_1003229	1.03893	Up	1.76314e-07	6.21186e-07	1311	71	160	1.76901	3.6348	VINSY_RAUSE Vinorine synthase OS=Rauvolfia serpentina GN=ACT PE=1 SV=2	D7TAL3_VITVI Whole genome shotgun sequence of line PN40024, scaffold_10.assembly12x (Fragment) OS=Vitis vinifera GN=VIT_00010312001 PE=4 SV=1	hypothetical protein LOC100265530; K13065 shikimate O-hydroxycinnamoyltransferase [EC:2.3.1.133]	IPR003480; Transferase	GO:0016747; transferase activity, transferring acyl groups other than amino-acyl groups; Molecular Function
SIN_1003754	1.03845	Up	9.64324e-78	3.86508e-76	2196	902	2032	13.4168	27.5585	ENG2_YEAST Endo-1,3(4)-beta-glucanase 2 OS=Saccharomyces cerevisiae (strain ATCC 204508 / S288c) GN=ACF2 PE=1 SV=1	B9H3S1_POPTR Predicted protein OS=Populus trichocarpa GN=POPTRDRAFT_1076059 PE=4 SV=1	endo-1,3-beta-glucanase Engl1 (EC:3.2.1.6); K01180 endo-1,3(4)-beta-glucanase [EC:3.2.1.6]	IPR005200; Glycoside hydrolase, family 81	GO:0016998; cell wall macromolecule catabolic process; Biological Process GO:0033903; endo-1,3(4)-beta-glucanase activity; Molecular Function
SIN_1006868	1.03668	Up	1.02359e-14	6.48487e-14	549	156	351	9.28169	19.0414	PMEI2_ARATH Pectinesterase inhibitor 2 OS=Arabidopsis thaliana GN=PMEI2 PE=1 SV=1	B9HKJ0_POPTR Predicted protein OS=Populus trichocarpa GN=POPTRDRAFT_563515 PE=4 SV=1	NA	IPR006501; Pectinesterase inhibitor	GO:0004857; enzyme inhibitor activity; Molecular Function GO:0030599; pectinesterase activity; Molecular Function
SIN_1006485	1.03668	Up	1.43428e-08	5.61745e-08	771	84	189	3.55877	7.30081	SYP24_ARATH Putative syntaxin-24 OS=Arabidopsis thaliana GN=SYP24 PE=3 SV=1	D7T0F1_VITVI Whole genome shotgun sequence of line PN40024, scaffold_69.assembly12x (Fragment) OS=Vitis vinifera GN=VIT_00033199001 PE=4 SV=1	ATSYP24; SNAP receptor/ protein binding; K08488 syntaxin 7	IPR004864; Late embryogenesis abundant protein, group 2	NA
SIN_1013944	1.03365	Up	7.46224e-06	2.19621e-05	762	53	119	2.27193	4.6511	CRR15_ARATH Cysteine-rich repeat secretory protein 15 OS=Arabidopsis thaliana GN=CRRSP15 PE=2 SV=1	B9RD87_RICCO Kinase, putative OS=Ricinus communis GN=RCOM_1611010 PE=4 SV=1	NA	IPR002902; Gnk2-homologous domain	NA
SIN_1002228	1.02978	Up	7.93692e-102	4.2957e-100	1023	1212	2714	38.6992	79.0129	MYB86_ARATH Transcription factor MYB86 OS=Arabidopsis thaliana GN=MYB86 PE=2 SV=1	A5C7N1_VITVI Putative uncharacterized protein OS=Vitis vinifera GN=VITISV_027593 PE=4 SV=1	hypothetical protein LOC100258784; K09422 myb proto-oncogene protein, plant	IPR001005; SANT domain, DNA binding IPR014778; Myb, DNA-binding IPR017877; MYB-like IPR017930; Transcription regulator HTH, Myb-type, DNA-binding	GO:0003677; DNA binding; Molecular Function
SIN_1024003	1.02969	Up	1.12183e-20	1.01116e-19	1032	230	515	7.27986	14.8625	C81E1_GLYEC Isoflavone 2'-hydroxylase OS=Glycyrrhiza echinata GN=CYP81E1 PE=1 SV=2	D4P918_SCODU CYP81B36 OS=Scoparia dulcis GN=CYP1 PE=2 SV=1	CYP81D4; electron carrier/ heme binding / iron ion binding / monooxygenase/ oxygen binding; K00517 [EC:1.14.-.-]	IPR001128; Cytochrome P450 IPR002401; Cytochrome P450, E-class, group I	GO:0004497; monooxygenase activity; Molecular Function GO:0005506; iron ion binding; Molecular Function GO:0009055; electron carrier activity; Molecular Function GO:0020037; heme binding; Molecular Function GO:0055114; oxidation-reduction process; Biological Process
SIN_1015914	1.02834	Up	1.02652e-12	5.65556e-12	507	135	302	8.69763	17.7404	NA	A5B6N7_VITVI Putative uncharacterized protein OS=Vitis vinifera GN=VITISV_017781 PE=4 SV=1	NA	NA	NA
SIN_1014984	1.02722	Up	0.000381266	0.000898998	417	34	76	2.66329	5.42802	NA	NA	NA	IPR004252; Transposase, Ptta/En/Spm, plant	NA
SIN_1014577	1.02566	Up	1.82273e-07	6.40825e-07	1659	73	163	1.43731	2.92621	PP158_ARATH Pentatricopeptide repeat-containing protein At2g17140 OS=Arabidopsis thaliana GN=At2g17140 PE=2 SV=1	D7U4S8_VITVI Whole genome shotgun sequence of line PN40024, scaffold_38.assembly12x (Fragment) OS=Vitis vinifera GN=VIT_00023885001 PE=4 SV=1	nucleobase:cation symporter; K03457 nucleobase:cation symporter-1, NCS1 family	IPR002885; Pentatricopeptide repeat	NA
SIN_1011014	1.02279	Up	1.53379e-20	1.37452e-19	1437	232	517	5.27359	10.7151	AGT23_ARATH Alanine--glyoxylate aminotransferase 2 homolog 3, mitochondrial OS=Arabidopsis thaliana GN=At3g08860 PE=2 SV=1	B9SZ94_RICCO Alanine-glyoxylate aminotransferase, putative OS=Ricinus communis GN=RCOM_1230590 PE=3 SV=1	alanine-glyoxylate aminotransferase, putative (EC:2.6.1.44); K00827 alanine-glyoxylate transaminase / (R)-3-amino-2-methylpropionate-pyruvate transaminase [EC:2.6.1.44 2.6.1.40]	IPR005814; Aminotransferase class-III	GO:0008483; transaminase activity; Molecular Function GO:0030170; pyridoxal phosphate binding; Molecular Function
SIN_1022284	1.02187	Up	1.17787e-16	8.4777e-16	2274	185	412	2.6574	5.39598	NA	NA	NA	NA	NA
SIN_1011692	1.02056	Up	0.000129096	0.000325138	1476	40	89	0.885215	1.79584	TT12_ARATH Protein TRANSPARENT TESTA 12 OS=Arabidopsis thaliana GN=TT12 PE=2 SV=1	E0CRR3_VITVI Whole genome shotgun sequence of line PN40024, scaffold_1.assembly12x (Fragment) OS=Vitis vinifera GN=VIT_00009104001 PE=4 SV=1	NA	IPR002528; Multi antimicrobial extrusion protein	GO:0006855; drug transmembrane transport; Biological Process GO:0015238; drug transmembrane transporter activity; Molecular Function GO:0015297; antiporter activity; Molecular Function GO:0016020; membrane; Cellular Component GO:0055085; transmembrane transport; Biological Process
SIN_1018366	1.02056	Up	0.000129096	0.000325103	1866	40	89	0.700202	1.4205	Y1670_ARATH Probable receptor-like protein kinase At1g67000 OS=Arabidopsis thaliana GN=At1g67000 PE=2 SV=2	D7T913_VITVI Whole genome shotgun sequence of line PN40024, scaffold_11.assembly12x (Fragment) OS=Vitis vinifera GN=VIT_00011854001 PE=4 SV=1	similar to somatic embryogenesis receptor kinase; K13418 somatic embryogenesis receptor kinase 1 [EC:2.7.10.1 2.7.11.1]	IPR000719; Protein kinase, catalytic domain IPR002290; Serine/threonine-protein kinase domain IPR008271; Serine/threonine-protein kinase, active site IPR017441; Protein kinase, ATP binding site IPR017442; Serine/threonine-protein kinase-like domain IPR020635; Tyrosine-protein kinase, catalytic domain	GO:0004672; protein kinase activity; Molecular Function GO:0004674; protein serine/threonine kinase activity; Molecular Function GO:0005524; ATP binding; Molecular Function GO:0006468; protein phosphorylation; Biological Process
SIN_1002411	1.02023	Up	2.23316e-05	6.20745e-05	1362	49	109	1.17515	2.38349	HCBT1_DIACA Anthranilate N-benzoyltransferase protein 1 OS=Dianthus caryophyllus GN=HCBT1 PE=1 SV=1	D7UBL4_VITVI Whole genome shotgun sequence of line PN40024, scaffold_103.assembly12x (Fragment) OS=Vitis vinifera GN=VIT_00010912001 PE=4 SV=1	hypothetical protein LOC100265530; K13065 shikimate O-hydroxycinnamoyltransferase [EC:2.3.1.133]	IPR003480; Transferase	GO:0016747; transferase activity, transferring acyl groups other than amino-acyl groups; Molecular Function
SIN_1006157	1.018	Up	6.3029e-17	4.61916e-16	1185	190	422	5.23733	10.6061	U73C1_ARATH UDP-glycosyltransferase 73C1 OS=Arabidopsis thaliana GN=UGT73C1 PE=2 SV=1	Q6VAA5_STERE UDP-glycosyltransferase 89B2 OS=Stevia rebaudiana PE=2 SV=1	UDP-glucoronosyl/UDP-glucosyl transferase family protein; K13496 UDP-glucosyl transferase 73C [EC:2.4.1.-]	IPR002213; UDP-glucuronosyl/UDP-glucosyltransferase	GO:0008152; metabolic process; Biological Process GO:0016758; transferase activity, transferring hexosyl groups; Molecular Function
SIN_1008784	1.0165	Up	7.6433e-12	3.95158e-11	2457	128	284	1.70169	3.44252	CHX15_ARATH Cation/H(+) antiporter 15 OS=Arabidopsis thaliana GN=CHX15 PE=2 SV=1	B9S488_RICCO Monovalent cation:proton antiporter, putative OS=Ricinus communis GN=RCOM_0687860 PE=4 SV=1	NA	IPR006153; Cation/H+ exchanger	GO:0006812; cation transport; Biological Process GO:0015299; solute:hydrogen antiporter activity; Molecular Function GO:0016021; integral to membrane; Cellular Component GO:0055085; transmembrane transport; Biological Process
SIN_1020545	1.01639	Up	2.13218e-60	6.43433e-59	1290	732	1624	18.5352	37.4938	Y5102_ARATH Serine/threonine-protein kinase At5g01020 OS=Arabidopsis thaliana GN=At5g01020 PE=1 SV=1	D7TFF5_VITVI Whole genome shotgun sequence of line PN40024, scaffold_87.assembly12x (Fragment) OS=Vitis vinifera GN=VIT_00036925001 PE=4 SV=1	Os05g0110900; K00924 [EC:2.7.1.-]	IPR000719; Protein kinase, catalytic domain IPR001245; Serine-threonine/tyrosine-protein kinase IPR002290; Serine/threonine-protein kinase domain IPR008271; Serine/threonine-protein kinase, active site IPR017441; Protein kinase, ATP binding site IPR020635; Tyrosine-protein kinase, catalytic domain	GO:0004672; protein kinase activity; Molecular Function GO:0004674; protein serine/threonine kinase activity; Molecular Function GO:0005524; ATP binding; Molecular Function GO:0006468; protein phosphorylation; Biological Process
SIN_1001382	1.01359	Up	9.92786e-05	0.000254212	2481	42	93	0.552965	1.1164	Y4729_ARATH G-type lectin S-receptor-like serine/threonine-protein kinase At4g27290 OS=Arabidopsis thaliana GN=At4g27290 PE=2 SV=3	B9RXY1_RICCO S-locus-specific glycoprotein S13, putative OS=Ricinus communis GN=RCOM_0907010 PE=4 SV=1	si606018d05; LOC100283091; K13430 serine/threonine-protein kinase PBS1 [EC:2.7.11.1]	IPR000719; Protein kinase, catalytic domain IPR000742; Epidermal growth factor-like, type 3 IPR000858; S-locus glycoprotein IPR001245; Serine-threonine/tyrosine-protein kinase IPR001480; Bulb-type lectin domain IPR002290; Serine/threonine-protein kinase domain IPR003609; Apple-like IPR008271; Serine/threonine-protein kinase, active site IPR013227; PAN-2 domain IPR020635; Tyrosine-protein kinase, …	GO:0004672; protein kinase activity; Molecular Function GO:0004674; protein serine/threonine kinase activity; Molecular Function GO:0005515; protein binding; Molecular Function GO:0005524; ATP binding; Molecular Function GO:0005529; sugar binding; Molecular Function GO:0006468; protein phosphorylation; Biological Process GO:0048544; recognition of pollen; Biological Process
SIN_1013880	1.01307	Up	8.6631e-16	5.91408e-15	354	178	394	16.4245	33.1479	NLTPA_RICCO Non-specific lipid-transfer protein A OS=Ricinus communis PE=1 SV=1	B9RD07_RICCO Non-specific lipid-transfer protein OS=Ricinus communis GN=RCOM_1608580 PE=3 SV=1	NA	IPR000528; Plant lipid transfer protein/Par allergen IPR003612; Plant lipid transfer protein/seed storage/trypsin-alpha amylase inhibitor	GO:0006869; lipid transport; Biological Process GO:0008289; lipid binding; Molecular Function
SIN_1026342	1.0126	Up	3.86554e-05	0.000104426	792	47	104	1.93842	3.91086	NA	B9IEE9_POPTR White-brown-complex ABC transporter family OS=Populus trichocarpa GN=POPTRDRAFT_807932 PE=4 SV=1	NA	NA	NA
SIN_1005073	1.01114	Up	0.000224672	0.000546499	231	38	84	5.37337	10.8301	NA	NA	NA	NA	NA
SIN_1015045	1.00916	Up	1.97e-56	5.40001e-55	831	694	1532	27.2793	54.9062	CCME_AROAE Cytochrome c-type biogenesis protein CcmE OS=Aromatoleum aromaticum (strain EbN1) GN=ccmE PE=3 SV=1	D7LTY4_ARALL Putative uncharacterized protein OS=Arabidopsis lyrata subsp. lyrata GN=ARALYDRAFT_485534 PE=3 SV=1	NA	IPR004329; CcmE/CycJ protein	GO:0005886; plasma membrane; Cellular Component GO:0017003; protein-heme linkage; Biological Process GO:0017004; cytochrome complex assembly; Biological Process
SIN_1004844	1.00835	Up	3.35164e-14	2.0553e-13	816	160	353	6.40479	12.8839	HSF24_SOLPE Heat shock factor protein HSF24 OS=Solanum peruvianum GN=HSF24 PE=2 SV=1	Q9SXK9_TOBAC Heat shock factor OS=Nicotiana tabacum GN=NtHSF1 PE=2 SV=1	hypothetical protein; K09419 heat shock transcription factor, other eukaryote	IPR000232; Heat shock factor (HSF)-type, DNA-binding	GO:0003700; sequence-specific DNA binding transcription factor activity; Molecular Function GO:0005634; nucleus; Cellular Component GO:0006355; regulation of transcription, DNA-dependent; Biological Process GO:0043565; sequence-specific DNA binding; Molecular Function
SIN_1007553	1.00805	Up	5.6153e-56	1.52667e-54	561	690	1522	40.1755	80.8008	21KD_DAUCA 21 kDa protein OS=Daucus carota PE=2 SV=1	B9MT27_POPTR Predicted protein OS=Populus trichocarpa GN=POPTRDRAFT_589329 PE=4 SV=1	hypothetical protein; K01051 pectinesterase [EC:3.1.1.11]	IPR006501; Pectinesterase inhibitor	GO:0004857; enzyme inhibitor activity; Molecular Function GO:0030599; pectinesterase activity; Molecular Function
SIN_1009168	1.00671	Up	0	0	930	474988	1046750	16683	33521.5	CHIE_BETVU Acidic endochitinase SE2 OS=Beta vulgaris GN=SE2 PE=1 SV=1	B9N9A4_POPTR Predicted protein OS=Populus trichocarpa GN=POPTRDRAFT_746640 PE=3 SV=1	acidic endochitinase (CHIB1); K01183 chitinase [EC:3.2.1.14]	IPR001223; Glycoside hydrolase, family 18, catalytic domain IPR001579; Glycoside hydrolase, chitinase active site	GO:0004553; hydrolase activity, hydrolyzing O-glycosyl compounds; Molecular Function GO:0005975; carbohydrate metabolic process; Biological Process
SIN_1005245	1.00426	Up	1.58778e-06	5.0647e-06	1758	65	143	1.20773	2.42259	PPO_MALDO Polyphenol oxidase, chloroplastic OS=Malus domestica PE=2 SV=1	B9VS06_9ERIC Polyphenoloxidase OS=Camellia nitidissima PE=2 SV=1	hypothetical protein LOC100256583; K00422 polyphenol oxidase [EC:1.10.3.1]	IPR002227; Tyrosinase IPR022739; Polyphenol oxidase, central domain IPR022740; Polyphenol oxidase, C-terminal	GO:0004097; catechol oxidase activity; Molecular Function GO:0008152; metabolic process; Biological Process GO:0016491; oxidoreductase activity; Molecular Function GO:0055114; oxidation-reduction process; Biological Process
SIN_1014884	1.00361	Up	8.64882e-176	9.38377e-174	735	2241	4928	99.5932	199.686	CAMT_SOLTU Caffeoyl-CoA O-methyltransferase OS=Solanum tuberosum GN=CCOAOMT PE=2 SV=1	D7SVV2_VITVI Whole genome shotgun sequence of line PN40024, scaffold_31.assembly12x (Fragment) OS=Vitis vinifera GN=VIT_00022100001 PE=4 SV=1	hypothetical protein LOC100243978; K00588 caffeoyl-CoA O-methyltransferase [EC:2.1.1.104]	IPR002935; O-methyltransferase, family 3	GO:0008171; O-methyltransferase activity; Molecular Function
SIN_1019697	1.00273	Up	7.96052e-62	2.43694e-60	1104	774	1701	22.9006	45.888	ERF53_ARATH Ethylene-responsive transcription factor ERF053 OS=Arabidopsis thaliana GN=ERF053 PE=2 SV=1	B9N2B5_POPTR AP2/ERF domain-containing transcription factor OS=Populus trichocarpa GN=DREB16 PE=4 SV=1	AP2 domain-containing transcription factor, putative; K09286 EREBP-like factor	IPR001471; Pathogenesis-related transcriptional factor/ERF, DNA-binding	GO:0003700; sequence-specific DNA binding transcription factor activity; Molecular Function GO:0006355; regulation of transcription, DNA-dependent; Biological Process
SIN_1004507	1.00231	Up	0	0	1173	9014	19804	251.012	502.827	CHSY_HYPAN Chalcone synthase OS=Hypericum androsaemum PE=1 SV=1	B9STD8_RICCO Chalcone synthase, putative OS=Ricinus communis GN=RCOM_0661520 PE=3 SV=1	hypothetical protein LOC100242903; K00660 chalcone synthase [EC:2.3.1.74]	IPR001099; Chalcone/stilbene synthase, N-terminal IPR012328; Chalcone/stilbene synthase, C-terminal	GO:0008415; acyltransferase activity; Molecular Function GO:0009058; biosynthetic process; Biological Process
SIN_1019088	1.00123	Up	0	0	1344	4647	10202	112.94	226.074	1A12_SOLLC 1-aminocyclopropane-1-carboxylate synthase 2 OS=Solanum lycopersicum GN=ACS2 PE=1 SV=2	Q08LX2_OROMI ACC synthase OS=Orobanche minor GN=OM-ACS PE=2 SV=1	ACS2; 1-aminocyclopropane-1-carboxylate; K01762 1-aminocyclopropane-1-carboxylate synthase [EC:4.4.1.14]	IPR001176; 1-aminocyclopropane-1-carboxylate synthase IPR004838; Aminotransferases, class-I, pyridoxal-phosphate-binding site IPR004839; Aminotransferase, class I/classII	GO:0003824; catalytic activity; Molecular Function GO:0009058; biosynthetic process; Biological Process GO:0016769; transferase activity, transferring nitrogenous groups; Molecular Function GO:0016847; 1-aminocyclopropane-1-carboxylate synthase activity; Molecular Function GO:0030170; pyridoxal phosphate binding; Molecular Function
SIN_1014870	1.00077	Up	2.73342e-10	1.23739e-09	1431	113	248	2.57937	5.1615	ABAH4_ARATH Abscisic acid 8'-hydroxylase 4 OS=Arabidopsis thaliana GN=CYP707A4 PE=2 SV=2	B9N4Y2_POPTR Cytochrome P450 OS=Populus trichocarpa GN=CYP707A12v1 PE=3 SV=1	hypothetical protein LOC100246968; K09843 (+)-abscisic acid 8'-hydroxylase [EC:1.14.13.93]	IPR001128; Cytochrome P450 IPR002401; Cytochrome P450, E-class, group I IPR017972; Cytochrome P450, conserved site	GO:0004497; monooxygenase activity; Molecular Function GO:0005506; iron ion binding; Molecular Function GO:0009055; electron carrier activity; Molecular Function GO:0020037; heme binding; Molecular Function GO:0055114; oxidation-reduction process; Biological Process
SIN_1023558	1.00061	Up	0.000391342	0.00092136	1038	36	79	1.13287	2.2667	PGIP_VITVI Polygalacturonase inhibitor OS=Vitis vinifera GN=pgip PE=1 SV=1	Q38695_ACTDE Polygalacturonase inhibitor OS=Actinidia deliciosa GN=pgip PE=2 SV=1	FLS2; FLS2 (FLAGELLIN-SENSITIVE 2); ATP binding / kinase/ protein binding / protein serine/threonine kinase/ transmembrane receptor protein serine/threonine kinase; K13420 LRR receptor-like serine/threonine-protein kinase FLS2 [EC:2.7.11.1]	IPR001611; Leucine-rich repeat IPR013210; Leucine-rich repeat-containing N-terminal, type 2	GO:0005515; protein binding; Molecular Function
SIN_1007994	1.00043	Up	1.65922e-41	3.1882e-40	846	515	1130	19.8844	39.7806	HOX21_ORYSJ Homeobox-leucine zipper protein HOX21 OS=Oryza sativa subsp. japonica GN=HOX21 PE=2 SV=1	A5AEQ3_VITVI Putative uncharacterized protein OS=Vitis vinifera GN=VITISV_011126 PE=3 SV=1	ATHB13; ATHB13; DNA binding / sequence-specific DNA binding / transcription factor; K09338 homeobox-leucine zipper protein	IPR000047; Helix-turn-helix motif, lambda-like repressor IPR001356; Homeobox IPR003106; Leucine zipper, homeobox-associated IPR017970; Homeobox, conserved site	GO:0003677; DNA binding; Molecular Function GO:0003700; sequence-specific DNA binding transcription factor activity; Molecular Function GO:0005634; nucleus; Cellular Component GO:0006355; regulation of transcription, DNA-dependent; Biological Process GO:0030528; transcription regulator activity; Molecular Function GO:0043565; sequence-specific DNA binding; Molecular Function
SIN_1026299	1.00009	Up	3.2595e-140	2.64928e-138	2121	1797	3942	27.6747	55.3528	SUBL_ARATH Subtilisin-like protease OS=Arabidopsis thaliana GN=ARA12 PE=1 SV=1	C0ILP5_COFCA Putative uncharacterized protein OS=Coffea canephora GN=46C02.13 PE=4 SV=1	psp3; serine protease Psp3 (predicted) (EC:3.4.24.-); K01417 [EC:3.4.24.-]	IPR000209; Peptidase S8/S53, subtilisin/kexin/sedolisin IPR003137; Protease-associated domain, PA IPR010259; Proteinase inhibitor I9, subtilisin propeptide IPR022398; Peptidase S8/S53, subtilisin, active site	GO:0004252; serine-type endopeptidase activity; Molecular Function GO:0006508; proteolysis; Biological Process GO:0042802; identical protein binding; Molecular Function GO:0043086; negative regulation of catalytic activity; Biological Process
SIN_1005451	-12.8704	Down	1.07158e-56	2.95821e-55	759	174	0	7.48829	0.001	TIP11_ARATH Aquaporin TIP1-1 OS=Arabidopsis thaliana GN=TIP1-1 PE=1 SV=1	D6BRE1_9ROSI Aquaporin OS=Jatropha curcas PE=2 SV=1	GAMMA-TIP (GAMMA TONOPLAST INTRINSIC PROTEIN); water channel; K09873 aquaporin TIP	IPR000425; Major intrinsic protein IPR022357; Major intrinsic protein, conserved site	GO:0005215; transporter activity; Molecular Function GO:0006810; transport; Biological Process GO:0016020; membrane; Cellular Component
SIN_1005561	-11.4629	Down	3.0047e-05	8.22178e-05	162	14	0	2.82285	0.001	NA	NA	NA	NA	NA
SIN_1019007	-11.2228	Down	1.55456e-06	4.96688e-06	246	18	0	2.39008	0.001	NA	NA	NA	NA	NA
SIN_1001095	-10.9675	Down	6.83446e-06	2.02448e-05	261	16	0	2.00242	0.001	NA	D7TZA9_VITVI Whole genome shotgun sequence of line PN40024, scaffold_2.assembly12x (Fragment) OS=Vitis vinifera GN=VIT_00017472001 PE=4 SV=1	NA	NA	NA
SIN_1012859	-10.9423	Down	1.6477e-34	2.59003e-33	1743	105	0	1.96774	0.001	AMP21_MACIN Vicilin-like antimicrobial peptides 2-1 OS=Macadamia integrifolia GN=AMP2-1 PE=2 SV=1	Q9AUD0_SESIN 7S globulin OS=Sesamum indicum PE=2 SV=1	NA	IPR006045; Cupin 1	GO:0045735; nutrient reservoir activity; Molecular Function
SIN_1005144	-10.878	Down	3.0047e-05	8.22274e-05	243	14	0	1.8819	0.001	UBP3_ARATH Ubiquitin carboxyl-terminal hydrolase 3 OS=Arabidopsis thaliana GN=UBP3 PE=1 SV=1	D7M971_ARALL Ubiquitin carboxyl-terminal hydrolase OS=Arabidopsis lyrata subsp. lyrata GN=ATUBP3 PE=3 SV=1	ATUBP3; ATUBP3 (ARABIDOPSIS THALIANA UBIQUITIN-SPECIFIC PROTEASE 3); ubiquitin-specific protease; K11842 ubiquitin carboxyl-terminal hydrolase 12/46 [EC:3.1.2.15]	IPR001394; Peptidase C19, ubiquitin carboxyl-terminal hydrolase 2 IPR018200; Peptidase C19, ubiquitin carboxyl-terminal hydrolase 2, conserved site	GO:0004221; ubiquitin thiolesterase activity; Molecular Function GO:0006511; ubiquitin-dependent protein catabolic process; Biological Process
SIN_1006295	-10.6835	Down	4.51412e-10	2.00268e-09	576	29	0	1.64456	0.001	DR206_PEA Disease resistance response protein 206 OS=Pisum sativum GN=PI206 PE=2 SV=2	B9H9Z8_POPTR Predicted protein (Fragment) OS=Populus trichocarpa GN=POPTRDRAFT_416253 PE=4 SV=1	NA	IPR004265; Plant disease resistance response protein	NA
SIN_1015765	-10.1474	Down	1.43302e-05	4.08856e-05	432	15	0	1.13418	0.001	NA	E0CRG2_VITVI Whole genome shotgun sequence of line PN40024, scaffold_1.assembly12x (Fragment) OS=Vitis vinifera GN=VIT_00008979001 PE=4 SV=1	NA	IPR006121; Heavy metal transport/detoxification protein	GO:0030001; metal ion transport; Biological Process GO:0046872; metal ion binding; Molecular Function
SIN_1007673	-9.92627	Down	1.6864e-07	5.9559e-07	705	21	0	0.972983	0.001	CAMT3_ARATH Probable caffeoyl-CoA O-methyltransferase At4g26220 OS=Arabidopsis thaliana GN=At4g26220 PE=2 SV=1	D7TBB5_VITVI Whole genome shotgun sequence of line PN40024, scaffold_16.assembly12x (Fragment) OS=Vitis vinifera GN=VIT_00015245001 PE=4 SV=1	Os06g0165800; K00588 caffeoyl-CoA O-methyltransferase [EC:2.1.1.104]	IPR002935; O-methyltransferase, family 3	GO:0008171; O-methyltransferase activity; Molecular Function
SIN_1024467	-9.73953	Down	7.4141e-07	2.45736e-06	726	19	0	0.854854	0.001	MYB48_ARATH Transcription factor MYB48 OS=Arabidopsis thaliana GN=MYB48 PE=2 SV=1	B9SYQ1_RICCO R2r3-myb transcription factor, putative OS=Ricinus communis GN=RCOM_0788410 PE=4 SV=1	similar to MYB transcription factor MYB139; K09422 myb proto-oncogene protein, plant	IPR001005; SANT domain, DNA binding IPR014778; Myb, DNA-binding IPR017930; Transcription regulator HTH, Myb-type, DNA-binding	GO:0003677; DNA binding; Molecular Function
SIN_1025509	-9.66751	Down	1.55456e-06	4.9662e-06	723	18	0	0.813222	0.001	NA	B9HU61_POPTR Predicted protein OS=Populus trichocarpa GN=POPTRDRAFT_769135 PE=4 SV=1	NA	NA	NA
SIN_1014157	-9.36211	Down	8.0429e-08	2.93197e-07	1092	22	0	0.658074	0.001	AT21A_ARATH Putative RING-H2 finger protein ATL21A OS=Arabidopsis thaliana GN=ATL21A PE=3 SV=1	D7UCP8_VITVI Whole genome shotgun sequence of line PN40024, scaffold_46.assembly12x (Fragment) OS=Vitis vinifera GN=VIT_00027094001 PE=4 SV=1	similar to Rnf128 protein; K10629 E3 ubiquitin-protein ligase RNF128 [EC:6.3.2.19]	IPR001841; Zinc finger, RING-type IPR018957; Zinc finger, C3HC4 RING-type	GO:0005515; protein binding; Molecular Function GO:0008270; zinc ion binding; Molecular Function
SIN_1000037	-9.31595	Down	0.000132099	0.000332126	615	12	0	0.637355	0.001	AI2_DEBHA Probable intron-encoded endonuclease aI2 OS=Debaryomyces hansenii (strain ATCC 36239 / CBS 767 / JCM 1990 / NBRC 0083 / IGC 2968) GN=aI2 PE=3 SV=1	B4XPH0_CITLA Endonuclease OS=Citrullus lanatus subsp. vulgaris PE=4 SV=1	AI4; Ai4p (EC:3.1.-.-); K02256 cytochrome c oxidase subunit I [EC:1.9.3.1]	IPR001982; Homing endonuclease, LAGLIDADG/HNH	GO:0003677; DNA binding; Molecular Function GO:0004519; endonuclease activity; Molecular Function GO:0006314; intron homing; Biological Process
SIN_1016255	-9.2506	Down	6.83446e-06	2.02473e-05	858	16	0	0.609127	0.001	U497_IPONI UPF0497 membrane protein In26 (Fragment) OS=Ipomoea nil GN=IN26 PE=2 SV=2	B9HMP5_POPTR Predicted protein OS=Populus trichocarpa GN=POPTRDRAFT_820933 PE=3 SV=1	NA	IPR006702; Uncharacterised protein family UPF0497, trans-membrane plant	NA
SIN_1007420	-9.12507	Down	3.53598e-07	1.20785e-06	1170	20	0	0.558366	0.001	NA	B9GPM7_POPTR Predicted protein OS=Populus trichocarpa GN=POPTRDRAFT_753848 PE=4 SV=1	hypothetical protein; K07088	IPR004776; Auxin efflux carrier	GO:0016021; integral to membrane; Cellular Component GO:0055085; transmembrane transport; Biological Process
SIN_1026460	-8.82551	Down	0.00027698	0.000666163	792	11	0	0.453673	0.001	NA	B9RMB3_RICCO Putative uncharacterized protein OS=Ricinus communis GN=RCOM_1079240 PE=4 SV=1	NA	NA	NA
SIN_1020967	-8.54083	Down	3.25954e-06	1.00297e-05	1491	17	0	0.372431	0.001	EST2A_XENLA Extended synaptotagmin-2-A OS=Xenopus laevis GN=esyt2-a PE=2 SV=1	B9IKZ8_POPTR Plant synaptotagmin OS=Populus trichocarpa GN=NTMC2T2.3 PE=4 SV=1	similar to phosphatidylserine decarboxylase Psd2; K01613 phosphatidylserine decarboxylase [EC:4.1.1.65]	IPR000008; C2 calcium-dependent membrane targeting IPR018029; C2 membrane targeting protein IPR019411; Domain of unknown function DUF2404 IPR020477; C2 region	GO:0005515; protein binding; Molecular Function
SIN_1012023	-8.46796	Down	0.000132099	0.000332198	1107	12	0	0.354086	0.001	PPME1_ARATH Pectinesterase PPME1 OS=Arabidopsis thaliana GN=PPME1 PE=1 SV=1	D8VPP5_OLEEU Pectinesterase OS=Olea europaea PE=2 SV=1	hypothetical protein LOC100244050; K01051 pectinesterase [EC:3.1.1.11]	IPR000070; Pectinesterase, catalytic IPR018040; Pectinesterase, active site	GO:0005618; cell wall; Cellular Component GO:0030599; pectinesterase activity; Molecular Function GO:0042545; cell wall modification; Biological Process
SIN_1017879	-8.30005	Down	0.00027698	0.000666025	1140	11	0	0.315183	0.001	5NG4_PINTA Auxin-induced protein 5NG4 OS=Pinus taeda PE=2 SV=1	B9HM57_POPTR Predicted protein OS=Populus trichocarpa GN=POPTRDRAFT_656050 PE=4 SV=1	NA	IPR000620; Drug/metabolite transporter	GO:0016020; membrane; Cellular Component
SIN_1016214	-8.2167	Down	1.43302e-05	4.08806e-05	1647	15	0	0.29749	0.001	PME21_ARATH Probable pectinesterase/pectinesterase inhibitor 21 OS=Arabidopsis thaliana GN=PME21 PE=2 SV=2	B9HXR2_POPTR Pectinesterase OS=Populus trichocarpa GN=POPTRDRAFT_565556 PE=3 SV=1	pectinesterase family protein (EC:3.1.1.11); K01051 pectinesterase [EC:3.1.1.11]	IPR000070; Pectinesterase, catalytic IPR006501; Pectinesterase inhibitor IPR018040; Pectinesterase, active site	GO:0004857; enzyme inhibitor activity; Molecular Function GO:0005618; cell wall; Cellular Component GO:0030599; pectinesterase activity; Molecular Function GO:0042545; cell wall modification; Biological Process
SIN_1007967	-7.99825	Down	0.000132099	0.00033209	1533	12	0	0.25569	0.001	GPAT6_ARATH Glycerol-3-phosphate acyltransferase 6 OS=Arabidopsis thaliana GN=GPAT6 PE=1 SV=1	B9IIF1_POPTR Predicted protein OS=Populus trichocarpa GN=POPTRDRAFT_777273 PE=4 SV=1	hypothetical protein; K13508 glycerol-3-phosphate acyltransferase [EC:2.3.1.15]	IPR002123; Phospholipid/glycerol acyltransferase	GO:0008152; metabolic process; Biological Process GO:0008415; acyltransferase activity; Molecular Function
SIN_1016899	-7.86147	Down	0.00027698	0.000666094	1545	11	0	0.232562	0.001	FDL25_ARATH Putative F-box/FBD/LRR-repeat protein At4g03220 OS=Arabidopsis thaliana GN=At4g03220 PE=4 SV=1	B9I6J7_POPTR F-box family protein OS=Populus trichocarpa GN=POPTRDRAFT_895588 PE=4 SV=1	NA	IPR001810; F-box domain, cyclin-like IPR006566; FBD-like IPR013596; FBD	GO:0005515; protein binding; Molecular Function
SIN_1021713	-7.75942	Down	0.000132099	0.000332162	1809	12	0	0.216679	0.001	CCD4_ARATH Probable carotenoid cleavage dioxygenase 4, chloroplastic OS=Arabidopsis thaliana GN=CCD4 PE=1 SV=1	A0JBX7_CHRMO Putative carotenoid cleavage dioxygenase OS=Chrysanthemum morifolium GN=CmCCD4b PE=2 SV=1	hypothetical protein LOC100251100; K09840 9-cis-epoxycarotenoid dioxygenase [EC:1.13.11.51]	IPR004294; Carotenoid oxygenase	NA
SIN_1003876	-5.08744	Down	6.47184e-18	5.02893e-17	369	62	2	5.48833	0.161424	NA	A5C5R3_VITVI Putative uncharacterized protein OS=Vitis vinifera GN=VITISV_037026 PE=4 SV=1	NA	NA	NA
SIN_1020647	-4.9406	Down	1.53041e-08	5.97788e-08	2346	28	1	0.389857	0.0126951	KSA_PEA Ent-copalyl diphosphate synthase, chloroplastic OS=Pisum sativum PE=2 SV=1	B8PQ84_SALMI Copalyl diphosphate synthase OS=Salvia miltiorrhiza PE=2 SV=1	CPS1; copalyl diphosphate synthase (EC:5.5.1.13); K04120 ent-copalyl diphosphate synthase [EC:5.5.1.13]	IPR001906; Terpene synthase-like IPR005630; Terpene synthase, metal-binding domain	GO:0000287; magnesium ion binding; Molecular Function GO:0008152; metabolic process; Biological Process GO:0016829; lyase activity; Molecular Function
SIN_1008847	-4.85727	Down	6.118e-50	1.48198e-48	936	185	7	6.45611	0.222734	SCRK5_ARATH Putative fructokinase-5 OS=Arabidopsis thaliana GN=At4g10260 PE=2 SV=1	B9N1S1_POPTR Predicted protein OS=Populus trichocarpa GN=POPTRDRAFT_926413 PE=4 SV=1	fructokinase (EC:2.7.1.4); K00847 fructokinase [EC:2.7.1.4]	IPR002173; Carbohydrate/puine kinase, PfkB, conserved site IPR011611; Carbohydrate/purine kinase	GO:0016773; phosphotransferase activity, alcohol group as acceptor; Molecular Function
SIN_1003609	-4.7771	Down	6.68424e-73	2.49877e-71	789	275	11	11.3849	0.415221	GDL64_ARATH GDSL esterase/lipase At4g16230 OS=Arabidopsis thaliana GN=At4g16230 PE=2 SV=2	A5C835_VITVI Putative uncharacterized protein OS=Vitis vinifera GN=VITISV_034764 PE=4 SV=1	Zeta-carotene desaturase, chloroplast precursor, putative (EC:1.14.99.30); K00514 zeta-carotene desaturase [EC:1.14.99.30]	IPR001087; Lipase, GDSL	GO:0006629; lipid metabolic process; Biological Process GO:0016788; hydrolase activity, acting on ester bonds; Molecular Function
SIN_1015972	-4.7771	Down	1.27385e-07	4.55193e-07	1245	25	1	0.655912	0.0239218	ARPC3_MOUSE Actin-related protein 2/3 complex subunit 3 OS=Mus musculus GN=Arpc3 PE=1 SV=3	A5C513_VITVI Putative uncharacterized protein OS=Vitis vinifera GN=VITISV_008038 PE=4 SV=1	hypothetical protein; K05756 actin related protein 2/3 complex, subunit 3	IPR007204; ARP2/3 complex, p21-Arc subunit IPR022043; Chromatin assembly factor 1 subunit A	GO:0005856; cytoskeleton; Cellular Component GO:0030833; regulation of actin filament polymerization; Biological Process
SIN_1000172	-4.65681	Down	5.19904e-07	1.74954e-06	477	23	1	1.57501	0.0624375	DJC13_HUMAN DnaJ homolog subfamily C member 13 OS=Homo sapiens GN=DNAJC13 PE=1 SV=5	B9RP99_RICCO Heat shock protein binding protein, putative OS=Ricinus communis GN=RCOM_0925750 PE=4 SV=1	heat shock protein binding protein, putative; K09533 DnaJ homolog subfamily C member 13	IPR001623; Heat shock protein DnaJ, N-terminal	GO:0031072; heat shock protein binding; Molecular Function
SIN_1005085	-4.52556	Down	2.10928e-06	6.62937e-06	3534	21	1	0.194101	0.00842747	PDR1_TOBAC Pleiotropic drug resistance protein 1 OS=Nicotiana tabacum GN=PDR1 PE=2 SV=1	B9RGL9_RICCO ATP-binding cassette transporter, putative OS=Ricinus communis GN=RCOM_1441940 PE=4 SV=1	hypothetical protein; K08711 ATP-binding cassette, subfamily G (WHITE), member 2, PDR	IPR003439; ABC transporter-like IPR003593; ATPase, AAA+ type, core IPR013525; ABC-2 type transporter IPR013581; Plant PDR ABC transporter associated	GO:0000166; nucleotide binding; Molecular Function GO:0005524; ATP binding; Molecular Function GO:0016020; membrane; Cellular Component GO:0016887; ATPase activity; Molecular Function GO:0017111; nucleoside-triphosphatase activity; Molecular Function
SIN_1019585	-4.38117	Down	8.49764e-06	2.48651e-05	153	19	1	4.05637	0.194658	NA	NA	NA	NA	NA
SIN_1004698	-4.38117	Down	8.49764e-06	2.4862e-05	1137	19	1	0.545843	0.0261941	FBK50_ARATH F-box/kelch-repeat protein At3g06240 OS=Arabidopsis thaliana GN=At3g06240 PE=2 SV=1	Q70WR3_ANTHI S locus F-box (SLF)-S1E protein OS=Antirrhinum hispanicum GN=slf-S1E PE=4 SV=1	hypothetical protein LOC100252654; K10302 F-box protein 22	IPR001810; F-box domain, cyclin-like IPR006527; F-box associated domain, type 1	GO:0005515; protein binding; Molecular Function
SIN_1024011	-4.30317	Down	1.70044e-05	4.80335e-05	342	18	1	1.71918	0.0870838	NA	NA	NA	NA	NA
SIN_1021574	-4.17764	Down	5.16944e-25	5.75322e-24	1002	99	6	3.22732	0.178339	BURP3_ORYSJ BURP domain-containing protein 3 OS=Oryza sativa subsp. japonica GN=BURP3 PE=2 SV=1	B2ZPK5_SOLTU BURP domain-containing protein OS=Solanum tuberosum PE=2 SV=1	NA	IPR004873; BURP	NA
SIN_1015259	-3.9406	Down	0.000265798	0.000641451	990	14	1	0.461921	0.0300835	RAX3_ARATH Transcription factor RAX3 OS=Arabidopsis thaliana GN=RAX3 PE=2 SV=1	D7UEC5_VITVI Whole genome shotgun sequence of line PN40024, scaffold_1352.assembly12x (Fragment) OS=Vitis vinifera GN=VIT_00004464001 PE=4 SV=1	hypothetical protein LOC100244588; K09422 myb proto-oncogene protein, plant	IPR001005; SANT domain, DNA binding IPR014778; Myb, DNA-binding IPR017930; Transcription regulator HTH, Myb-type, DNA-binding	GO:0003677; DNA binding; Molecular Function
SIN_1004185	-3.82349	Down	0	0	516	5215	404	330.126	23.3182	BCP_PEA Blue copper protein OS=Pisum sativum PE=2 SV=1	B9RBK2_RICCO Blue copper protein, putative OS=Ricinus communis GN=RCOM_1677760 PE=4 SV=1	NA	IPR003245; Plastocyanin-like	GO:0005507; copper ion binding; Molecular Function GO:0009055; electron carrier activity; Molecular Function
SIN_1017169	-3.75743	Down	0	0	240	3132	254	426.271	31.52	NA	NA	NA	NA	NA
SIN_1023897	-3.59268	Down	7.12166e-06	2.10394e-05	879	22	2	0.81754	0.0677649	NA	B9T4P4_RICCO Putative uncharacterized protein OS=Ricinus communis GN=RCOM_0281750 PE=4 SV=1	NA	NA	NA
SIN_1004665	-3.59268	Down	1.1661e-10	5.44251e-10	909	44	4	1.58112	0.131057	IST1L_DICDI IST1-like protein OS=Dictyostelium discoideum GN=DDB_G0289029 PE=3 SV=1	B9H2Y7_POPTR Predicted protein OS=Populus trichocarpa GN=POPTRDRAFT_758930 PE=4 SV=1	hypothetical protein; K08735 DNA mismatch repair protein MSH2	IPR005061; Domain of unknown function DUF292, eukaryotic	NA
SIN_1008112	-3.52556	Down	4.33194e-10	1.92625e-09	651	42	4	2.10738	0.182996	RPAB1_CAEBR DNA-directed RNA polymerases I, II, and III subunit RPABC1 OS=Caenorhabditis briggsae GN=rpb-5 PE=3 SV=1	D7TXC1_VITVI Whole genome shotgun sequence of line PN40024, scaffold_139.assembly12x (Fragment) OS=Vitis vinifera GN=VIT_00000665001 PE=4 SV=1	hypothetical protein; K03013 DNA-directed RNA polymerases I, II, and III subunit RPABC1	IPR000783; RNA polymerase, subunit H/Rpb5 C-terminal IPR005571; RNA polymerase, Rpb5, N-terminal	GO:0003677; DNA binding; Molecular Function GO:0003899; DNA-directed RNA polymerase activity; Molecular Function GO:0005634; nucleus; Cellular Component GO:0006350; transcription; Biological Process
SIN_1006316	-3.52556	Down	1.37829e-05	3.93965e-05	342	21	2	2.00571	0.174168	NA	NA	NA	NA	NA
SIN_1021949	-3.52556	Down	1.37829e-05	3.94013e-05	918	21	2	0.747225	0.064886	NA	A5C2G4_VITVI Putative uncharacterized protein OS=Vitis vinifera GN=VITISV_020993 PE=4 SV=1	NA	NA	NA
SIN_1008619	-3.52556	Down	1.54348e-14	9.6813e-14	789	63	6	2.60819	0.226484	SWET8_ARATH Bidirectional sugar transporter SWEET8 OS=Arabidopsis thaliana GN=SWEET8 PE=2 SV=1	B9NDI0_POPTR Predicted protein OS=Populus trichocarpa GN=POPTRDRAFT_938211 PE=4 SV=1	NA	IPR004316; RAG1-activating protein-1-related	GO:0016021; integral to membrane; Cellular Component
SIN_1016755	-3.45518	Down	2.65862e-05	7.3229e-05	330	20	2	1.97966	0.180501	NA	NA	NA	NA	NA
SIN_1002029	-3.45518	Down	7.81576e-18	6.03503e-17	780	80	8	3.3502	0.305463	NA	E0CQB8_VITVI Whole genome shotgun sequence of line PN40024, scaffold_1.assembly12x (Fragment) OS=Vitis vinifera GN=VIT_00009698001 PE=4 SV=1	NA	IPR007462; Protein of unknown function DUF502	NA
SIN_1015170	-3.45518	Down	2.65862e-05	7.32376e-05	756	20	2	0.864138	0.0787901	ZFP1_WHEAT Zinc finger protein 1 OS=Triticum aestivum PE=2 SV=1	O22082_PETHY C2H2 zinc-finger protein ZPT2-10 OS=Petunia hybrida GN=PEThy;ZPT2-10 PE=2 SV=1	NA	IPR007087; Zinc finger, C2H2-type IPR015880; Zinc finger, C2H2-like	GO:0005622; intracellular; Cellular Component GO:0008270; zinc ion binding; Molecular Function
SIN_1014158	-3.44756	Down	3.40342e-40	6.29093e-39	933	189	19	6.61691	0.606507	FB331_ARATH Probable F-box protein At3g61730 OS=Arabidopsis thaliana GN=At3g61730 PE=4 SV=2	D7UCP9_VITVI Whole genome shotgun sequence of line PN40024, scaffold_46.assembly12x (Fragment) OS=Vitis vinifera GN=VIT_00027095001 PE=4 SV=1	NA	NA	NA
SIN_1014397	-3.36591	Down	9.09532e-11	4.28446e-10	723	47	5	2.12341	0.205966	CDS1_ARATH Phosphatidate cytidylyltransferase OS=Arabidopsis thaliana GN=CDS1 PE=2 SV=1	Q1PE48_ARATH Phosphatidate cytidylyltransferase OS=Arabidopsis thaliana GN=At4g26770 PE=2 SV=1	hypothetical protein LOC100265735; K00981 phosphatidate cytidylyltransferase [EC:2.7.7.41]	IPR000374; Phosphatidate cytidylyltransferase	GO:0016020; membrane; Cellular Component GO:0016772; transferase activity, transferring phosphorus-containing groups; Molecular Function
SIN_1008846	-3.35564	Down	1.44048e-12	7.862e-12	600	56	6	3.04868	0.297827	CCU41_ARATH Cyclin-U4-1 OS=Arabidopsis thaliana GN=CYCU4-1 PE=1 SV=1	B9MV61_POPTR Predicted protein OS=Populus trichocarpa GN=POPTRDRAFT_591757 PE=4 SV=1	PHO80; similar to S. cerevisiae Pho80p cyclin: negative regulator of PHO81 and PHO5; K06654 phosphate system cyclin PHO80	IPR013922; Cyclin-related 2	NA
SIN_1006397	-3.33488	Down	9.98084e-20	8.54397e-19	984	92	10	3.05399	0.302669	PGLR_TOBAC Polygalacturonase OS=Nicotiana tabacum GN=PG1 PE=2 SV=1	D3VSM7_GOSHI Polygalacturonase OS=Gossypium hirsutum GN=PG2 PE=3 SV=1	hypothetical protein LOC100253785; K01213 galacturan 1,4-alpha-galacturonidase [EC:3.2.1.67]	IPR000743; Glycoside hydrolase, family 28	GO:0004650; polygalacturonase activity; Molecular Function GO:0005975; carbohydrate metabolic process; Biological Process
SIN_1023815	-3.30317	Down	9.78182e-05	0.000250803	1212	18	2	0.485115	0.0491463	Y1561_ARATH Probable LRR receptor-like serine/threonine-protein kinase At1g56130 OS=Arabidopsis thaliana GN=At1g56130 PE=1 SV=2	B9SNX7_RICCO Serine-threonine protein kinase, plant-type, putative OS=Ricinus communis GN=RCOM_0583080 PE=4 SV=1	si606018d05; LOC100283091; K13430 serine/threonine-protein kinase PBS1 [EC:2.7.11.1]	IPR000719; Protein kinase, catalytic domain IPR001245; Serine-threonine/tyrosine-protein kinase IPR002290; Serine/threonine-protein kinase domain IPR008271; Serine/threonine-protein kinase, active site IPR020635; Tyrosine-protein kinase, catalytic domain	GO:0004672; protein kinase activity; Molecular Function GO:0004674; protein serine/threonine kinase activity; Molecular Function GO:0005524; ATP binding; Molecular Function GO:0006468; protein phosphorylation; Biological Process
SIN_1012294	-3.30317	Down	2.18722e-17	1.64851e-16	1929	81	9	1.3716	0.138955	SUT35_ARATH Probable sulfate transporter 3.5 OS=Arabidopsis thaliana GN=SULTR3;5 PE=2 SV=1	B9RPC1_RICCO Sulfate transporter, putative OS=Ricinus communis GN=RCOM_0926970 PE=3 SV=1	SLC26A5; solute carrier family 26, member 5 (prestin); K14703 solute carrier family 26, member 5	IPR002645; Sulphate transporter/antisigma-factor antagonist STAS IPR011547; Sulphate transporter IPR018045; Sulphate anion transporter, conserved site	GO:0005215; transporter activity; Molecular Function GO:0006810; transport; Biological Process GO:0008271; secondary active sulfate transmembrane transporter activity; Molecular Function GO:0008272; sulfate transport; Biological Process GO:0016020; membrane; Cellular Component GO:0016021; integral to membrane; Cellular Component GO:0055085; transmembrane transport; Biological Process
SIN_1024592	-3.2762	Down	9.8376e-12	5.04023e-11	1569	53	6	1.10339	0.113892	NRT24_ARATH High affinity nitrate transporter 2.4 OS=Arabidopsis thaliana GN=NRT2.4 PE=2 SV=1	O64999_SOYBN Putative high affinity nitrate transporter OS=Glycine max GN=NRT2 PE=2 SV=1	nitrate transporter, putative; K02575 MFS transporter, NNP family, nitrate/nitrite transporter	IPR011701; Major facilitator superfamily MFS-1 IPR020846; Major facilitator superfamily	GO:0055085; transmembrane transport; Biological Process
SIN_1007124	-3.27502	Down	8.79632e-81	3.74438e-79	819	406	46	16.1926	1.67278	RT04_ARATH Ribosomal protein S4, mitochondrial OS=Arabidopsis thaliana GN=RPS4 PE=2 SV=2	Q5M9U0_TOBAC Ribosomal protein S4 (Fragment) OS=Nicotiana tabacum GN=rps4 PE=4 SV=2	NA	IPR002942; RNA-binding S4	GO:0003723; RNA binding; Molecular Function
SIN_1014156	-3.22071	Down	0.000186452	0.000458793	1104	17	2	0.502985	0.0539541	AT21A_ARATH Putative RING-H2 finger protein ATL21A OS=Arabidopsis thaliana GN=ATL21A PE=3 SV=1	D7UCP8_VITVI Whole genome shotgun sequence of line PN40024, scaffold_46.assembly12x (Fragment) OS=Vitis vinifera GN=VIT_00027094001 PE=4 SV=1	similar to Rnf128 protein; K10629 E3 ubiquitin-protein ligase RNF128 [EC:6.3.2.19]	IPR001841; Zinc finger, RING-type IPR018957; Zinc finger, C3HC4 RING-type	GO:0005515; protein binding; Molecular Function GO:0008270; zinc ion binding; Molecular Function
SIN_1004489	-3.21702	Down	5.63528e-39	1.00041e-37	171	195	23	37.2489	4.00586	NA	NA	NA	NA	NA
SIN_1017447	-3.20504	Down	6.13826e-159	5.91683e-157	363	824	98	74.1473	8.0405	OLE16_BROSE Oleosin 16 kDa OS=Bromus secalinus GN=OLE16 PE=2 SV=1	A5BPD9_VITVI Putative uncharacterized protein OS=Vitis vinifera GN=VITISV_023324 PE=4 SV=1	NA	IPR000136; Oleosin	GO:0012511; monolayer-surrounded lipid storage body; Cellular Component GO:0016021; integral to membrane; Cellular Component
SIN_1016291	-3.17278	Down	1.84854e-15	1.23203e-14	1038	74	9	2.32868	0.258231	MO25N_ARATH Putative MO25-like protein At5g47540 OS=Arabidopsis thaliana GN=At5g47540 PE=2 SV=1	D7T6N8_VITVI Whole genome shotgun sequence of line PN40024, scaffold_20.assembly12x (Fragment) OS=Vitis vinifera GN=VIT_00017860001 PE=4 SV=1	hypothetical protein LOC100249442; K08272 calcium binding protein 39	IPR013878; Mo25-like	NA
SIN_1014379	-3.15315	Down	3.46608e-15	2.27307e-14	1566	73	9	1.52267	0.171165	NHX4_ARATH Sodium/hydrogen exchanger 4 OS=Arabidopsis thaliana GN=NHX4 PE=2 SV=2	D7MKH9_ARALL Sodium/hydrogen exchanger OS=Arabidopsis lyrata subsp. lyrata GN=ARALYDRAFT_495630 PE=3 SV=1	hypothetical LOC578765; K03316 monovalent cation:H+ antiporter, CPA1 family	IPR004709; Na+/H+ exchanger IPR006153; Cation/H+ exchanger	GO:0006812; cation transport; Biological Process GO:0006814; sodium ion transport; Biological Process GO:0006885; regulation of pH; Biological Process GO:0015299; solute:hydrogen antiporter activity; Molecular Function GO:0015385; sodium:hydrogen antiporter activity; Molecular Function GO:0016021; integral to membrane; Cellular Component GO:0055085; transmembrane transport; Biological Process
SIN_1013821	-3.13325	Down	9.54254e-06	2.77347e-05	531	24	3	1.47636	0.168264	CDI8_ARATH Cadmium-induced protein AS8 OS=Arabidopsis thaliana GN=At4g19070 PE=2 SV=1	A5AFE1_VITVI Putative uncharacterized protein OS=Vitis vinifera GN=VITISV_014193 PE=4 SV=1	NA	NA	NA
SIN_1005514	-3.08744	Down	5.0705e-07	1.70825e-06	2901	31	4	0.349051	0.0410654	K125_TOBAC 125 kDa kinesin-related protein OS=Nicotiana tabacum GN=TKRP125 PE=1 SV=1	D7SKP1_VITVI Whole genome shotgun sequence of line PN40024, scaffold_4.assembly12x (Fragment) OS=Vitis vinifera GN=VIT_00025071001 PE=3 SV=1	hypothetical protein LOC100255345; K10398 kinesin family member 11	IPR001752; Kinesin, motor domain IPR019821; Kinesin, motor region, conserved site	GO:0003777; microtubule motor activity; Molecular Function GO:0005524; ATP binding; Molecular Function GO:0007018; microtubule-based movement; Biological Process
SIN_1000050	-3.04014	Down	9.48456e-07	3.10652e-06	354	30	4	2.76817	0.336527	NA	NA	NA	NA	NA
SIN_1009039	-3.04014	Down	7.97228e-18	6.14978e-17	1104	90	12	2.66286	0.323725	PER64_ARATH Peroxidase 64 OS=Arabidopsis thaliana GN=PER64 PE=1 SV=1	Q1PGA3_STRAF Peroxidase OS=Striga asiatica PE=2 SV=1	hypothetical protein; K00430 peroxidase [EC:1.11.1.7]	IPR000823; Plant peroxidase IPR002016; Haem peroxidase, plant/fungal/bacterial IPR019793; Peroxidases heam-ligand binding site	GO:0004601; peroxidase activity; Molecular Function GO:0006979; response to oxidative stress; Biological Process GO:0020037; heme binding; Molecular Function GO:0055114; oxidation-reduction process; Biological Process
SIN_1004524	-3.03371	Down	8.32756e-22	7.98098e-21	1107	112	15	3.3048	0.403559	SH3G2_MOUSE Endophilin-A1 OS=Mus musculus GN=Sh3gl2 PE=1 SV=2	B9RHC4_RICCO Clathrin binding protein, putative OS=Ricinus communis GN=RCOM_1450020 PE=4 SV=1	hypothetical protein; K11247 endophilin-A	IPR000108; Neutrophil cytosol factor 2 p67phox IPR001452; Src homology-3 domain IPR004148; BAR	GO:0005515; protein binding; Molecular Function GO:0005737; cytoplasm; Cellular Component
SIN_1009732	-3.02077	Down	5.13884e-08	1.90882e-07	2199	37	5	0.549606	0.0677187	DEN5B_MOUSE DENN domain-containing protein 5B OS=Mus musculus GN=Dennd5b PE=1 SV=2	B9SKL1_RICCO Suppression of tumorigenicity, putative OS=Ricinus communis GN=RCOM_0541350 PE=4 SV=1	NA	IPR001194; DENN IPR005113; uDENN	NA
SIN_1010184	-3.01589	Down	4.78214e-12	2.5085e-11	309	59	8	6.2369	0.771072	NA	B9N527_POPTR Predicted protein OS=Populus trichocarpa GN=POPTRDRAFT_744476 PE=4 SV=1	NA	NA	NA
SIN_1004711	-2.97455	Down	1.9143e-24	2.07601e-23	2097	129	18	2.0094	0.255645	Y4849_ARATH Uncharacterized protein At4g18490 OS=Arabidopsis thaliana GN=At4g18490 PE=2 SV=2	A5BGM0_VITVI Putative uncharacterized protein OS=Vitis vinifera GN=VITISV_013166 PE=4 SV=1	NA	NA	NA
SIN_1024234	-2.97095	Down	3.18966e-214	4.5369e-212	1665	1201	168	23.5615	3.0051	ASOL_TOBAC L-ascorbate oxidase homolog OS=Nicotiana tabacum PE=2 SV=1	Q6UN74_TOBAC Ntp101 OS=Nicotiana tabacum GN=pntp302 PE=2 SV=1	sks12; sks12 (SKU5 Similar 12); copper ion binding / oxidoreductase (EC:1.10.3.3); K00423 L-ascorbate oxidase [EC:1.10.3.3]	IPR001117; Multicopper oxidase, type 1 IPR011706; Multicopper oxidase, type 2 IPR011707; Multicopper oxidase, type 3	GO:0005507; copper ion binding; Molecular Function GO:0016491; oxidoreductase activity; Molecular Function GO:0055114; oxidation-reduction process; Biological Process
SIN_1008280	-2.9406	Down	3.2848e-06	1.01034e-05	1572	28	4	0.581809	0.0757829	PHLN_BURPS Non-hemolytic phospholipase C OS=Burkholderia pseudomallei GN=plcN PE=1 SV=2	B9I6S1_POPTR Predicted protein OS=Populus trichocarpa GN=POPTRDRAFT_571365 PE=4 SV=1	hypothetical protein LOC100253773; K01114 phospholipase C [EC:3.1.4.3]	IPR007312; Phosphoesterase	GO:0016788; hydrolase activity, acting on ester bonds; Molecular Function
SIN_1017143	-2.9406	Down	1.71259e-12	9.29061e-12	1485	63	9	1.38576	0.180501	S47A1_DANRE Multidrug and toxin extrusion protein 1 OS=Danio rerio GN=slc47a1 PE=2 SV=1	Q9LE20_ARATH F14O23.25 protein OS=Arabidopsis thaliana GN=F17M19.2 PE=2 SV=1	NA	IPR002528; Multi antimicrobial extrusion protein	GO:0006855; drug transmembrane transport; Biological Process GO:0015238; drug transmembrane transporter activity; Molecular Function GO:0015297; antiporter activity; Molecular Function GO:0016020; membrane; Cellular Component GO:0055085; transmembrane transport; Biological Process
SIN_1017856	-2.89878	Down	3.27192e-07	1.12208e-06	615	34	5	1.80584	0.242136	LOR11_ARATH Protein LURP-one-related 11 OS=Arabidopsis thaliana GN=At3g14260 PE=2 SV=1	D7TW17_VITVI Whole genome shotgun sequence of line PN40024, scaffold_25.assembly12x (Fragment) OS=Vitis vinifera GN=VIT_00019781001 PE=4 SV=1	GTP binding / translation initiation factor; K03239 translation initiation factor eIF-2B alpha subunit	IPR007612; Protein of unknown function DUF567	NA
SIN_1019659	-2.85571	Down	6.0261e-07	2.0142e-06	315	33	5	3.42199	0.472741	NA	D7TJP6_VITVI Whole genome shotgun sequence of line PN40024, scaffold_3.assembly12x (Fragment) OS=Vitis vinifera GN=VIT_00021255001 PE=4 SV=1	NA	NA	NA
SIN_1001043	-2.79621	Down	0.000214502	0.000523892	219	19	3	2.8339	0.407982	NA	D7U300_VITVI Whole genome shotgun sequence of line PN40024, scaffold_5.assembly12x (Fragment) OS=Vitis vinifera GN=VIT_00028335001 PE=4 SV=1	NA	NA	NA
SIN_1018731	-2.77924	Down	1.74404e-57	4.9016e-56	492	338	54	22.4402	3.26883	OLEE1_BETPN Olee1-like protein OS=Betula pendula PE=2 SV=1	B9I1V1_POPTR Predicted protein OS=Populus trichocarpa GN=POPTRDRAFT_822980 PE=4 SV=1	NA	IPR006041; Pollen Ole e 1 allergen/extensin	NA
SIN_1024667	-2.75022	Down	9.47468e-54	2.45846e-52	1395	319	52	7.4695	1.11018	PPAF2_IPOBA Purple acid phosphatase 2 OS=Ipomoea batatas GN=PAP2 PE=1 SV=1	B9T7B6_RICCO Purple acid phosphatase, putative OS=Ricinus communis GN=RCOM_0387270 PE=4 SV=1	hypothetical protein LOC100248170; K01113 alkaline phosphatase D [EC:3.1.3.1]	IPR004843; Metallo-dependent phosphatase	GO:0016787; hydrolase activity; Molecular Function
SIN_1003099	-2.7232	Down	0	0	1308	3763	625	93.9726	14.231	PLY7_ARATH Probable pectate lyase 7 OS=Arabidopsis thaliana GN=At3g01270 PE=2 SV=1	D7TNE2_VITVI Whole genome shotgun sequence of line PN40024, scaffold_26.assembly12x (Fragment) OS=Vitis vinifera GN=VIT_00020068001 PE=4 SV=1	hypothetical protein LOC100262177; K01728 pectate lyase [EC:4.2.2.2]	IPR002022; Pectate lyase/Amb allergen IPR007524; Pectate lyase, N-terminal IPR018082; AmbAllergen	GO:0030570; pectate lyase activity; Molecular Function
SIN_1023318	-2.71821	Down	3.75834e-05	0.000101694	501	24	4	1.56476	0.237786	OLEE1_BETPN Olee1-like protein OS=Betula pendula PE=2 SV=1	D7TJL1_VITVI Whole genome shotgun sequence of line PN40024, scaffold_3.assembly12x (Fragment) OS=Vitis vinifera GN=VIT_00021211001 PE=4 SV=1	NA	IPR006041; Pollen Ole e 1 allergen/extensin	NA
SIN_1006852	-2.71821	Down	0.00039372	0.000925931	492	18	3	1.19504	0.181602	HSP13_SOYBN 17.5 kDa class I heat shock protein OS=Glycine max GN=HSP17.5-M PE=3 SV=1	A3FPF5_NELNU Small molecular heat shock protein 19 OS=Nelumbo nucifera GN=HSP19 PE=2 SV=1	heat-shock protein, putative; K13993 HSP20 family protein	IPR002068; Heat shock protein Hsp20	NA
SIN_1000012	-2.68344	Down	1.54698e-14	9.70065e-14	372	82	14	7.20022	1.12085	NA	NA	NA	NA	NA
SIN_1006103	-2.67757	Down	6.6631e-07	2.21442e-06	771	35	6	1.48282	0.231772	NA	D7U1D1_VITVI Whole genome shotgun sequence of line PN40024, scaffold_37.assembly12x (Fragment) OS=Vitis vinifera GN=VIT_00023636001 PE=4 SV=1	NA	NA	NA
SIN_1020539	-2.6693	Down	6.68668e-06	1.98347e-05	1071	29	5	0.884471	0.139041	NA	D7TFD7_VITVI Whole genome shotgun sequence of line PN40024, scaffold_87.assembly12x (Fragment) OS=Vitis vinifera GN=VIT_00036901001 PE=4 SV=1	NA	NA	NA
SIN_1021213	-2.6693	Down	6.68668e-06	1.98372e-05	732	29	5	1.29408	0.203434	GEML8_ARATH Putative GEM-like protein 8 OS=Arabidopsis thaliana GN=At5g23370 PE=3 SV=1	B9RGH1_RICCO Putative uncharacterized protein OS=Ricinus communis GN=RCOM_1454040 PE=4 SV=1	NA	IPR004182; GRAM	NA
SIN_1010905	-2.6693	Down	6.68668e-06	1.98398e-05	1281	29	5	0.739476	0.116248	KING1_ARATH SNF1-related protein kinase regulatory subunit gamma 1 OS=Arabidopsis thaliana GN=KING1 PE=1 SV=2	B9RAG9_RICCO AMP-activated protein kinase, gamma regulatory subunit, putative OS=Ricinus communis GN=RCOM_1506390 PE=4 SV=1	AMP-activated protein kinase gamma2 subunit-like; K07200 5'-AMP-activated protein kinase, regulatory gamma subunit	IPR000644; Cystathionine beta-synthase, core	GO:0005515; protein binding; Molecular Function
SIN_1021282	-2.66758	Down	3.89594e-28	4.89658e-27	1743	168	29	3.14838	0.495523	CCSDS_ARATH Cyclin-SDS OS=Arabidopsis thaliana GN=SDS PE=1 SV=2	D7T8I3_VITVI Whole genome shotgun sequence of line PN40024, scaffold_11.assembly12x (Fragment) OS=Vitis vinifera GN=VIT_00011625001 PE=3 SV=1	CycA; cyclin A; K06627 cyclin A	IPR004367; Cyclin, C-terminal IPR006670; Cyclin IPR006671; Cyclin, N-terminal	GO:0005634; nucleus; Cellular Component
SIN_1007548	-2.66668	Down	6.50582e-19	5.34183e-18	480	110	19	7.4856	1.1789	ARG7_VIGRR Indole-3-acetic acid-induced protein ARG7 OS=Vigna radiata var. radiata GN=ARG7 PE=2 SV=1	D7TCA2_VITVI Whole genome shotgun sequence of line PN40024, scaffold_16.assembly12x (Fragment) OS=Vitis vinifera GN=VIT_00015023001 PE=4 SV=1	hypothetical protein LOC100266455; K14488 SAUR family protein	IPR003676; Auxin responsive SAUR protein	NA
SIN_1009976	-2.66463	Down	8.5329e-31	1.19404e-29	1047	185	32	5.77165	0.910263	DMC1_SOYBN Meiotic recombination protein DMC1 homolog OS=Glycine max PE=2 SV=1	B9RTJ3_RICCO Meiotic recombination protein dmc1, putative OS=Ricinus communis GN=RCOM_0910960 PE=3 SV=1	meiotic recombination protein dmc1, putative; K10872 meiotic recombination protein DMC1	IPR003593; ATPase, AAA+ type, core IPR013632; DNA recombination and repair protein Rad51, C-terminal IPR020587; DNA recombination/repair protein RecA, monomer-monomer interface IPR020588; DNA recombination/repair protein RecA/RadB, ATP-binding domain	GO:0000166; nucleotide binding; Molecular Function GO:0003677; DNA binding; Molecular Function GO:0005524; ATP binding; Molecular Function GO:0006259; DNA metabolic process; Biological Process GO:0008094; DNA-dependent ATPase activity; Molecular Function GO:0017111; nucleoside-triphosphatase activity; Molecular Function
SIN_1016210	-2.66376	Down	6.14924e-18	4.78783e-17	1641	104	18	2.07014	0.326684	PME28_ARATH Putative pectinesterase/pectinesterase inhibitor 28 OS=Arabidopsis thaliana GN=PME28 PE=2 SV=1	B9HXR2_POPTR Pectinesterase OS=Populus trichocarpa GN=POPTRDRAFT_565556 PE=3 SV=1	pectinesterase family protein (EC:3.1.1.11); K01051 pectinesterase [EC:3.1.1.11]	IPR000070; Pectinesterase, catalytic IPR006501; Pectinesterase inhibitor IPR018040; Pectinesterase, active site	GO:0004857; enzyme inhibitor activity; Molecular Function GO:0005618; cell wall; Cellular Component GO:0030599; pectinesterase activity; Molecular Function GO:0042545; cell wall modification; Biological Process
SIN_1023237	-2.65681	Down	6.83374e-05	0.000178972	1476	23	4	0.508998	0.0807118	LAC3_ARATH Laccase-3 OS=Arabidopsis thaliana GN=LAC3 PE=2 SV=2	D7SJP7_VITVI Whole genome shotgun sequence of line PN40024, scaffold_4.assembly12x (Fragment) OS=Vitis vinifera GN=VIT_00024634001 PE=4 SV=1	l-ascorbate oxidase, putative (EC:1.10.3.3); K00423 L-ascorbate oxidase [EC:1.10.3.3]	IPR001117; Multicopper oxidase, type 1 IPR002355; Multicopper oxidase, copper-binding site IPR011706; Multicopper oxidase, type 2 IPR011707; Multicopper oxidase, type 3	GO:0005507; copper ion binding; Molecular Function GO:0016491; oxidoreductase activity; Molecular Function GO:0055114; oxidation-reduction process; Biological Process
SIN_1005273	-2.61867	Down	1.36033e-27	1.68431e-26	633	168	30	8.66923	1.4115	NA	B9RZ89_RICCO Putative uncharacterized protein OS=Ricinus communis GN=RCOM_0936350 PE=4 SV=1	NA	NA	NA
SIN_1005014	-2.59268	Down	3.98428e-08	1.49616e-07	1125	44	8	1.27754	0.211788	PDI53_ARATH Protein disulfide-isomerase 5-3 OS=Arabidopsis thaliana GN=PDIL5-3 PE=2 SV=1	D7T0B4_VITVI Whole genome shotgun sequence of line PN40024, scaffold_177.assembly12x (Fragment) OS=Vitis vinifera GN=VIT_00001983001 PE=4 SV=1	NA	IPR012936; Domain of unknown function DUF1692	NA
SIN_1021715	-2.59268	Down	0.000123609	0.000312127	1959	22	4	0.366829	0.060812	INVB_DAUCA Beta-fructofuranosidase, soluble isoenzyme I OS=Daucus carota GN=INV*DC4 PE=1 SV=2	D5LY29_ORORA Soluble acid invertase 2 (Fragment) OS=Orobanche ramosa GN=SAI2 PE=2 SV=1	hypothetical protein; K01193 beta-fructofuranosidase [EC:3.2.1.26]	IPR001362; Glycoside hydrolase, family 32 IPR013148; Glycosyl hydrolases family 32, N-terminal IPR013189; Glycosyl hydrolase family 32, C-terminal IPR018053; Glycoside hydrolase, family 32, active site IPR021792; Beta-fructofuranosidase	GO:0004553; hydrolase activity, hydrolyzing O-glycosyl compounds; Molecular Function GO:0004564; beta-fructofuranosidase activity; Molecular Function GO:0004575; sucrose alpha-glucosidase activity; Molecular Function GO:0005975; carbohydrate metabolic process; Biological Process
SIN_1024236	-2.58634	Down	3.49484e-140	2.8307e-138	1668	909	166	17.8009	2.96398	ASOL_TOBAC L-ascorbate oxidase homolog OS=Nicotiana tabacum PE=2 SV=1	Q6UN74_TOBAC Ntp101 OS=Nicotiana tabacum GN=pntp302 PE=2 SV=1	sks12; sks12 (SKU5 Similar 12); copper ion binding / oxidoreductase (EC:1.10.3.3); K00423 L-ascorbate oxidase [EC:1.10.3.3]	IPR001117; Multicopper oxidase, type 1 IPR011706; Multicopper oxidase, type 2 IPR011707; Multicopper oxidase, type 3	GO:0005507; copper ion binding; Molecular Function GO:0016491; oxidoreductase activity; Molecular Function GO:0055114; oxidation-reduction process; Biological Process
SIN_1014874	-2.53924	Down	2.23892e-17	1.68529e-16	459	106	20	7.54342	1.29772	NA	B9H6F9_POPTR Predicted protein OS=Populus trichocarpa GN=POPTRDRAFT_818391 PE=4 SV=1	NA	IPR012881; Protein of unknown function DUF1685	NA
SIN_1009244	-2.52556	Down	0.000222332	0.000541202	444	21	4	1.54494	0.268312	NACA2_ARATH Nascent polypeptide-associated complex subunit alpha-like protein 2 OS=Arabidopsis thaliana GN=At3g49470 PE=2 SV=2	E0CVD7_VITVI Whole genome shotgun sequence of line PN40024, scaffold_98.assembly12x (Fragment) OS=Vitis vinifera GN=VIT_00038657001 PE=4 SV=1	hypothetical protein LOC100246856; K03626 nascent polypeptide-associated complex subunit alpha	IPR002715; Nascent polypeptide-associated complex NAC	NA
SIN_1022037	-2.5064	Down	6.43696e-65	2.07683e-63	522	430	83	26.9075	4.73556	NA	C6T7S3_SOYBN Putative uncharacterized protein OS=Glycine max PE=2 SV=1	NA	IPR009489; PAR1	NA
SIN_1013406	-2.50248	Down	6.91194e-06	2.04613e-05	3630	31	6	0.278952	0.0492276	GSO1_ARATH LRR receptor-like serine/threonine-protein kinase GSO1 OS=Arabidopsis thaliana GN=GSO1 PE=2 SV=1	A5B5R9_VITVI Putative uncharacterized protein OS=Vitis vinifera GN=VITISV_000078 PE=4 SV=1	hypothetical protein; K13420 LRR receptor-like serine/threonine-protein kinase FLS2 [EC:2.7.11.1]	IPR000719; Protein kinase, catalytic domain IPR001245; Serine-threonine/tyrosine-protein kinase IPR001611; Leucine-rich repeat IPR002290; Serine/threonine-protein kinase domain IPR003591; Leucine-rich repeat, typical subtype IPR008271; Serine/threonine-protein kinase, active site IPR013210; Leucine-rich repeat-containing N-terminal, type 2 IPR017441; Protein kinase, ATP binding site IPR020635; Ty…	GO:0004672; protein kinase activity; Molecular Function GO:0004674; protein serine/threonine kinase activity; Molecular Function GO:0005515; protein binding; Molecular Function GO:0005524; ATP binding; Molecular Function GO:0006468; protein phosphorylation; Biological Process
SIN_1010740	-2.49713	Down	1.28871e-93	6.35556e-92	618	628	122	33.193	5.87943	ASOL_TOBAC L-ascorbate oxidase homolog OS=Nicotiana tabacum PE=2 SV=1	Q6UN74_TOBAC Ntp101 OS=Nicotiana tabacum GN=pntp302 PE=2 SV=1	sks12; sks12 (SKU5 Similar 12); copper ion binding / oxidoreductase (EC:1.10.3.3); K00423 L-ascorbate oxidase [EC:1.10.3.3]	IPR001117; Multicopper oxidase, type 1 IPR011707; Multicopper oxidase, type 3	GO:0005507; copper ion binding; Molecular Function GO:0016491; oxidoreductase activity; Molecular Function GO:0055114; oxidation-reduction process; Biological Process
SIN_1006609	-2.45518	Down	6.92562e-05	0.000181175	819	25	5	0.997082	0.181823	LBD27_ARATH LOB domain-containing protein 27 OS=Arabidopsis thaliana GN=LBD27 PE=2 SV=1	B9R927_RICCO LOB domain-containing protein, putative OS=Ricinus communis GN=RCOM_1513210 PE=4 SV=1	hypothetical protein LOC100262205; K01955 carbamoyl-phosphate synthase large subunit [EC:6.3.5.5]	IPR004883; Lateral organ boundaries, LOB	NA
SIN_1004440	-2.45518	Down	6.92562e-05	0.000181196	315	25	5	2.59241	0.472741	NA	NA	hypothetical protein LOC100261830; K01512 acylphosphatase [EC:3.6.1.7]	NA	NA
SIN_1012683	-2.45518	Down	6.92562e-05	0.000181155	495	25	5	1.64972	0.300835	CML17_ARATH Probable calcium-binding protein CML17 OS=Arabidopsis thaliana GN=CML17 PE=2 SV=1	B9GZI7_POPTR Predicted protein OS=Populus trichocarpa GN=POPTRDRAFT_554051 PE=4 SV=1	hypothetical protein; K13448 calcium-binding protein CML	IPR002048; Calcium-binding EF-hand IPR018247; EF-Hand 1, calcium-binding site IPR018248; EF-hand IPR018249; EF-HAND 2	GO:0005509; calcium ion binding; Molecular Function
SIN_1019301	-2.45518	Down	6.92562e-05	0.000181216	1311	25	5	0.622891	0.113588	FB135_ARATH F-box protein At3g07870 OS=Arabidopsis thaliana GN=At3g07870 PE=2 SV=1	B9SNB1_RICCO Putative uncharacterized protein OS=Ricinus communis GN=RCOM_0174350 PE=4 SV=1	hypothetical protein LOC100252654; K10302 F-box protein 22	IPR001810; F-box domain, cyclin-like IPR013187; F-box associated domain, type 3	GO:0005515; protein binding; Molecular Function
SIN_1021633	-2.45518	Down	0.000397484	0.000934406	960	20	4	0.680509	0.124094	SOT17_ARATH Sulfotransferase 17 OS=Arabidopsis thaliana GN=SOT17 PE=1 SV=1	D7TXM0_VITVI Whole genome shotgun sequence of line PN40024, scaffold_106.assembly12x (Fragment) OS=Vitis vinifera GN=VIT_00011259001 PE=4 SV=1	SOT16; SOT16 (SULFOTRANSFERASE 16); desulfoglucosinolate sulfotransferase/ sulfotransferase; K11821 desulfoglucosinolate sulfotransferase A/B/C [EC:2.8.2.-]	IPR000863; Sulfotransferase domain	GO:0008146; sulfotransferase activity; Molecular Function
SIN_1016854	-2.45518	Down	6.92562e-05	0.000181135	222	25	5	3.67843	0.670781	NA	NA	NA	NA	NA
SIN_1026047	-2.42603	Down	2.3434e-08	8.97758e-08	633	49	10	2.52853	0.4705	TMEDA_TAKRU Transmembrane emp24 domain-containing protein 10 OS=Takifugu rubripes GN=tmed10 PE=3 SV=1	D7T010_VITVI Whole genome shotgun sequence of line PN40024, scaffold_34.assembly12x (Fragment) OS=Vitis vinifera GN=VIT_00022966001 PE=3 SV=1	similar to TIRAP3b long form; K05409 TRIF-related adaptor molecule	IPR009038; GOLD	GO:0006810; transport; Biological Process GO:0016021; integral to membrane; Cellular Component
SIN_1013615	-2.41865	Down	7.02546e-07	2.33186e-06	672	39	8	1.8957	0.354556	NA	B9RE58_RICCO Putative uncharacterized protein OS=Ricinus communis GN=RCOM_1618470 PE=4 SV=1	NA	IPR006460; Protein of unknown function DUF617, plant	NA
SIN_1016970	-2.41041	Down	1.06545e-50	2.6217e-49	645	349	72	17.6742	3.32458	Y1500_ARATH Probable tyrosine-protein phosphatase At1g05000 OS=Arabidopsis thaliana GN=At1g05000 PE=1 SV=1	B9T828_RICCO Tyrosine-protein phosphatase SIW14, putative OS=Ricinus communis GN=RCOM_0100300 PE=4 SV=1	NA	IPR004861; Protein-tyrosine phosphatase, SIW14-like IPR016130; Protein-tyrosine phosphatase, active site IPR020428; Protein-tyrosine phosphatase, dual specificity phosphatase, eukaryotic	GO:0004725; protein tyrosine phosphatase activity; Molecular Function GO:0016311; dephosphorylation; Biological Process GO:0016791; phosphatase activity; Molecular Function
SIN_1008657	-2.40174	Down	7.56338e-09	3.03354e-08	468	53	11	3.69918	0.70002	U497L_ARATH UPF0497 membrane protein At3g53850 OS=Arabidopsis thaliana GN=At3g53850 PE=2 SV=1	D7THI4_VITVI Whole genome shotgun sequence of line PN40024, scaffold_7.assembly12x (Fragment) OS=Vitis vinifera GN=VIT_00034106001 PE=4 SV=1	NA	IPR006702; Uncharacterised protein family UPF0497, trans-membrane plant	NA
SIN_1020337	-2.39628	Down	0.000122654	0.000310018	549	24	5	1.42795	0.271245	LOB_ARATH Protein LATERAL ORGAN BOUNDARIES OS=Arabidopsis thaliana GN=LOB PE=2 SV=1	B9I3C8_POPTR Predicted protein OS=Populus trichocarpa GN=POPTRDRAFT_891214 PE=4 SV=1	hypothetical protein LOC100262205; K01955 carbamoyl-phosphate synthase large subunit [EC:6.3.5.5]	IPR004883; Lateral organ boundaries, LOB	NA
SIN_1017581	-2.39628	Down	0.000122654	0.000309984	558	24	5	1.40492	0.26687	NA	Q9SKM8_ARATH Expressed protein OS=Arabidopsis thaliana GN=At2g28420 PE=2 SV=1	glyoxylase family protein; K08234 glyoxylase I family protein	IPR004360; Glyoxalase/bleomycin resistance protein/dioxygenase	NA
SIN_1004631	-2.36914	Down	6.196e-51	1.53108e-49	939	358	76	12.4535	2.41052	C3H14_ARATH Zinc finger CCCH domain-containing protein 14 OS=Arabidopsis thaliana GN=At1g66810 PE=2 SV=1	D7T8Y6_VITVI Whole genome shotgun sequence of line PN40024, scaffold_11.assembly12x (Fragment) OS=Vitis vinifera GN=VIT_00011819001 PE=4 SV=1	zfp36l2.2; zinc finger protein 36, C3H type-like 2, gene 2; K13056 CCCH zinc finger protein C3H-4	IPR000571; Zinc finger, CCCH-type	GO:0003676; nucleic acid binding; Molecular Function GO:0008270; zinc ion binding; Molecular Function
SIN_1013521	-2.36771	Down	1.31044e-23	1.36956e-22	1929	160	34	2.70934	0.524941	SUT35_ARATH Probable sulfate transporter 3.5 OS=Arabidopsis thaliana GN=SULTR3;5 PE=2 SV=1	B9RPC1_RICCO Sulfate transporter, putative OS=Ricinus communis GN=RCOM_0926970 PE=3 SV=1	SLC26A5; solute carrier family 26, member 5 (prestin); K14703 solute carrier family 26, member 5	IPR002645; Sulphate transporter/antisigma-factor antagonist STAS IPR011547; Sulphate transporter IPR018045; Sulphate anion transporter, conserved site	GO:0005215; transporter activity; Molecular Function GO:0006810; transport; Biological Process GO:0008271; secondary active sulfate transmembrane transporter activity; Molecular Function GO:0008272; sulfate transport; Biological Process GO:0016020; membrane; Cellular Component GO:0016021; integral to membrane; Cellular Component GO:0055085; transmembrane transport; Biological Process
SIN_1018572	-2.36761	Down	4.75662e-118	2.99886e-116	744	847	180	37.1865	7.20548	GDL81_ARATH GDSL esterase/lipase At5g41890 OS=Arabidopsis thaliana GN=At5g41890 PE=2 SV=1	B9RYU7_RICCO Zinc finger protein, putative OS=Ricinus communis GN=RCOM_1313600 PE=4 SV=1	Zeta-carotene desaturase, chloroplast precursor, putative (EC:1.14.99.30); K00514 zeta-carotene desaturase [EC:1.14.99.30]	IPR001087; Lipase, GDSL	GO:0006629; lipid metabolic process; Biological Process GO:0016788; hydrolase activity, acting on ester bonds; Molecular Function
SIN_1010153	-2.35564	Down	3.8154e-05	0.000103155	1362	28	6	0.671515	0.131201	FLRT_CITMA Flavanone 7-O-glucoside 2''-O-beta-L-rhamnosyltransferase OS=Citrus maxima GN=C12RT1 PE=1 SV=1	C9K5X9_VERPE Flavonoid glycosyltransferase UGT94C2 OS=Veronica persica GN=VpUGT2 PE=2 SV=1	UGT72E3; UDP-glycosyltransferase/ coniferyl-alcohol glucosyltransferase/ transferase, transferring glycosyl groups (EC:2.4.1.111); K12356 coniferyl-alcohol glucosyltransferase [EC:2.4.1.111]	IPR002213; UDP-glucuronosyl/UDP-glucosyltransferase	GO:0008152; metabolic process; Biological Process GO:0016758; transferase activity, transferring hexosyl groups; Molecular Function
SIN_1004597	-2.35564	Down	4.75714e-11	2.29276e-10	1221	70	15	1.87265	0.36588	LARP7_MOUSE La-related protein 7 OS=Mus musculus GN=Larp7 PE=1 SV=2	D7TPP1_VITVI Whole genome shotgun sequence of line PN40024, scaffold_63.assembly12x (Fragment) OS=Vitis vinifera GN=VIT_00031802001 PE=4 SV=1	hypothetical protein; K11090 lupus La protein	IPR000504; RNA recognition motif domain IPR002344; Lupus La protein IPR006630; RNA-binding protein Lupus La	GO:0003676; nucleic acid binding; Molecular Function GO:0003723; RNA binding; Molecular Function GO:0005634; nucleus; Cellular Component GO:0006396; RNA processing; Biological Process GO:0030529; ribonucleoprotein complex; Cellular Component
SIN_1008904	-2.35564	Down	3.8154e-05	0.000103143	1557	28	6	0.587414	0.114769	ARFQ_ARATH Auxin response factor 17 OS=Arabidopsis thaliana GN=ARF17 PE=2 SV=1	B9RJC5_RICCO Auxin response factor, putative OS=Ricinus communis GN=RCOM_1033160 PE=4 SV=1	hypothetical protein; K14486 auxin response factor	IPR003340; Transcriptional factor B3 IPR010525; Auxin response factor	GO:0003677; DNA binding; Molecular Function GO:0005634; nucleus; Cellular Component GO:0006355; regulation of transcription, DNA-dependent; Biological Process GO:0009725; response to hormone stimulus; Biological Process GO:0045449; regulation of transcription; Biological Process
SIN_1017570	-2.34475	Down	1.76427e-13	1.03172e-12	1008	88	19	2.85166	0.56138	NA	B9RVJ9_RICCO Putative uncharacterized protein OS=Ricinus communis GN=RCOM_0963860 PE=4 SV=1	NA	IPR005134; Uncharacterised protein family UPF0114	NA
SIN_1013498	-2.31715	Down	2.11178e-237	3.30614e-235	852	1763	388	67.5908	13.563	SPX1_ARATH SPX domain-containing protein 1 OS=Arabidopsis thaliana GN=SPX1 PE=2 SV=2	A5BFC3_VITVI Putative uncharacterized protein OS=Vitis vinifera GN=VITISV_038424 PE=4 SV=1	ankyrin repeat protein nuc-2, putative; K06653 CDK inhibitor PHO81	IPR004331; SPX, N-terminal	NA
SIN_1003368	-2.3075	Down	1.16937e-201	1.55874e-199	1713	1503	333	28.66	5.78963	XYNZ_CLOTH Endo-1,4-beta-xylanase Z OS=Clostridium thermocellum (strain ATCC 27405 / DSM 1237) GN=xynZ PE=1 SV=3	D7SXQ0_VITVI Whole genome shotgun sequence of line PN40024, scaffold_91.assembly12x (Fragment) OS=Vitis vinifera GN=VIT_00037833001 PE=4 SV=1	hypothetical protein ; K01181 endo-1,4-beta-xylanase [EC:3.2.1.8]	IPR001000; Glycoside hydrolase, family 10	GO:0004553; hydrolase activity, hydrolyzing O-glycosyl compounds; Molecular Function GO:0005975; carbohydrate metabolic process; Biological Process
SIN_1011255	-2.29371	Down	1.03713e-21	9.89092e-21	849	152	34	5.84805	1.19271	NA	B9IIV6_POPTR Predicted protein OS=Populus trichocarpa GN=POPTRDRAFT_777438 PE=4 SV=1	NA	NA	NA
SIN_1002983	-2.29079	Down	4.12074e-09	1.69114e-08	492	58	13	3.85068	0.78694	NA	NA	NA	NA	NA
SIN_1014759	-2.28853	Down	6.94284e-08	2.54567e-07	2172	49	11	0.736905	0.150833	FB348_ARATH F-box protein At2g16365 OS=Arabidopsis thaliana GN=At2g16365 PE=2 SV=2	B9RH64_RICCO Putative uncharacterized protein OS=Ricinus communis GN=RCOM_1447500 PE=4 SV=1	NA	NA	NA
SIN_1012613	-2.2762	Down	1.91196e-22	1.88904e-21	3207	159	36	1.61947	0.334324	CKI1_ARATH Histidine kinase CKI1 OS=Arabidopsis thaliana GN=CKI1 PE=1 SV=1	A5BEQ3_VITVI Putative uncharacterized protein OS=Vitis vinifera GN=VITISV_032223 PE=4 SV=1	AHK3; AHK3 (ARABIDOPSIS HISTIDINE KINASE 3); cytokinin receptor/ osmosensor/ protein histidine kinase; K14489 arabidopsis histidine kinase 2/3/4 (cytokinin receptor) [EC:2.7.13.3]	IPR001789; Signal transduction response regulator, receiver domain IPR003594; ATPase-like, ATP-binding domain IPR003661; Signal transduction histidine kinase, subgroup 1, dimerisation/phosphoacceptor domain IPR004358; Signal transduction histidine kinase-related protein, C-terminal IPR005467; Signal transduction histidine kinase, core	GO:0000155; two-component sensor activity; Molecular Function GO:0000156; two-component response regulator activity; Molecular Function GO:0000160; two-component signal transduction system (phosphorelay); Biological Process GO:0004673; protein histidine kinase activity; Molecular Function GO:0005524; ATP binding; Molecular Function GO:0006355; regulation of transcription, DNA-dependent; Biologica…
SIN_1024910	-2.2728	Down	1.49586e-38	2.6236e-37	189	282	64	48.7374	10.0851	NA	NA	NA	NA	NA
SIN_1020077	-2.27075	Down	0.00037786	0.000891688	858	22	5	0.837549	0.173559	FABG_THEMA 3-oxoacyl-[acyl-carrier-protein] reductase FabG OS=Thermotoga maritima GN=fabG PE=3 SV=1	A5AS66_VITVI Putative uncharacterized protein OS=Vitis vinifera GN=VITISV_036158 PE=3 SV=1	binding / catalytic/ oxidoreductase; K00059 3-oxoacyl-[acyl-carrier protein] reductase [EC:1.1.1.100]	IPR002198; Short-chain dehydrogenase/reductase SDR IPR002347; Glucose/ribitol dehydrogenase IPR020904; Short-chain dehydrogenase/reductase, conserved site	GO:0008152; metabolic process; Biological Process GO:0016491; oxidoreductase activity; Molecular Function GO:0055114; oxidation-reduction process; Biological Process
SIN_1017099	-2.26063	Down	1.44114e-38	2.52953e-37	2679	284	65	3.46275	0.722611	SYCP1_ARATH Synaptonemal complex protein 1 OS=Arabidopsis thaliana GN=ZYP1A PE=2 SV=1	E0CRK4_VITVI Whole genome shotgun sequence of line PN40024, scaffold_1.assembly12x (Fragment) OS=Vitis vinifera GN=VIT_00009028001 PE=4 SV=1	NA	NA	NA
SIN_1022877	-2.24872	Down	0.000116127	0.000294637	1137	26	6	0.746944	0.157164	OPR1_ARATH 12-oxophytodienoate reductase 1 OS=Arabidopsis thaliana GN=OPR1 PE=1 SV=2	B9N742_POPTR Predicted protein OS=Populus trichocarpa GN=POPTRDRAFT_583492 PE=4 SV=1	Os06g0215600; K05894 12-oxophytodienoic acid reductase [EC:1.3.1.42]	IPR001155; NADH:flavin oxidoreductase/NADH oxidase, N-terminal	GO:0010181; FMN binding; Molecular Function GO:0016491; oxidoreductase activity; Molecular Function
SIN_1011715	-2.24872	Down	2.05372e-06	6.46345e-06	294	39	9	4.33304	0.911714	NA	B9R7E5_RICCO Putative uncharacterized protein OS=Ricinus communis GN=RCOM_1590960 PE=4 SV=1	NA	IPR002048; Calcium-binding EF-hand IPR018247; EF-Hand 1, calcium-binding site IPR018248; EF-hand IPR018249; EF-HAND 2	GO:0005509; calcium ion binding; Molecular Function
SIN_1013089	-2.23561	Down	7.60174e-11	3.60932e-10	954	73	17	2.49948	0.530718	NFYAA_ARATH Nuclear transcription factor Y subunit A-10 OS=Arabidopsis thaliana GN=NFYA10 PE=2 SV=2	A5PGU0_ANTMA YA1 OS=Antirrhinum majus GN=nf-YA PE=2 SV=1	Os03g0174900; K08064 nuclear transcription factor Y, alpha	IPR001289; CCAAT-binding transcription factor, subunit B	GO:0003700; sequence-specific DNA binding transcription factor activity; Molecular Function GO:0005634; nucleus; Cellular Component GO:0006355; regulation of transcription, DNA-dependent; Biological Process
SIN_1016220	-2.23026	Down	0	0	1866	2691	629	47.1061	10.0393	PME28_ARATH Putative pectinesterase/pectinesterase inhibitor 28 OS=Arabidopsis thaliana GN=PME28 PE=2 SV=1	D7U9X3_VITVI Pectinesterase (Fragment) OS=Vitis vinifera GN=VIT_00031165001 PE=3 SV=1	pectinesterase family protein (EC:3.1.1.11); K01051 pectinesterase [EC:3.1.1.11]	IPR000070; Pectinesterase, catalytic IPR006501; Pectinesterase inhibitor IPR018040; Pectinesterase, active site	GO:0004857; enzyme inhibitor activity; Molecular Function GO:0005618; cell wall; Cellular Component GO:0030599; pectinesterase activity; Molecular Function GO:0042545; cell wall modification; Biological Process
SIN_1010085	-2.23011	Down	2.4525e-11	1.21309e-10	453	77	18	5.55223	1.18342	NA	C6T3Q2_SOYBN Putative uncharacterized protein OS=Glycine max PE=2 SV=1	NA	NA	NA
SIN_1000076	-2.22071	Down	1.12533e-05	3.24884e-05	495	34	8	2.24362	0.481336	MFP1_SOLLC MAR-binding filament-like protein 1 OS=Solanum lycopersicum GN=MFP1 PE=1 SV=1	D7U0L5_VITVI Whole genome shotgun sequence of line PN40024, scaffold_2.assembly12x (Fragment) OS=Vitis vinifera GN=VIT_00017115001 PE=4 SV=1	NA	NA	NA
SIN_1001599	-2.22071	Down	1.12533e-05	3.24925e-05	1113	34	8	0.997835	0.214071	ACCH1_ARATH 1-aminocyclopropane-1-carboxylate oxidase homolog 1 OS=Arabidopsis thaliana GN=At1g06620 PE=2 SV=1	B9HUA5_POPTR Predicted protein OS=Populus trichocarpa GN=POPTRDRAFT_881158 PE=3 SV=1	bx6; benzoxazin6; K13229 2-oxoglutarate-dependent dioxygenase [EC:1.14.11.-]	IPR005123; Oxoglutarate/iron-dependent oxygenase	GO:0016491; oxidoreductase activity; Molecular Function
SIN_1025178	-2.21571	Down	1.30051e-10	6.05165e-10	675	72	17	3.48421	0.750082	NA	D7UE73_VITVI Whole genome shotgun sequence of line PN40024, scaffold_477.assembly12x (Fragment) OS=Vitis vinifera GN=VIT_00007074001 PE=4 SV=1	NA	IPR006460; Protein of unknown function DUF617, plant	NA
SIN_1006121	-2.21528	Down	7.56e-27	9.0997e-26	669	199	47	9.71632	2.09236	CAES_ARATH Probable carbohydrate esterase At4g34215 OS=Arabidopsis thaliana GN=At4g34215 PE=1 SV=2	B9R763_RICCO Putative uncharacterized protein OS=Ricinus communis GN=RCOM_1589130 PE=4 SV=1	NA	IPR005181; Domain of unknown function DUF303, acetylesterase putative	NA
SIN_1016597	-2.19214	Down	1.12402e-07	4.04132e-07	372	50	12	4.39038	0.960731	NA	NA	NA	NA	NA
SIN_1000563	-2.18387	Down	6.2066e-05	0.000163576	1560	29	7	0.607223	0.13364	NA	D7TEC3_VITVI Whole genome shotgun sequence of line PN40024, scaffold_59.assembly12x (Fragment) OS=Vitis vinifera GN=VIT_00030484001 PE=4 SV=1	hypothetical protein LOC100241486; K14606 lycopene cyclase CruP	IPR008671; Lycopene cyclase-type, FAD-binding	GO:0016117; carotenoid biosynthetic process; Biological Process GO:0016705; oxidoreductase activity, acting on paired donors, with incorporation or reduction of molecular oxygen; Molecular Function
SIN_1003948	-2.17278	Down	6.06026e-06	1.80638e-05	1467	37	9	0.823847	0.182716	C81D1_ARATH Cytochrome P450 81D1 OS=Arabidopsis thaliana GN=CYP81D1 PE=2 SV=1	Q33DX9_9LAMI Cytochrome P450 OS=Sesamum radiatum GN=CYP81Q2 PE=2 SV=1	CYP81D3; electron carrier/ heme binding / iron ion binding / monooxygenase/ oxygen binding; K00517 [EC:1.14.-.-]	IPR001128; Cytochrome P450 IPR002401; Cytochrome P450, E-class, group I IPR017972; Cytochrome P450, conserved site	GO:0004497; monooxygenase activity; Molecular Function GO:0005506; iron ion binding; Molecular Function GO:0009055; electron carrier activity; Molecular Function GO:0020037; heme binding; Molecular Function GO:0055114; oxidation-reduction process; Biological Process
SIN_1010122	-2.17278	Down	2.7833e-15	1.83097e-14	315	111	27	11.5103	2.5528	NA	NA	NA	NA	NA
SIN_1020359	-2.16887	Down	1.90919e-06	6.03302e-06	2262	41	10	0.592061	0.131665	NA	B9SSG9_RICCO Putative uncharacterized protein OS=Ricinus communis GN=RCOM_1061840 PE=4 SV=1	NA	NA	NA
SIN_1012830	-2.15163	Down	6.6819e-21	6.07912e-20	201	158	39	25.6765	5.77873	NA	A5BNG0_VITVI Putative uncharacterized protein OS=Vitis vinifera GN=VITISV_002769 PE=4 SV=1	NA	NA	NA
SIN_1018574	-2.15032	Down	6.91392e-12	3.58482e-11	384	85	21	7.23041	1.62874	M810_ARATH Uncharacterized mitochondrial protein AtMg00810 OS=Arabidopsis thaliana GN=AtMg00810 PE=4 SV=1	A5BNR5_VITVI Putative uncharacterized protein OS=Vitis vinifera GN=VITISV_035665 PE=4 SV=1	hypothetical protein LOC100247527; K10760 adenylate isopentenyltransferase (cytokinin synthase)	NA	NA
SIN_1026895	-2.13325	Down	3.30494e-05	9.00214e-05	399	32	8	2.6197	0.597146	ACPM_ARATH Acyl carrier protein, mitochondrial OS=Arabidopsis thaliana GN=At2g44620 PE=2 SV=1	B9SA59_RICCO Acyl carrier protein OS=Ricinus communis GN=RCOM_0860860 PE=3 SV=1	acyl carrier protein, putative; K03955 NADH dehydrogenase (ubiquinone) 1 alpha/beta subcomplex 1 [EC:1.6.5.3 1.6.99.3]	IPR006163; Phosphopantetheine-binding IPR009081; Acyl carrier protein-like	GO:0000036; acyl carrier activity; Molecular Function GO:0048037; cofactor binding; Molecular Function
SIN_1007532	-2.13325	Down	9.0556e-151	7.94135e-149	1515	1236	309	26.649	6.07449	E135_ARATH Glucan endo-1,3-beta-glucosidase 5 OS=Arabidopsis thaliana GN=At4g31140 PE=1 SV=1	B9RR12_RICCO Glucan endo-1,3-beta-glucosidase, putative OS=Ricinus communis GN=RCOM_0708260 PE=3 SV=1	NA	IPR000490; Glycoside hydrolase, family 17 IPR012946; X8	GO:0004553; hydrolase activity, hydrolyzing O-glycosyl compounds; Molecular Function GO:0005975; carbohydrate metabolic process; Biological Process
SIN_1011912	-2.13325	Down	0.000345146	0.000819296	645	24	6	1.21542	0.277048	NA	NA	NA	NA	NA
SIN_1015505	-2.1242	Down	4.68398e-78	1.90354e-76	2115	636	160	9.82249	2.25306	HSP83_IPONI Heat shock protein 83 OS=Ipomoea nil GN=HSP83A PE=2 SV=1	B9MX47_POPTR Predicted protein OS=Populus trichocarpa GN=POPTRDRAFT_592912 PE=3 SV=1	hypothetical protein; K04079 molecular chaperone HtpG	IPR001404; Heat shock protein Hsp90 IPR003594; ATPase-like, ATP-binding domain IPR019805; Heat shock protein Hsp90, conserved site IPR020575; Heat shock protein Hsp90, N-terminal	GO:0005524; ATP binding; Molecular Function GO:0006457; protein folding; Biological Process GO:0006950; response to stress; Biological Process GO:0051082; unfolded protein binding; Molecular Function
SIN_1010436	-2.11053	Down	5.7198e-09	2.31642e-08	1353	63	16	1.52096	0.352197	DRG2_HUMAN Developmentally-regulated GTP-binding protein 2 OS=Homo sapiens GN=DRG2 PE=1 SV=1	B9GWB7_POPTR Predicted protein OS=Populus trichocarpa GN=POPTRDRAFT_813711 PE=4 SV=1	hypothetical protein; K06944	IPR002917; GTP-binding protein, HSR1-related IPR004095; TGS IPR006073; GTP1/OBG IPR006074; GTP1/OBG, conserved site	GO:0005525; GTP binding; Molecular Function GO:0005622; intracellular; Cellular Component
SIN_1023521	-2.10008	Down	1.74139e-06	5.52899e-06	414	43	11	3.39268	0.791327	NA	B9H9U5_POPTR Predicted protein OS=Populus trichocarpa GN=POPTRDRAFT_560504 PE=4 SV=1	NA	NA	NA
SIN_1004851	-2.08321	Down	1.79887e-11	9.01446e-11	678	85	22	4.0951	0.966399	HEC2_ARATH Transcription factor HEC2 OS=Arabidopsis thaliana GN=HEC2 PE=1 SV=1	E0CPU4_VITVI Whole genome shotgun sequence of line PN40024, scaffold_1.assembly12x (Fragment) OS=Vitis vinifera GN=VIT_00009479001 PE=4 SV=1	basic helix-loop-helix (bHLH) family protein; K10863 aprataxin [EC:3.-.-.-]	IPR001092; Helix-loop-helix DNA-binding domain	GO:0030528; transcription regulator activity; Molecular Function GO:0045449; regulation of transcription; Biological Process
SIN_1003758	-2.08078	Down	0.000181132	0.000446269	1548	27	7	0.569728	0.134676	NA	B9H3S5_POPTR Putative uncharacterized protein OS=Populus trichocarpa GN=POPTRDRAFT_1076074 PE=4 SV=1	NA	IPR004253; Domain of unknown function DUF231, plant	NA
SIN_1001388	-2.07066	Down	3.12308e-25	3.51094e-24	669	203	53	9.91163	2.35946	DYT1_ARATH Transcription factor DYSFUNCTIONAL TAPETUM 1 OS=Arabidopsis thaliana GN=DYT1 PE=2 SV=1	A5BG38_VITVI Putative uncharacterized protein OS=Vitis vinifera GN=VITISV_006000 PE=4 SV=1	NA	IPR001092; Helix-loop-helix DNA-binding domain	GO:0030528; transcription regulator activity; Molecular Function GO:0045449; regulation of transcription; Biological Process
SIN_1025577	-2.06151	Down	3.97328e-31	5.62749e-30	1014	255	67	8.21443	1.96789	C3H14_ARATH Zinc finger CCCH domain-containing protein 14 OS=Arabidopsis thaliana GN=At1g66810 PE=2 SV=1	D7T8Y6_VITVI Whole genome shotgun sequence of line PN40024, scaffold_11.assembly12x (Fragment) OS=Vitis vinifera GN=VIT_00011819001 PE=4 SV=1	cth1, MGC123163, cb266, fa18c01, wu:fa18c01, zfcth1; cth1; K13056 CCCH zinc finger protein C3H-4	IPR000571; Zinc finger, CCCH-type	GO:0003676; nucleic acid binding; Molecular Function GO:0008270; zinc ion binding; Molecular Function
SIN_1006518	-2.05925	Down	9.3151e-06	2.7121e-05	486	38	10	2.55401	0.612812	NA	NA	NA	NA	NA
SIN_1016219	-2.04513	Down	1.408e-224	2.02743e-222	1203	1953	519	53.0288	12.8489	PME58_ARATH Probable pectinesterase/pectinesterase inhibitor 58 OS=Arabidopsis thaliana GN=PME58 PE=2 SV=1	B9HXR2_POPTR Pectinesterase OS=Populus trichocarpa GN=POPTRDRAFT_565556 PE=3 SV=1	pectinesterase family protein (EC:3.1.1.11); K01051 pectinesterase [EC:3.1.1.11]	IPR000070; Pectinesterase, catalytic IPR018040; Pectinesterase, active site	GO:0005618; cell wall; Cellular Component GO:0030599; pectinesterase activity; Molecular Function GO:0042545; cell wall modification; Biological Process
[truncated: 598 more rows]
