# Supplementary material for: Comparative transcriptome profiling of the fertile and sterile flower buds of a dominant genic male sterile line in sesame (Sesamum indicum L.)
Source: BMC Plant Biol. 2016 Nov 10;16:250. doi: 10.1186/s12870-016-0934-x (PMC5105256; doi:10.1186/s12870-016-0934-x)
Supplement: Additional file 2: Table S3. — Blast results of sesame 1445 DEGs in MapMan pathway analysis. (XLSX 264 kb) [file 12870_2016_934_MOESM2_ESM.xlsx]

## Sheet: Sheet1
Table S3. Blast results of sesame 1445 DEGs in MapMan pathway analysis
Subject id	Query id	% identity	e-value	bit score	Genome	Start	End	geneLength	DGMS-F1-Expression	DGMS-S1-Expression	DGMS-F1-RPKM	DGMS-S1-RPKM	log2 Ratio(DGMS-S1/DGMS-F1)	Up-Down-Regulation(DGMS-S1/DGMS-F1)	P-value	FDR	swissprot
AT1G01225	SIN_1005738	71.24	8e-108	315	LG11	301348	302162	720	221	101	10.0262	4.17785	-1.26294	Down	3.51414e-14	2.15099e-13	NA
AT1G01550	SIN_1008145	22.3	9e-11	62	LG1	15855997	15857723	924	212	515	7.49443	16.5996	1.14726	Up	2.52434e-24	2.7287e-23	BPS1_ARATH Protein BPS1, chloroplastic OS=Arabidopsis thaliana GN=BPS1 PE=2 SV=1
AT1G01580	SIN_1009961	51.04	0	733	LG11	1018330	1023629	2166	179	448	2.69941	6.16004	1.19029	Up	1.48571e-22	1.4754e-21	NOXA_DICDI Superoxide-generating NADPH oxidase heavy chain subunit A OS=Dictyostelium discoideum GN=noxA PE=2 SV=1
AT1G01690	SIN_1014074	44.36	2e-48	170	LG1	17753082	17757561	930	62	22	2.17763	0.704536	-1.62801	Down	1.29414e-06	4.17369e-06	PAIR1_ORYSJ Protein PAIR1 OS=Oryza sativa subsp. japonica GN=PAIR1 PE=2 SV=1
AT1G02070	SIN_1015364	61.7	8e-13	63.2	LG3	17446721	17447894	576	35	89	1.98482	4.60184	1.2132	Up	1.08621e-05	3.14212e-05	NA
AT1G02170	SIN_1023038	51.96	1e-97	299	LG8	18186159	18190779	1140	49	145	1.404	3.78815	1.43195	Up	1.61709e-10	7.46375e-10	MCA1_ARATH Metacaspase-1 OS=Arabidopsis thaliana GN=AMC1 PE=1 SV=1
AT1G02205	SIN_1003190	57.85	0	711	LG1	14305935	14310141	1767	132	390	2.44013	6.57342	1.42969	Up	8.63722e-26	9.93004e-25	WAX2_ARATH Protein WAX2 OS=Arabidopsis thaliana GN=WAX2 PE=1 SV=1
AT1G02570	SIN_1012729	44.2	3e-52	176	LG6	19917626	19919828	891	46	109	1.68638	3.64345	1.11138	Up	5.47676e-06	1.64022e-05	NA
AT1G02790	SIN_1026641	38.37	1e-92	288	LG8	11302958	11304741	1203	319	147	8.66164	3.63928	-1.25099	Down	1.56026e-19	1.32301e-18	PGLR2_PLAAC Exopolygalacturonase (Fragment) OS=Platanus acerifolia GN=plaa2 PE=1 SV=1
AT1G02970	SIN_1012788	60.93	0	564	LG6	20424257	20427953	1401	338	140	7.8805	2.97614	-1.40484	Down	2.42906e-24	2.62936e-23	WEE1_ARATH Wee1-like protein kinase OS=Arabidopsis thaliana GN=WEE1 PE=1 SV=1
AT1G03220	SIN_1012828	65.67	0	564	LG6	20822708	20824428	1299	387	968	9.73143	22.1937	1.18943	Up	8.5155e-47	1.89724e-45	7SB1_SOYBN Basic 7S globulin OS=Glycine max GN=BG PE=1 SV=2
AT1G03820	SIN_1019287	36.49	0.049	34.7	LG14	2489186	2491183	852	34	92	1.30351	3.21597	1.30285	Up	2.25402e-06	7.06904e-06	NA
AT1G03840	SIN_1016807	52.3	1e-154	453	LG16	408065	410490	1392	5	29	0.117329	0.620472	2.40281	Up	6.95168e-05	0.000181775	MGP_ARATH Zinc finger protein MAGPIE OS=Arabidopsis thaliana GN=MGP PE=1 SV=1
AT1G04010	SIN_1009711	72.33	0	906	LG6	2667581	2674864	1740	352	188	6.60798	3.2179	-1.03809	Down	3.01026e-16	2.11507e-15	LCAT2_ARATH Phospholipid--sterol O-acyltransferase OS=Arabidopsis thaliana GN=PSAT PE=2 SV=2
AT1G04020	SIN_1009714	42.83	4e-134	413	LG6	2685667	2690441	1872	495	251	8.63723	3.9933	-1.11299	Down	1.05104e-24	1.15268e-23	BRCA1_ARATH Protein BREAST CANCER SUSCEPTIBILITY 1 homolog OS=Arabidopsis thaliana GN=BRCA1 PE=2 SV=1
AT1G04040	SIN_1000115	45	3.6	26.2	scaffold00818	420	677	258	8	32	1.01285	3.69397	1.86675	Up	0.000350124	0.00082993	NA
AT1G04110	SIN_1026299	43.54	0	563	LG1	4806731	4808851	2121	1797	3942	27.6747	55.3528	1.00009	Up	3.2595e-140	2.64928e-138	SUBL_ARATH Subtilisin-like protease OS=Arabidopsis thaliana GN=ARA12 PE=1 SV=1
AT1G04210	SIN_1021854	36.62	1e-93	321	LG3	14700853	14707976	2571	110	59	1.39754	0.683461	-1.03196	Down	5.65632e-06	1.6916e-05	LAP4_DROME Protein lap4 OS=Drosophila melanogaster GN=scrib PE=1 SV=1
AT1G04330	SIN_1021812	53.01	1e-15	68.2	LG3	15288120	15288875	315	194	97	20.1171	9.17117	-1.13325	Down	7.39512e-11	3.51622e-10	Y4445_ARATH Uncharacterized protein At4g14450, chloroplastic OS=Arabidopsis thaliana GN=At4g14450 PE=2 SV=1
AT1G04500	SIN_1015297	41.91	8e-80	255	LG3	16730460	16737651	1302	10	39	0.250879	0.892108	1.83023	Up	9.30474e-05	0.000239044	COL3_ARATH Zinc finger protein CONSTANS-LIKE 3 OS=Arabidopsis thaliana GN=COL3 PE=1 SV=1
AT1G04650	SIN_1015346	43.51	0	677	LG3	17246958	17249650	2511	408	204	5.30748	2.41962	-1.13325	Down	3.33048e-21	3.09153e-20	NA
AT1G04880	SIN_1019008	53.04	6e-107	330	LG10	4038695	4042713	1548	332	179	7.00555	3.44386	-1.02447	Down	4.12434e-15	2.68814e-14	HMG15_ARATH High mobility group B protein 15 OS=Arabidopsis thaliana GN=HMGB15 PE=2 SV=1
AT1G05000	SIN_1016970	79.29	8e-96	282	LG16	2236558	2240166	645	349	72	17.6742	3.32458	-2.41041	Down	1.06545e-50	2.6217e-49	Y1500_ARATH Probable tyrosine-protein phosphatase At1g05000 OS=Arabidopsis thaliana GN=At1g05000 PE=1 SV=1
AT1G05470	SIN_1006518	43.4	0.82	30	LG9	10543534	10544019	486	38	10	2.55401	0.612812	-2.05925	Down	9.3151e-06	2.7121e-05	NA
AT1G05500	SIN_1020967	67.54	0	707	LG6	15864925	15868202	1491	17	0	0.372431	0.001	-8.54083	Down	3.25954e-06	1.00297e-05	EST2A_XENLA Extended synaptotagmin-2-A OS=Xenopus laevis GN=esyt2-a PE=2 SV=1
AT1G06010	SIN_1001888	66	4e-17	70.1	LG4	16316980	16317229	174	113	53	21.2131	9.07173	-1.22551	Down	1.25909e-07	4.50267e-07	NA
AT1G06260	SIN_1016793	53.33	2e-125	367	LG16	298118	300978	999	170	4124	5.55851	122.947	4.46719	Up	0	0	CEP2_ARATH KDEL-tailed cysteine endopeptidase CEP2 OS=Arabidopsis thaliana GN=CEP2 PE=2 SV=1
AT1G06330	SIN_1016199	34.67	5e-12	63.9	LG3	524630	525833	1011	113	294	3.65092	8.66084	1.24625	Up	2.3628e-16	1.66769e-15	NA
AT1G06620	SIN_1001599	56.18	1e-143	416	LG10	2321972	2323526	1113	34	8	0.997835	0.214071	-2.22071	Down	1.12533e-05	3.24925e-05	ACCH1_ARATH 1-aminocyclopropane-1-carboxylate oxidase homolog 1 OS=Arabidopsis thaliana GN=At1g06620 PE=2 SV=1
AT1G07060	SIN_1023207	43.89	2e-41	144	LG6	7038235	7042352	720	237	72	10.752	2.97827	-1.85207	Down	2.21474e-25	2.50185e-24	NA
AT1G07430	SIN_1023281	63.94	7e-145	423	LG6	6285096	6288371	1203	382	190	10.3722	4.70383	-1.14082	Down	3.76894e-20	3.29405e-19	P2C03_ARATH Protein phosphatase 2C 3 OS=Arabidopsis thaliana GN=AIP1 PE=1 SV=1
AT1G08590	SIN_1007103	61.9	0	1219	LG4	15717085	15720372	3045	165	373	1.76999	3.64825	1.04346	Up	1.07094e-15	7.26213e-15	PXL1_ARATH Leucine-rich repeat receptor-like protein kinase PXL1 OS=Arabidopsis thaliana GN=PXL1 PE=2 SV=1
AT1G09155	SIN_1022729	46.07	1e-78	243	LG8	16015943	16018948	789	47	126	1.94579	4.75617	1.28944	Up	3.80654e-08	1.43287e-07	P2B15_ARATH F-box protein PP2-B15 OS=Arabidopsis thaliana GN=PP2B15 PE=2 SV=2
AT1G09420	SIN_1025932	59.66	0	550	LG10	13384388	13391106	1500	222	85	4.83433	1.68768	-1.51827	Down	2.30632e-18	1.84056e-17	G6PD4_ARATH Glucose-6-phosphate 1-dehydrogenase 4, chloroplastic OS=Arabidopsis thaliana GN=At1g09420 PE=2 SV=1
AT1G09580	SIN_1026047	63.11	2e-94	278	LG10	14469829	14471513	633	49	10	2.52853	0.4705	-2.42603	Down	2.3434e-08	8.97758e-08	TMEDA_TAKRU Transmembrane emp24 domain-containing protein 10 OS=Takifugu rubripes GN=tmed10 PE=3 SV=1
AT1G09790	SIN_1022915	56.21	8e-163	473	LG8	17437500	17439458	1470	130	315	2.88869	6.382	1.14359	Up	2.13812e-15	1.41895e-14	COBL6_ARATH COBRA-like protein 6 OS=Arabidopsis thaliana GN=COBL6 PE=2 SV=2
AT1G10200	SIN_1026145	81.67	3e-109	314	LG10	15245883	15247055	585	982	327	54.8316	16.6477	-1.71968	Down	2.7496e-90	1.31434e-88	SF3_HELAN Pollen-specific protein SF3 OS=Helianthus annuus GN=SF3 PE=2 SV=1
AT1G10385	SIN_1003602	30.23	0.67	31.2	scaffold00109	405605	407533	678	131	37	6.31127	1.62531	-1.95722	Down	1.02777e-15	6.97956e-15	NA
AT1G10585	SIN_1007767	37.5	0.14	31.2	LG5	2419245	2419947	408	13	87	1.04078	6.35072	2.60926	Up	2.19112e-13	1.27303e-12	NA
AT1G10690	SIN_1026620	45.79	2e-23	89	LG8	11497996	11498938	315	80	41	8.29573	3.87647	-1.09762	Down	4.76574e-05	0.000127328	NA
AT1G10780	SIN_1026048	64.68	0	564	LG10	14472091	14473569	1260	500	221	12.9621	5.22379	-1.31113	Down	7.43896e-32	1.0805e-30	FB2_ARATH F-box protein At1g10780 OS=Arabidopsis thaliana GN=At1g10780 PE=2 SV=1
AT1G11040	SIN_1013241	56.22	3e-76	246	LG2	5064293	5065960	1164	75	216	2.10467	5.52668	1.39282	Up	1.96682e-14	1.22576e-13	DJB13_MOUSE DnaJ homolog subfamily B member 13 OS=Mus musculus GN=Dnajb13 PE=2 SV=1
AT1G11260	SIN_1015593	62.55	0	641	LG6	8872921	8874630	1434	27	249	0.615021	5.17147	3.07187	Up	4.522e-42	8.79039e-41	STP1_ARATH Sugar transport protein 1 OS=Arabidopsis thaliana GN=STP1 PE=1 SV=2
AT1G11330	SIN_1001377	54.38	0	611	LG12	3693227	3696718	1752	272	137	5.07119	2.3289	-1.12268	Down	1.91115e-14	1.19202e-13	Y1133_ARATH G-type lectin S-receptor-like serine/threonine-protein kinase At1g11330 OS=Arabidopsis thaliana GN=At1g11330 PE=1 SV=3
AT1G11770	SIN_1006316	57.14	2	27.7	LG4	121752	124588	342	21	2	2.00571	0.174168	-3.52556	Down	1.37829e-05	3.93965e-05	NA
AT1G11890	SIN_1009477	90.36	1e-111	320	LG1	11275509	11276533	504	297	148	19.2487	8.7457	-1.13811	Down	5.96876e-16	4.12055e-15	SEC22_ARATH 25.3 kDa vesicle transport protein OS=Arabidopsis thaliana GN=SEC22 PE=2 SV=1
AT1G12110	SIN_1020946	45.44	2e-153	454	LG6	16002679	16004806	1518	29	75	0.624024	1.47148	1.23759	Up	4.18208e-05	0.00011256	PTR7_ARATH Nitrate transporter 1.1 OS=Arabidopsis thaliana GN=NRT1.1 PE=1 SV=1
AT1G12240	SIN_1018420	60.92	0	784	LG6	10050315	10055905	1968	15	104	0.248967	1.57388	2.6603	Up	4.72042e-16	3.27816e-15	INVB_DAUCA Beta-fructofuranosidase, soluble isoenzyme I OS=Daucus carota GN=INV*DC4 PE=1 SV=2
AT1G12360	SIN_1009873	66.06	0	892	LG11	2123196	2131129	1953	390	110	6.52285	1.67747	-1.95922	Down	8.00344e-44	1.62345e-42	KEULE_ARATH SNARE-interacting protein KEULE OS=Arabidopsis thaliana GN=KEU PE=1 SV=2
AT1G12700	SIN_1019121	39.41	7e-146	443	LG10	5028830	5030608	1779	55	22	1.00986	0.368307	-1.45518	Down	2.72492e-05	7.48783e-05	PPR38_ARATH Putative pentatricopeptide repeat-containing protein At1g12700, mitochondrial OS=Arabidopsis thaliana GN=At1g12700 PE=3 SV=1
AT1G13340	SIN_1004665	45.67	1e-62	206	LG13	2497236	2498967	909	44	4	1.58112	0.131057	-3.59268	Down	1.1661e-10	5.44251e-10	IST1L_DICDI IST1-like protein OS=Dictyostelium discoideum GN=DDB_G0289029 PE=3 SV=1
AT1G13570	SIN_1011347	31.7	4e-53	186	LG3	21369587	21371064	1302	10	48	0.250879	1.09798	2.12979	Up	1.57445e-06	5.02631e-06	FDL1_ARATH F-box/FBD/LRR-repeat protein At1g13570 OS=Arabidopsis thaliana GN=At1g13570 PE=2 SV=1
AT1G13810	SIN_1008191	50	1e-84	261	LG1	15488981	15490433	1005	51	24	1.6576	0.711228	-1.22071	Down	0.000419156	0.000982284	NA
AT1G13820	SIN_1018236	68.22	7e-47	157	LG2	16913238	16914483	411	184	92	14.6235	6.66668	-1.13325	Down	2.2705e-10	1.03465e-09	NA
AT1G14000	SIN_1018816	67.12	1e-25	107	LG4	4357694	4363894	1182	86	40	2.3766	1.00787	-1.23758	Down	3.44856e-06	1.05862e-05	NA
AT1G14040	SIN_1018811	63.92	0	1059	LG4	4305664	4309770	2382	123	38	1.6867	0.475122	-1.82783	Down	1.16597e-13	6.92955e-13	PHO13_ARATH Phosphate transporter PHO1 homolog 3 OS=Arabidopsis thaliana GN=PHO1;H3 PE=2 SV=2
AT1G14130	SIN_1019363	51.2	3e-105	313	LG14	3284317	3286115	903	21	75	0.759638	2.47364	1.70325	Up	2.03534e-07	7.12996e-07	FL3H_MALDO Naringenin,2-oxoglutarate 3-dioxygenase OS=Malus domestica PE=2 SV=1
AT1G14220	SIN_1018191	57.21	1e-93	278	LG2	17171773	17173077	738	11393	26868	504.263	1084.28	1.10449	Up	0	0	RNLE_SOLLC Extracellular ribonuclease LE OS=Solanum lycopersicum PE=1 SV=2
AT1G14560	SIN_1020863	68.04	1e-154	442	LG6	16553031	16557151	1026	122	61	3.88407	1.7707	-1.13325	Down	2.47166e-07	8.57599e-07	MCFB_DICDI Mitochondrial substrate carrier family protein B OS=Dictyostelium discoideum GN=mcfB PE=3 SV=1
AT1G14750	SIN_1021282	39.42	4e-107	337	LG2	14650500	14654555	1743	168	29	3.14838	0.495523	-2.66758	Down	3.89594e-28	4.89658e-27	CCSDS_ARATH Cyclin-SDS OS=Arabidopsis thaliana GN=SDS PE=1 SV=2
AT1G15100	SIN_1018388	48.26	2e-42	142	LG2	15689415	15690646	516	360	1273	22.7891	73.4755	1.68892	Up	5.35704e-102	2.91291e-100	RHA2A_ARATH E3 ubiquitin-protein ligase RHA2A OS=Arabidopsis thaliana GN=RHA2A PE=1 SV=1
AT1G15125	SIN_1013726	45.01	3e-100	305	LG1	9550367	9552259	1137	226	527	6.49266	13.8043	1.08823	Up	5.81402e-23	5.87879e-22	MT878_ARATH Probable S-adenosylmethionine-dependent methyltransferase At5g38780 OS=Arabidopsis thaliana GN=At5g38780 PE=2 SV=1
AT1G15360	SIN_1021880	68.34	3e-80	241	LG3	14429703	14431027	570	279	695	15.9884	36.314	1.1835	Up	8.11808e-34	1.24997e-32	WIN1_ARATH Ethylene-responsive transcription factor WIN1 OS=Arabidopsis thaliana GN=WIN1 PE=2 SV=1
AT1G15460	SIN_1021600	65.87	0	904	LG1	1329092	1334907	1992	82	31	1.34462	0.463485	-1.5366	Down	9.03424e-08	3.27442e-07	BOR4_ARATH Boron transporter 4 OS=Arabidopsis thaliana GN=BOR4 PE=2 SV=1
AT1G15520	SIN_1020673	70.01	0	2135	LG6	17936023	17943148	4320	70	217	0.529285	1.49603	1.49902	Up	5.33844e-16	3.70074e-15	PDR1_TOBAC Pleiotropic drug resistance protein 1 OS=Nicotiana tabacum GN=PDR1 PE=2 SV=1
AT1G15740	SIN_1001095	63.95	4e-24	95.9	scaffold00189	157414	161610	261	16	0	2.00242	0.001	-10.9675	Down	6.83446e-06	2.02448e-05	NA
AT1G15960	SIN_1013251	59.29	0	635	LG2	5001497	5007769	1635	45	539	0.899021	9.81826	3.44904	Up	3.85956e-99	2.01865e-97	NRAM6_ARATH Metal transporter Nramp6 OS=Arabidopsis thaliana GN=NRAMP6 PE=2 SV=2
AT1G16260	SIN_1013730	47.46	0	583	LG1	9527077	9530268	2190	102	46	1.52136	0.625572	-1.28211	Down	1.98808e-07	6.96755e-07	WAKLG_ARATH Wall-associated receptor kinase-like 8 OS=Arabidopsis thaliana GN=WAKL8 PE=2 SV=1
AT1G16290	SIN_1014215	59.72	0	534	LG12	2234094	2242295	1272	149	73	3.82626	1.70923	-1.16259	Down	5.7765e-09	2.33735e-08	NA
AT1G16390	SIN_1006846	58.17	0	598	LG12	2376899	2378479	1581	0	39	0.001	0.734677	9.52097	Up	1.10545e-11	5.63402e-11	S22FL_XENLA Solute carrier family 22 member 15-like OS=Xenopus laevis GN=slc22a15b PE=2 SV=1
AT1G16490	SIN_1004530	39.13	2.1	28.9	LG10	16461972	16462493	522	21	71	1.31409	4.0509	1.62418	Up	1.02911e-06	3.35702e-06	NA
AT1G16880	SIN_1010818	75.86	1e-129	371	LG1	12849644	12852047	693	39	12	1.83826	0.515717	-1.83369	Down	3.20556e-05	8.74472e-05	UP12_ORYSJ Unknown protein DS12 from 2D-PAGE of leaf, chloroplastic OS=Oryza sativa subsp. japonica GN=Os08g0242700 PE=2 SV=2
AT1G16890	SIN_1019442	88.64	2e-78	232	LG14	4093983	4097601	393	1311	717	108.965	54.3363	-1.00387	Down	3.49694e-53	8.97394e-52	UBC36_ARATH Ubiquitin-conjugating enzyme E2 36 OS=Arabidopsis thaliana GN=UBC36 PE=1 SV=1
AT1G17710	SIN_1010376	65.2	2e-131	377	LG3	8657366	8659311	834	1774	4005	69.4804	143.021	1.04155	Up	4.16646e-152	3.73812e-150	PHOP2_XENTR Probable phosphatase phospho2 OS=Xenopus tropicalis GN=phospho2 PE=2 SV=1
AT1G18265	SIN_1023102	56.18	6e-17	79.3	LG8	18625877	18628290	972	157	364	5.27604	11.1532	1.07993	Up	3.78154e-16	2.6395e-15	NA
AT1G18340	SIN_1001745	71.43	3e-138	397	scaffold00155	328851	333757	876	407	208	15.1763	7.07168	-1.10169	Down	2.78544e-20	2.45749e-19	TF2H3_DICDI General transcription factor IIH subunit 3 OS=Dictyostelium discoideum GN=gtf2h3 PE=3 SV=1
AT1G18760	SIN_1026582	54.72	8e-15	72	LG8	11921032	11922536	888	23	64	0.846038	2.1465	1.34319	Up	5.6512e-05	0.000149598	RNG1L_ARATH E3 ubiquitin-protein ligase RING1-like OS=Arabidopsis thaliana GN=At3g19950 PE=2 SV=1
AT1G19230	SIN_1024646	63.5	0	1155	LG11	9558105	9563932	2706	56	18	0.675982	0.198111	-1.77068	Down	1.06522e-06	3.46899e-06	RBOHE_ARATH Respiratory burst oxidase homolog protein E OS=Arabidopsis thaliana GN=RBOHE PE=2 SV=1
AT1G19400	SIN_1014774	58.25	4e-107	319	LG8	20233549	20235256	1002	266	637	8.67139	18.9337	1.12662	Up	6.63034e-29	8.63091e-28	NA
AT1G19660	SIN_1011568	68.39	1e-154	444	LG7	3558886	3562557	1203	350	191	9.50336	4.72859	-1.00703	Down	1.89748e-15	1.2632e-14	Y1829_MYCTU Uncharacterized protein Rv1829/MT1877 OS=Mycobacterium tuberculosis GN=Rv1829 PE=4 SV=2
AT1G20080	SIN_1005768	71.4	0	843	LG7	2627356	2631435	1692	13	194	0.250968	3.4148	3.76623	Up	2.80246e-39	5.03256e-38	ESYT2_MOUSE Extended synaptotagmin-2 OS=Mus musculus GN=Esyt2 PE=1 SV=1
AT1G20180	SIN_1005783	39.41	3e-69	225	LG7	2517873	2519317	1113	13	41	0.381525	1.09712	1.52387	Up	0.0004248	0.000993713	U496K_ARATH UPF0496 protein At1g20180 OS=Arabidopsis thaliana GN=At1g20180 PE=2 SV=2
AT1G20460	SIN_1009022	79.44	2e-48	153	LG3	23860096	23863237	324	90	30	9.07345	2.75765	-1.71821	Down	1.26059e-09	5.39952e-09	NA
AT1G20790	SIN_1015818	23.02	1e-13	72	LG3	19630705	19631880	1176	3	174	0.0833276	4.40662	5.72473	Up	1.14489e-44	2.39739e-43	FBK6_ARATH Putative F-box/kelch-repeat protein At1g20790 OS=Arabidopsis thaliana GN=At1g20790 PE=4 SV=1
AT1G20925	SIN_1007420	52.99	3e-142	417	LG2	2878109	2881199	1170	20	0	0.558366	0.001	-9.12507	Down	3.53598e-07	1.20785e-06	NA
AT1G21010	SIN_1015840	45.79	1e-49	163	LG3	19464554	19466135	603	2282	5560	123.616	274.613	1.15154	Up	4.60226e-247	7.50748e-245	NA
AT1G21230	SIN_1023671	41.08	6e-161	486	LG2	11726537	11728861	2160	14	43	0.211714	0.592896	1.48566	Up	0.000392936	0.00092418	WAK5_ARATH Wall-associated receptor kinase 5 OS=Arabidopsis thaliana GN=WAK5 PE=1 SV=1
AT1G21310	SIN_1009835	36.34	2e-08	56.2	LG6	3682683	3684732	1569	18	89	0.374735	1.68939	2.17256	Up	2.70238e-11	1.3333e-10	PRR21_HUMAN Putative proline-rich protein 21 OS=Homo sapiens GN=PRR21 PE=5 SV=1
AT1G21500	SIN_1005245	32.86	8.6	28.1	LG12	4056219	4058429	1758	65	143	1.20773	2.42259	1.00426	Up	1.58778e-06	5.0647e-06	PPO_MALDO Polyphenol oxidase, chloroplastic OS=Malus domestica PE=2 SV=1
AT1G21550	SIN_1013276	48.37	9e-38	129	LG2	4815751	4816242	492	12	49	0.796693	2.96616	1.8965	Up	6.75928e-06	2.00348e-05	CML44_ARATH Probable calcium-binding protein CML44 OS=Arabidopsis thaliana GN=CML44 PE=1 SV=2
AT1G21560	SIN_1013270	31.25	3e-12	68.2	LG2	4845083	4848018	1977	55	24	0.908722	0.36155	-1.32964	Down	8.94708e-05	0.00023049	NA
AT1G21650	SIN_1008951	76.89	0	1664	LG3	24245172	24255725	3153	548	280	5.67717	2.64483	-1.102	Down	9.04898e-27	1.08583e-25	SECA_SYNJA Protein translocase subunit secA OS=Synechococcus sp. (strain JA-3-3Ab) GN=secA PE=3 SV=1
AT1G21710	SIN_1024670	38.46	3.1	25.8	LG11	9340417	9340966	240	119	57	16.1961	7.07338	-1.19517	Down	1.05316e-07	3.79414e-07	NA
AT1G21722	SIN_1006481	39.47	8e-40	139	LG13	59125	60112	708	97	47	4.47521	1.9771	-1.17857	Down	2.08704e-06	6.56389e-06	NA
AT1G22150	SIN_1017064	75.92	0	980	LG2	1672847	1676388	1974	83	221	1.37343	3.33433	1.27962	Up	4.03168e-13	2.29383e-12	SUT13_ARATH Sulfate transporter 1.3 OS=Arabidopsis thaliana GN=SULTR1;3 PE=2 SV=1
AT1G22170	SIN_1005174	66.33	7e-148	424	LG9	9151047	9155089	1044	706	348	22.0892	9.92756	-1.15383	Down	1.66785e-36	2.76713e-35	GPMA_PARUW 2,3-bisphosphoglycerate-dependent phosphoglycerate mutase OS=Protochlamydia amoebophila (strain UWE25) GN=gpmA PE=3 SV=1
AT1G22260	SIN_1017099	48.83	0	748	LG2	1279099	1284675	2679	284	65	3.46275	0.722611	-2.26063	Down	1.44114e-38	2.52953e-37	SYCP1_ARATH Synaptonemal complex protein 1 OS=Arabidopsis thaliana GN=ZYP1A PE=2 SV=1
AT1G22380	SIN_1012202	36.76	3e-105	326	LG4	13405312	13407671	1470	89	649	1.97764	13.1489	2.73309	Up	3.25008e-95	1.63746e-93	U85A1_ARATH UDP-glycosyltransferase 85A1 OS=Arabidopsis thaliana GN=UGT85A1 PE=1 SV=1
AT1G22400	SIN_1023045	46.74	6e-160	465	LG8	18226454	18228401	1362	31	88	0.743463	1.92428	1.37199	Up	1.50516e-06	4.8196e-06	U85A1_ARATH UDP-glycosyltransferase 85A1 OS=Arabidopsis thaliana GN=UGT85A1 PE=1 SV=1
AT1G22430	SIN_1020671	41.67	3e-93	287	LG6	17952265	17954199	1077	850	3471	25.7797	95.9848	1.89657	Up	0	0	ADHL1_ARATH Alcohol dehydrogenase-like 1 OS=Arabidopsis thaliana GN=At1g22430 PE=2 SV=1
AT1G22680	SIN_1008881	41.33	2e-25	100	LG3	24710700	24711347	648	474	1075	23.8934	49.408	1.04813	Up	1.42245e-42	2.81438e-41	NA
AT1G22900	SIN_1014668	39.04	3e-29	109	LG8	20898378	20898917	540	61	21	3.68987	1.15821	-1.67167	Down	9.93804e-07	3.24639e-06	NA
AT1G23000	SIN_1025595	51.39	3e-14	70.9	LG15	4879356	4880024	669	379	101	18.505	4.49634	-2.04109	Down	6.51822e-45	1.37977e-43	NA
AT1G23040	SIN_1013752	36.36	0.001	37.4	LG1	9388440	9389376	417	156	372	12.2198	26.5687	1.12051	Up	2.1848e-17	1.64775e-16	NA
AT1G23530	SIN_1026657	40.71	2e-13	64.7	LG8	11123950	11124881	399	267	108	21.8581	8.06147	-1.43906	Down	3.19898e-20	2.80959e-19	NA
AT1G24020	SIN_1017723	34.62	4e-16	72.4	LG10	8254375	8255353	471	7	69	0.485459	4.36307	3.16792	Up	6.01752e-13	3.3808e-12	PRU1_PRUAR Major allergen Pru ar 1 OS=Prunus armeniaca PE=1 SV=1
AT1G24130	SIN_1026718	57.98	7e-149	433	LG8	10555584	10557152	1251	613	1465	16.0058	34.8774	1.12369	Up	5.094e-64	1.62555e-62	YY46_NOSS1 Uncharacterized WD repeat-containing protein alr3466 OS=Nostoc sp. (strain PCC 7120 / UTEX 2576) GN=alr3466 PE=4 SV=1
AT1G24140	SIN_1006618	42.9	5e-82	256	LG8	3813389	3814330	942	376	1097	13.038	34.6832	1.41151	Up	2.98434e-68	1.02376e-66	MEP1_SOYBN Metalloendoproteinase 1 OS=Glycine max PE=1 SV=2
AT1G24430	SIN_1021099	45.62	1e-137	405	LG2	12835746	12837416	1314	29	69	0.720904	1.56393	1.1173	Up	0.000292954	0.000701904	VINSY_RAUSE Vinorine synthase OS=Rauvolfia serpentina GN=ACT PE=1 SV=2
AT1G24440	SIN_1010928	57.54	8e-96	285	LG1	13829896	13834105	765	194	102	8.28353	3.97102	-1.06073	Down	6.74824e-10	2.95617e-09	RN141_CHICK RING finger protein 141 OS=Gallus gallus GN=RNF141 PE=2 SV=1
AT1G25450	SIN_1016644	46.65	1e-157	461	LG4	10673123	10674716	1458	693	375	15.5257	7.66015	-1.01921	Down	1.31635e-29	1.76677e-28	KCS5_ARATH 3-ketoacyl-CoA synthase 5 OS=Arabidopsis thaliana GN=KCS5 PE=1 SV=1
AT1G26190	SIN_1013594	72.11	0	902	LG1	10570468	10575325	1947	232	117	3.89222	1.78971	-1.12086	Down	1.65808e-12	8.99906e-12	UCKC_DICDI Uridine-cytidine kinase C OS=Dictyostelium discoideum GN=udkC PE=3 SV=1
AT1G26230	SIN_1013588	70.52	0	837	LG1	10598807	10602629	1857	293	143	5.15384	2.29344	-1.16813	Down	2.3072e-16	1.63042e-15	RUBB_PEA RuBisCO large subunit-binding protein subunit beta, chloroplastic OS=Pisum sativum PE=1 SV=2
AT1G26610	SIN_1008063	32.27	4e-22	99.8	LG15	1269949	1272838	1824	171	93	3.06229	1.51852	-1.01194	Down	2.49946e-08	9.55035e-08	ZFP26_MOUSE Zinc finger protein 26 OS=Mus musculus GN=Zfp26 PE=2 SV=2
AT1G26840	SIN_1018759	64.71	2e-126	365	LG4	3802316	3804265	819	124	66	4.94553	2.40007	-1.04305	Down	1.15687e-06	3.7533e-06	ORC6_ARATH Origin recognition complex subunit 6 OS=Arabidopsis thaliana GN=ORC6 PE=1 SV=2
AT1G27695	SIN_1011393	60.66	3e-06	41.2	LG3	21734782	21735064	198	32	10	5.2791	1.50418	-1.81132	Down	0.000193823	0.000475678	NA
AT1G27730	SIN_1011381	46.72	5e-58	187	LG3	21672470	21673978	744	2418	6012	106.159	240.663	1.18078	Up	9.18854e-278	1.70112e-275	ZFP1_WHEAT Zinc finger protein 1 OS=Triticum aestivum PE=2 SV=1
AT1G27990	SIN_1026460	65.94	3e-118	343	LG8	12977245	12978787	792	11	0	0.453673	0.001	-8.82551	Down	0.00027698	0.000666163	NA
AT1G28220	SIN_1010272	54.3	3e-107	321	LG3	7958502	7961395	1020	676	2083	21.6482	60.8209	1.49032	Up	1.37627e-138	1.09946e-136	PUP3_ARATH Purine permease 3 OS=Arabidopsis thaliana GN=PUP3 PE=2 SV=1
AT1G28640	SIN_1026423	37.92	7e-77	245	LG8	13340890	13344193	1113	94	47	2.75872	1.25767	-1.13325	Down	6.01204e-06	1.79293e-05	AAE_RAUSE Acetylajmalan esterase OS=Rauvolfia serpentina GN=AAE PE=1 SV=1
AT1G28710	SIN_1012029	56.33	4e-110	328	LG4	11684855	11686442	1029	13	55	0.41267	1.59188	1.94767	Up	1.1708e-06	3.79428e-06	Y1869_ARATH Uncharacterized protein At1g28695 OS=Arabidopsis thaliana GN=At1g28695 PE=2 SV=1
AT1G29140	SIN_1023318	42.04	1e-37	130	LG6	5891858	5892446	501	24	4	1.56476	0.237786	-2.71821	Down	3.75834e-05	0.000101694	OLEE1_BETPN Olee1-like protein OS=Betula pendula PE=2 SV=1
AT1G29270	SIN_1019662	40.15	1e-19	81.6	LG8	795447	796161	459	99	48	7.04527	3.11453	-1.17764	Down	1.66154e-06	5.28769e-06	NA
AT1G29390	SIN_1001776	64.81	3e-69	211	LG12	4896349	4897777	489	196	98	13.0925	5.96872	-1.13325	Down	5.90984e-11	2.83136e-10	NA
AT1G29880	SIN_1017169	33.33	0.095	30.4	LG2	849483	849943	240	3132	254	426.271	31.52	-3.75743	Down	0	0	NA
AT1G30040	SIN_1001823	60.18	5e-148	425	LG12	5112716	5114373	1011	26	7	0.840035	0.20621	-2.02633	Down	0.000306582	0.00073245	G2OX_PHACN Gibberellin 2-beta-dioxygenase OS=Phaseolus coccineus GN=GA2OX1 PE=2 SV=1
AT1G30135	SIN_1006670	48.51	7e-25	94.7	LG12	5209521	5211273	423	109	382	8.41707	26.8959	1.676	Up	1.8246e-31	2.6064e-30	TIF5A_ARATH Protein TIFY 5A OS=Arabidopsis thaliana GN=TIFY5A PE=1 SV=1
AT1G30140	SIN_1011912	31.58	0.16	32.3	LG5	18870141	18871987	645	24	6	1.21542	0.277048	-2.13325	Down	0.000345146	0.000819296	NA
AT1G30620	SIN_1016977	77.62	0	656	LG16	2318342	2321913	1320	31	84	0.767119	1.89526	1.30487	Up	6.13562e-06	1.82768e-05	ARAE1_ARATH UDP-arabinose 4-epimerase 1 OS=Arabidopsis thaliana GN=MUR4 PE=1 SV=1
AT1G30840	SIN_1010670	64.18	2e-138	404	LG9	1356781	1358123	1158	21	60	0.59236	1.54314	1.38133	Up	6.87548e-05	0.000179985	PUP4_ARATH Probable purine permease 4 OS=Arabidopsis thaliana GN=PUP4 PE=2 SV=1
AT1G31040	SIN_1006812	57.94	1e-82	249	LG12	6147344	6149093	645	74	20	3.74755	0.923494	-2.02077	Down	8.05584e-10	3.50791e-09	NA
AT1G31130	SIN_1021949	25.42	6e-05	44.3	LG3	13820873	13821790	918	21	2	0.747225	0.064886	-3.52556	Down	1.37829e-05	3.94013e-05	NA
AT1G31260	SIN_1019545	64.59	5e-159	454	LG8	96107	98127	1047	86	225	2.68304	6.40029	1.25427	Up	5.71468e-13	3.21452e-12	ZIP10_ARATH Probable zinc transporter 10 OS=Arabidopsis thaliana GN=ZIP10 PE=2 SV=2
AT1G31710	SIN_1010031	55.05	0	751	LG10	385132	388843	2010	8439	26086	137.142	386.523	1.49488	Up	0	0	AMO_PEA Primary amine oxidase OS=Pisum sativum PE=1 SV=1
AT1G31880	SIN_1013818	58.93	2e-115	340	LG1	8811686	8813070	930	106	53	3.72304	1.69729	-1.13325	Down	1.52549e-06	4.88003e-06	BRX_ARATH Protein BREVIS RADIX OS=Arabidopsis thaliana GN=BRX PE=1 SV=2
AT1G32210	SIN_1021109	87.5	1e-67	202	LG2	12947752	12950856	351	515	222	47.9264	18.8369	-1.34726	Down	4.27314e-34	6.64088e-33	DAD1_SOLLC Defender against cell death 1 OS=Solanum lycopersicum GN=DAD1 PE=3 SV=1
AT1G32250	SIN_1012683	76.97	9e-87	255	LG6	19340702	19341759	495	25	5	1.64972	0.300835	-2.45518	Down	6.92562e-05	0.000181155	CML17_ARATH Probable calcium-binding protein CML17 OS=Arabidopsis thaliana GN=CML17 PE=2 SV=1
AT1G32410	SIN_1020991	68.35	4e-64	196	LG6	15724505	15726335	432	128	63	9.67835	4.34331	-1.15597	Down	7.84006e-08	2.86116e-07	VSP55_ARATH Vacuolar protein sorting-associated protein 55 homolog OS=Arabidopsis thaliana GN=At1g32410 PE=2 SV=1
AT1G32450	SIN_1003183	69.71	0	851	LG1	14240944	14246054	1773	8	54	0.147386	0.907086	2.62164	Up	8.12202e-09	3.24644e-08	PTR14_ARATH Nitrate transporter 1.5 OS=Arabidopsis thaliana GN=NRT1.5 PE=1 SV=2
AT1G32928	SIN_1021164	38.82	1e-09	51.2	LG2	13598037	13599109	246	127	312	16.8633	37.7731	1.16347	Up	1.20103e-15	8.11598e-15	NA
AT1G33110	SIN_1023746	58.39	6e-173	496	LG2	10949901	10952788	1203	32	10	0.868879	0.24757	-1.81132	Down	0.000193823	0.000475628	TT12_ARATH Protein TRANSPARENT TESTA 12 OS=Arabidopsis thaliana GN=TT12 PE=2 SV=1
AT1G33540	SIN_1025188	47.87	9e-145	426	LG15	8766620	8776165	1398	2	310	0.0467302	6.60417	7.14288	Up	6.64774e-84	2.93141e-82	SCP18_ARATH Serine carboxypeptidase-like 18 OS=Arabidopsis thaliana GN=SCPL18 PE=2 SV=2
AT1G33720	SIN_1020667	39.25	2e-114	351	LG6	17974779	17976592	1530	52	125	1.11016	2.43322	1.1321	Up	7.66074e-07	2.53227e-06	C80B1_ESCCA (S)-N-methylcoclaurine 3'-hydroxylase isozyme 1 (Fragment) OS=Eschscholzia californica GN=CYP80B1 PE=2 SV=1
AT1G34150	SIN_1015784	57.99	1e-130	383	LG3	19937926	19943268	951	128	70	4.39647	2.1922	-1.00396	Down	1.68496e-06	5.35785e-06	PUS3_BOVIN tRNA pseudouridine synthase 3 OS=Bos taurus GN=PUS3 PE=2 SV=1
AT1G34630	SIN_1017032	84.78	2e-49	166	LG2	2063276	2063689	318	198	102	20.3382	9.55293	-1.09018	Down	1.81525e-10	8.35357e-10	NA
AT1G35210	SIN_1011981	80	8e-09	51.6	LG8	5158247	5158774	528	257	927	15.8992	52.2889	1.71755	Up	1.63565e-76	6.45597e-75	NA
AT1G35230	SIN_1025183	54.05	0.011	34.3	LG15	8860707	8861655	405	439	2421	35.4066	178.034	2.33006	Up	3.14784e-292	6.01882e-290	NA
AT1G35820	SIN_1001627	31.91	7.3	26.9	LG10	2491855	2492477	495	19	88	1.25379	5.2947	2.07826	Up	1.18858e-10	5.54187e-10	NA
AT1G36240	SIN_1014963	74.05	4e-60	184	LG9	8760382	8761663	396	929	449	76.6294	33.7687	-1.18221	Down	2.61732e-49	6.23002e-48	RL30_LUPLU 60S ribosomal protein L30 OS=Lupinus luteus GN=RPL30 PE=3 SV=1
AT1G37130	SIN_1014954	73.02	0	1395	LG9	8882320	8892473	2757	4	24	0.0473913	0.259262	2.45172	Up	0.000269454	0.000649401	NIA_PETHY Nitrate reductase [NADH] OS=Petunia hybrida GN=NIA PE=2 SV=1
AT1G43000	SIN_1019860	28.57	2e-16	74.7	LG8	2693267	2694277	603	12	52	0.650038	2.56832	1.98223	Up	1.77232e-06	5.62029e-06	NA
AT1G43770	SIN_1025369	40.54	2e-30	122	LG15	6791148	6792961	1434	98	41	2.2323	0.851527	-1.3904	Down	5.77944e-08	2.13453e-07	NA
AT1G43790	SIN_1022453	45.56	3e-18	79	LG6	22655255	22656004	750	57	145	2.4825	5.75798	1.21377	Up	1.79169e-08	6.94725e-08	NA
AT1G44760	SIN_1008930	49.05	7e-57	180	LG3	24388025	24389317	483	220	111	14.8782	6.84446	-1.12019	Down	6.34176e-12	3.29842e-11	NA
AT1G45230	SIN_1013371	32.89	0.4	30.8	LG2	4084324	4084908	585	0	17	0.001	0.865479	9.75736	Up	1.71854e-05	4.85273e-05	NA
AT1G47480	SIN_1016325	45.2	1e-92	281	LG3	1570614	1571579	966	110	248	3.71955	7.64607	1.03959	Up	7.33952e-11	3.49192e-10	CXE2_ARATH Probable carboxylesterase 2 OS=Arabidopsis thaliana GN=CXE2 PE=2 SV=1
AT1G47670	SIN_1014605	53.98	0	541	LG8	21261941	21264972	1644	344	1177	6.83489	21.3225	1.64139	Up	9.12808e-91	4.38129e-89	LHTL8_ARATH Lysine histidine transporter-like 8 OS=Arabidopsis thaliana GN=AATL1 PE=1 SV=1
AT1G47740	SIN_1011622	68.92	4e-114	332	LG7	4021587	4022649	720	465	241	21.0958	9.96892	-1.08144	Down	2.5876e-22	2.53617e-21	U326_ARATH UPF0326 protein At4g17486 OS=Arabidopsis thaliana GN=At4g17486 PE=2 SV=1
AT1G47980	SIN_1016160	63.03	3e-125	364	LG3	281856	283483	912	572	172	20.4869	5.61691	-1.86685	Down	1.40434e-59	4.15723e-58	DRPE_CRAPL Desiccation-related protein PCC13-62 OS=Craterostigma plantagineum PE=2 SV=1
AT1G48120	SIN_1001961	29.13	2e-20	94	scaffold00148	357818	360184	1272	32	80	0.821746	1.87312	1.18868	Up	4.10748e-05	0.000110616	PPP7L_ARATH Serine/threonine-protein phosphatase 7 long form homolog OS=Arabidopsis thaliana GN=At1g48120 PE=2 SV=1
AT1G48790	SIN_1006427	74.32	2e-33	120	LG13	715871	716423	222	66	35	9.71104	4.69547	-1.04836	Down	0.000377064	0.00088999	AMSH1_ARATH AMSH-like ubiquitin thiolesterase 1 OS=Arabidopsis thaliana GN=AMSH1 PE=2 SV=1
AT1G49000	SIN_1018303	51.81	4e-18	78.2	LG2	16424696	16425175	480	47	21	3.19839	1.30299	-1.29552	Down	0.0003913	0.000921354	NA
AT1G49310	SIN_1014783	34.21	0.83	28.5	LG8	20189179	20189766	588	12337	29813	685.342	1510.05	1.1397	Up	0	0	OSS2_PEA Organ-specific protein S2 OS=Pisum sativum PE=2 SV=1
AT1G49330	SIN_1011255	45.79	1e-56	188	LG11	13757872	13758720	849	152	34	5.84805	1.19271	-2.29371	Down	1.03713e-21	9.89092e-21	NA
AT1G49740	SIN_1014879	65.61	9e-176	499	LG8	19564232	19569223	1203	415	113	11.2683	2.79754	-2.01004	Down	4.47416e-48	1.03643e-46	Y5713_ARATH PI-PLC X domain-containing protein At5g67130 OS=Arabidopsis thaliana GN=At5g67130 PE=1 SV=1
AT1G49900	SIN_1026156	47.83	4e-23	99.8	LG10	15317644	15318423	780	18	100	0.753794	3.81829	2.34068	Up	1.39768e-13	8.26458e-13	ZFP1_WHEAT Zinc finger protein 1 OS=Triticum aestivum PE=2 SV=1
AT1G50500	SIN_1004796	64.11	0	875	LG7	8432860	8451002	2034	877	479	14.0839	7.01372	-1.0058	Down	2.93124e-36	4.84944e-35	VPS53_CHICK Vacuolar protein sorting-associated protein 53 homolog OS=Gallus gallus GN=VPS53 PE=2 SV=1
AT1G51130	SIN_1022253	44.12	9e-80	251	LG6	24278879	24280857	936	44	17	1.53551	0.540925	-1.50522	Down	0.000122071	0.000308643	NSE4_SCHPO Non-structural maintenance of chromosome element 4 OS=Schizosaccharomyces pombe (strain ATCC 38366 / 972) GN=nse4 PE=1 SV=1
AT1G51172	SIN_1020514	24.82	1e-06	52	LG3	3323916	3326388	2406	0	18	0.001	0.222813	7.79969	Up	8.98922e-06	2.62344e-05	NA
AT1G51470	SIN_1020913	35.29	7e-26	107	LG6	16235120	16237898	933	18	56	0.630182	1.7876	1.50418	Up	4.21808e-05	0.000113476	BGL24_ORYSJ Beta-glucosidase 24 OS=Oryza sativa subsp. japonica GN=BGLU24 PE=2 SV=1
AT1G51790	SIN_1024180	35.92	4e-72	248	LG9	4980005	4983257	1581	14	43	0.289249	0.810028	1.48566	Up	0.000392936	0.00092446	Y1570_ARATH Probable LRR receptor-like serine/threonine-protein kinase At1g05700 OS=Arabidopsis thaliana GN=At1g05700 PE=2 SV=1
AT1G51920	SIN_1010351	79.31	1e-09	50.8	LG3	8498664	8499341	237	50	524	6.89123	65.8486	3.25632	Up	1.15895e-91	5.62053e-90	NA
AT1G52280	SIN_1024852	88.89	1e-119	341	LG11	7552264	7555480	543	163	81	9.80534	4.44272	-1.14213	Down	1.90905e-09	8.07626e-09	RAB7_PRUAR Ras-related protein Rab7 OS=Prunus armeniaca PE=2 SV=1
AT1G52343	SIN_1009582	32.3	9e-21	89	LG1	12018509	12021241	789	81	27	3.35338	1.01918	-1.71821	Down	8.51234e-09	3.39664e-08	NA
AT1G52590	SIN_1005125	74.86	7e-90	264	LG3	7046446	7049421	537	37	106	2.25062	5.87889	1.38522	Up	1.01451e-07	3.65943e-07	Y1259_ARATH DCC family protein At1g52590, chloroplastic OS=Arabidopsis thaliana GN=At1g52590 PE=1 SV=1
AT1G52680	SIN_1005105	60.71	0.004	33.9	LG3	7187902	7188577	297	77	31	8.46855	3.10863	-1.44584	Down	7.46478e-07	2.4731e-06	NA
AT1G52825	SIN_1021845	69.77	2e-14	64.3	LG3	14877245	14877499	255	531	278	68.0189	32.469	-1.06687	Down	9.76048e-25	1.07094e-23	NA
AT1G53210	SIN_1019457	66.31	0	732	LG14	4235734	4239893	1710	52	18	0.993304	0.313502	-1.66376	Down	6.87664e-06	2.03645e-05	VCX1_YEAST Vacuolar calcium ion transporter OS=Saccharomyces cerevisiae (strain ATCC 204508 / S288c) GN=VCX1 PE=1 SV=1
AT1G53540	SIN_1012201	71.07	5e-80	238	LG4	13399730	13400723	480	59	157	4.015	9.74142	1.27873	Up	1.02908e-09	4.43969e-09	HSP12_MEDSA 18.2 kDa class I heat shock protein OS=Medicago sativa GN=HSP18.2 PE=2 SV=1
AT1G54460	SIN_1022691	55.75	3e-34	129	LG8	15677473	15679265	864	195	93	7.37218	3.20577	-1.20142	Down	7.82522e-12	4.04026e-11	NA
AT1G54890	SIN_1014548	60.78	1e-136	395	LG12	95097	96652	960	91	232	3.09632	7.19748	1.21694	Up	8.82384e-13	4.88105e-12	NA
AT1G54940	SIN_1007775	54.49	0	546	LG5	2468620	2470203	1443	144	526	3.25965	10.8563	1.73575	Up	8.72186e-45	1.83458e-43	GLYG_HUMAN Glycogenin-1 OS=Homo sapiens GN=GYG1 PE=1 SV=4
AT1G55205	SIN_1024842	56.12	1e-21	84	LG11	7628498	7631559	297	417	212	45.8622	21.259	-1.10923	Down	5.91272e-21	5.40039e-20	NA
AT1G55230	SIN_1010704	61.49	1e-134	389	LG9	1546126	1547959	954	11	38	0.376634	1.18631	1.65525	Up	0.00032228	0.00076736	TM45B_DANRE Transmembrane protein 45B OS=Danio rerio GN=tmem45b PE=2 SV=1
AT1G55475	SIN_1018963	39.34	1e-05	43.1	LG10	3725304	3726129	573	5	26	0.28503	1.3514	2.24526	Up	0.00030763	0.000734878	NA
AT1G55560	SIN_1024279	66.06	0	749	LG9	4296239	4297906	1668	947	428	18.5451	7.64208	-1.279	Down	1.20194e-56	3.31023e-55	ASOL_TOBAC L-ascorbate oxidase homolog OS=Nicotiana tabacum PE=2 SV=1
AT1G55570	SIN_1007083	67.03	0	757	LG4	15942532	15944825	1677	64	496	1.24658	8.80871	2.82095	Up	1.31965e-75	5.13059e-74	ASOL_TOBAC L-ascorbate oxidase homolog OS=Nicotiana tabacum PE=2 SV=1
AT1G55650	SIN_1022760	25.21	6e-12	66.2	LG8	16264055	16268298	1095	144	66	4.2956	1.79512	-1.25878	Down	1.08467e-09	4.66915e-09	NA
AT1G55840	SIN_1014324	62.29	6e-135	388	LG12	1513750	1516094	822	124	64	4.92748	2.31885	-1.08744	Down	4.87098e-07	1.64412e-06	S14L5_XENTR SEC14-like protein 5 OS=Xenopus tropicalis GN=sec14l1 PE=2 SV=1
AT1G56070	SIN_1003167	92.65	0	1654	LG14	46518	49299	2532	919	339	11.8557	3.98749	-1.57203	Down	1.44524e-74	5.49968e-73	EF2_BETVU Elongation factor 2 OS=Beta vulgaris PE=2 SV=1
AT1G56130	SIN_1023815	50.16	2e-102	329	LG2	10384694	10386867	1212	18	2	0.485115	0.0491463	-3.30317	Down	9.78182e-05	0.000250803	Y1561_ARATH Probable LRR receptor-like serine/threonine-protein kinase At1g56130 OS=Arabidopsis thaliana GN=At1g56130 PE=1 SV=2
AT1G56145	SIN_1001292	61.41	0	1258	LG14	651631	661093	3183	79	26	0.81071	0.243277	-1.73659	Down	1.01299e-08	4.01598e-08	Y1561_ARATH Probable LRR receptor-like serine/threonine-protein kinase At1g56130 OS=Arabidopsis thaliana GN=At1g56130 PE=1 SV=2
AT1G56300	SIN_1022739	56.16	8e-45	147	LG8	16079168	16080479	483	37	10	2.50224	0.616618	-2.02077	Down	1.56538e-05	4.44174e-05	DNJB6_XENTR DnaJ homolog subfamily B member 6 OS=Xenopus tropicalis GN=dnajb6 PE=2 SV=1
AT1G56360	SIN_1024666	67.47	0	656	LG11	9356755	9359057	1395	419	115	9.81103	2.4552	-1.99856	Down	3.60008e-48	8.36445e-47	PPA6_ARATH Purple acid phosphatase 6 OS=Arabidopsis thaliana GN=PAP6 PE=2 SV=1
AT1G56430	SIN_1025905	62.08	7e-128	372	LG10	13105235	13106179	945	531	1268	18.3543	39.9624	1.12252	Up	1.46965e-55	3.94961e-54	NAS_SOLLC Nicotianamine synthase OS=Solanum lycopersicum GN=CHLN PE=2 SV=1
AT1G56690	SIN_1016854	37.5	2.1	26.2	LG16	928593	929199	222	25	5	3.67843	0.670781	-2.45518	Down	6.92562e-05	0.000181135	NA
AT1G58340	SIN_1011319	74.72	0	648	LG3	21136021	21137496	1476	131	48	2.89908	0.968542	-1.58171	Down	4.77166e-12	2.50357e-11	S47A1_PONAB Multidrug and toxin extrusion protein 1 OS=Pongo abelii GN=SLC47A1 PE=2 SV=1
AT1G58410	SIN_1016061	46.15	1.9	28.5	LG5	8996231	8996638	408	68	29	5.44407	2.11691	-1.36273	Down	8.83308e-06	2.58142e-05	NA
AT1G58602	SIN_1019585	34.62	2.9	25	LG8	374135	374580	153	19	1	4.05637	0.194658	-4.38117	Down	8.49764e-06	2.48651e-05	NA
AT1G59500	SIN_1006750	32.94	0.47	33.5	LG12	5767420	5774261	1725	295	159	5.58609	2.74519	-1.02494	Down	1.3345e-13	7.90904e-13	PRUNE_BOVIN Protein prune homolog OS=Bos taurus GN=PRUNE PE=2 SV=1
AT1G59590	SIN_1023965	31.44	2e-26	104	LG2	8254656	8256017	837	7	32	0.273179	1.13864	2.0594	Up	0.000137718	0.000345287	NA
AT1G59780	SIN_1001632	29.56	1e-05	46.6	scaffold00159	12690	13460	771	0	55	0.001	2.12457	11.053	Up	3.47172e-16	2.43125e-15	NA
AT1G59840	SIN_1026746	66.2	3e-129	373	LG8	10339940	10343140	873	88	47	3.29263	1.60342	-1.03809	Down	4.56342e-05	0.000122189	NA
AT1G59960	SIN_1005592	48.93	2e-108	323	LG4	7719326	7721402	957	96	265	3.27668	8.24703	1.33164	Up	2.49776e-16	1.76188e-15	6DCS_SOYBN NAD(P)H-dependent 6'-deoxychalcone synthase OS=Glycine max PE=1 SV=1
AT1G60360	SIN_1018169	38.75	4e-16	75.9	LG2	17357526	17358209	684	8	58	0.38204	2.52543	2.72473	Up	1.01213e-09	4.3706e-09	CIP8_ARATH E3 ubiquitin-protein ligase CIP8 OS=Arabidopsis thaliana GN=CIP8 PE=1 SV=1
AT1G60460	SIN_1025509	46.92	1e-29	115	LG15	5642740	5648588	723	18	0	0.813222	0.001	-9.66751	Down	1.55456e-06	4.9662e-06	NA
AT1G60470	SIN_1026653	78.14	0	554	LG8	11164306	11167144	1002	1136	2767	37.0327	82.2442	1.15111	Up	6.9093e-124	4.74039e-122	GLYG2_HUMAN Glycogenin-2 OS=Homo sapiens GN=GYG2 PE=1 SV=2
AT1G60730	SIN_1007366	74.56	0	545	LG7	7164381	7166993	1044	261	930	8.16611	26.5305	1.69993	Up	1.12149e-75	4.37473e-74	A115_TOBAC Auxin-induced protein PCNT115 OS=Nicotiana tabacum PE=2 SV=1
AT1G61050	SIN_1027038	55.59	1e-111	339	LG8	8197792	8200004	1302	4287	2217	107.552	50.7129	-1.08461	Down	2.24924e-192	2.83611e-190	A4GAT_RAT Lactosylceramide 4-alpha-galactosyltransferase OS=Rattus norvegicus GN=A4galt PE=1 SV=1
AT1G61105	SIN_1027041	67.7	3e-78	236	LG8	8183437	8185165	618	3	21	0.158565	1.01203	2.67411	Up	0.000371292	0.000877165	TMVRN_NICGU TMV resistance protein N OS=Nicotiana glutinosa GN=N PE=1 SV=1
AT1G61110	SIN_1005249	76.06	3e-97	295	LG12	4079334	4080563	1050	346	910	10.7637	25.8116	1.26185	Up	3.25626e-48	7.58072e-47	NAC18_ARATH NAC domain-containing protein 18 OS=Arabidopsis thaliana GN=NAC018 PE=2 SV=1
AT1G61560	SIN_1024143	62.18	0	733	LG9	5392467	5398195	1692	12	41	0.231663	0.721684	1.63934	Up	0.000203418	0.000498124	MLO6_ARATH MLO-like protein 6 OS=Arabidopsis thaliana GN=MLO6 PE=2 SV=2
AT1G61590	SIN_1020545	75.25	0	635	LG6	18775347	18777829	1290	732	1624	18.5352	37.4938	1.01639	Up	2.13218e-60	6.43433e-59	Y5102_ARATH Serine/threonine-protein kinase At5g01020 OS=Arabidopsis thaliana GN=At5g01020 PE=1 SV=1
AT1G61850	SIN_1026969	63.74	0	1676	LG8	8684129	8692407	4029	134	48	1.08638	0.35482	-1.61437	Down	1.28366e-12	7.02579e-12	PLPL8_RABIT Calcium-independent phospholipase A2-gamma OS=Oryctolagus cuniculus GN=PNPLA8 PE=1 SV=1
AT1G62190	SIN_1004729	42.06	6e-57	186	LG7	7911942	7912725	708	1	36	0.0461362	1.51437	5.03668	Up	1.44027e-09	6.14996e-09	TM189_HUMAN Transmembrane protein 189 OS=Homo sapiens GN=TMEM189 PE=2 SV=3
AT1G62300	SIN_1026948	52.16	4e-154	457	LG8	8795489	8798613	1695	794	1866	15.3012	32.7873	1.09949	Up	2.5617e-78	1.04836e-76	WRKY6_ARATH WRKY transcription factor 6 OS=Arabidopsis thaliana GN=WRKY6 PE=1 SV=1
AT1G62340	SIN_1006950	61.45	0	957	LG12	3029931	3033114	2271	67	36	0.96368	0.472116	-1.02941	Down	0.00041633	0.000975955	SUBL_ARATH Subtilisin-like protease OS=Arabidopsis thaliana GN=ARA12 PE=1 SV=1
AT1G62420	SIN_1026925	46.48	5e-61	198	LG8	8940520	8942439	903	86	194	3.1109	6.39849	1.0404	Up	8.3597e-09	3.33744e-08	NA
AT1G63780	SIN_1003672	74.44	3e-172	483	LG15	3118695	3121741	939	877	452	30.5077	14.3363	-1.0895	Down	4.17594e-41	7.96502e-40	IMP4_RAT U3 small nucleolar ribonucleoprotein protein IMP4 OS=Rattus norvegicus GN=Imp4 PE=2 SV=1
AT1G63840	SIN_1017078	29.66	1e-15	71.2	LG2	1477449	1478564	498	94	44	6.16557	2.6314	-1.2284	Down	1.3908e-06	4.46936e-06	ATL5_ARATH RING-H2 finger protein ATL5 OS=Arabidopsis thaliana GN=ATL5 PE=2 SV=1
AT1G63990	SIN_1015497	52.12	7e-117	345	LG6	7989884	7992232	858	219	86	8.33742	2.98521	-1.48177	Down	1.51617e-17	1.1528e-16	SPO12_ARATH Meiotic recombination protein SPO11-2 OS=Arabidopsis thaliana GN=SPO11-2 PE=1 SV=1
AT1G64110	SIN_1017944	70.53	0	1150	LG1	8104538	8111474	2490	225	82	2.9516	0.980795	-1.58948	Down	8.87452e-20	7.6249e-19	SPAST_CHICK Spastin OS=Gallus gallus GN=SPAST PE=2 SV=1
AT1G64260	SIN_1016065	24.49	1e-09	59.7	LG5	9060463	9062794	948	38	92	1.30933	2.8903	1.14239	Up	1.99602e-05	5.58355e-05	NA
AT1G64290	SIN_1021647	30.15	2e-27	111	LG1	987984	989174	1098	0	24	0.001	0.650987	9.34649	Up	1.84119e-07	6.47122e-07	FB279_ARATH F-box protein At5g41720 OS=Arabidopsis thaliana GN=At5g41720 PE=2 SV=1
AT1G64640	SIN_1021134	58.39	6e-53	171	LG2	13268867	13269972	567	196	514	11.2914	26.9988	1.25767	Up	8.14364e-28	1.0137e-26	ENL1_ARATH Early nodulin-like protein 1 OS=Arabidopsis thaliana GN=At2g25060 PE=1 SV=2
AT1G64690	SIN_1021153	41.38	1e-41	149	LG2	13483114	13484133	1020	97	237	3.10632	6.92009	1.15558	Up	4.07286e-12	2.14609e-11	NA
AT1G64780	SIN_1007100	80.67	0	733	LG4	15744421	15748104	1359	14	43	0.336499	0.942351	1.48566	Up	0.000392936	0.000924273	AMT12_SOLLC Ammonium transporter 1 member 2 OS=Solanum lycopersicum GN=AMT1-2 PE=2 SV=1
AT1G65450	SIN_1016241	35.93	3e-85	272	LG3	823821	826854	1407	5947	14417	138.063	305.172	1.14429	Up	0	0	HHT1_ARATH Omega-hydroxypalmitate O-feruloyl transferase OS=Arabidopsis thaliana GN=HHT1 PE=1 SV=1
AT1G65470	SIN_1015972	56.16	2e-79	264	LG5	7734173	7743955	1245	25	1	0.655912	0.0239218	-4.7771	Down	1.27385e-07	4.55193e-07	ARPC3_MOUSE Actin-related protein 2/3 complex subunit 3 OS=Mus musculus GN=Arpc3 PE=1 SV=3
AT1G65790	SIN_1016086	52.45	9e-108	351	LG5	9366767	9370251	2250	14	43	0.203245	0.56918	1.48566	Up	0.000392936	0.000924366	SD17_ARATH Receptor-like serine/threonine-protein kinase SD1-7 OS=Arabidopsis thaliana GN=SD17 PE=1 SV=1
AT1G65870	SIN_1006295	54.76	5e-62	194	LG4	322837	323412	576	29	0	1.64456	0.001	-10.6835	Down	4.51412e-10	2.00268e-09	DR206_PEA Disease resistance response protein 206 OS=Pisum sativum GN=PI206 PE=2 SV=2
AT1G66140	SIN_1014920	36.13	9e-21	87	LG8	19355312	19355830	519	134	69	8.43359	3.95955	-1.09081	Down	1.56851e-07	5.5572e-07	ZFP4_ARATH Zinc finger protein 4 OS=Arabidopsis thaliana GN=ZFP4 PE=2 SV=2
AT1G66180	SIN_1025282	66.42	0	564	LG15	7720628	7722540	1332	165	383	4.04627	8.56364	1.08163	Up	5.9325e-17	4.35866e-16	NEP2_NEPGR Aspartic proteinase nepenthesin-2 OS=Nepenthes gracilis GN=nep2 PE=1 SV=1
AT1G66810	SIN_1025577	50.19	4e-75	237	LG15	5018677	5020154	1014	255	67	8.21443	1.96789	-2.06151	Down	3.97328e-31	5.62749e-30	C3H14_ARATH Zinc finger CCCH domain-containing protein 14 OS=Arabidopsis thaliana GN=At1g66810 PE=2 SV=1
AT1G67020	SIN_1023381	25.33	4e-05	46.2	LG6	5227850	5229451	1602	217	104	4.42458	1.93346	-1.19436	Down	6.73378e-13	3.76147e-12	NA
AT1G67030	SIN_1003648	48.68	3e-16	73.9	scaffold00109	632085	632645	561	385	200	22.4168	10.6177	-1.07811	Down	1.17531e-18	9.51627e-18	ZFP6_ARATH Zinc finger protein 6 OS=Arabidopsis thaliana GN=ZFP6 PE=2 SV=1
AT1G67800	SIN_1001717	38.71	3.7	25.4	scaffold00155	140708	140905	198	81	44	13.3627	6.61837	-1.01367	Down	0.000125813	0.000317383	NA
AT1G67910	SIN_1018058	67.74	8e-22	83.6	LG2	17987898	17988161	264	32	91	3.95932	10.266	1.37455	Up	9.5917e-07	3.13765e-06	NA
AT1G67980	SIN_1026500	60.43	4e-76	232	LG8	12562949	12564916	582	113	256	6.34206	13.1003	1.04657	Up	2.84192e-11	1.39771e-10	CAMT_POPKI Caffeoyl-CoA O-methyltransferase OS=Populus kitakamiensis PE=2 SV=1
AT1G68460	SIN_1018350	53.21	8e-103	310	LG2	16018056	16019054	999	342	983	11.1824	29.3057	1.38995	Up	5.6476e-60	1.68683e-58	IPT_HUMLU Adenylate isopentenyltransferase OS=Humulus lupulus PE=1 SV=1
AT1G68550	SIN_1013660	33.82	7e-37	137	LG1	10062064	10064275	1074	1414	715	43.0051	19.8274	-1.11701	Down	8.15256e-68	2.78033e-66	EF118_ARATH Ethylene-responsive transcription factor ERF118 OS=Arabidopsis thaliana GN=ERF118 PE=2 SV=1
AT1G68760	SIN_1013612	67.38	7e-66	201	LG1	10420619	10421478	450	236	760	17.1307	50.2996	1.55397	Up	7.1203e-55	1.8939e-53	NUDT1_ARATH Nudix hydrolase 1 OS=Arabidopsis thaliana GN=NUDT1 PE=1 SV=1
AT1G69490	SIN_1000699	44.71	4e-48	171	scaffold00250	1885	4499	1803	42	98	0.760902	1.6188	1.08915	Up	2.25438e-05	6.2642e-05	NAC29_ARATH NAC domain-containing protein 29 OS=Arabidopsis thaliana GN=NAC029 PE=2 SV=1
AT1G69780	SIN_1007994	50.51	2e-72	228	LG15	820472	822365	846	515	1130	19.8844	39.7806	1.00043	Up	1.65922e-41	3.1882e-40	HOX21_ORYSJ Homeobox-leucine zipper protein HOX21 OS=Oryza sativa subsp. japonica GN=HOX21 PE=2 SV=1
AT1G69940	SIN_1012023	52.63	2e-140	407	LG4	11645470	11646849	1107	12	0	0.354086	0.001	-8.46796	Down	0.000132099	0.000332198	PPME1_ARATH Pectinesterase PPME1 OS=Arabidopsis thaliana GN=PPME1 PE=1 SV=1
AT1G70210	SIN_1018131	55.99	9e-94	285	LG2	17590986	17599509	885	252	130	9.30106	4.37486	-1.08816	Down	6.73542e-13	3.76148e-12	CCD11_ARATH Cyclin-D1-1 OS=Arabidopsis thaliana GN=CYCD1-1 PE=1 SV=3
AT1G70370	SIN_1018114	59.3	0	769	LG2	17704776	17707589	1887	4807	18185	83.2103	287.015	1.78629	Up	0	0	GP1_SOLLC Polygalacturonase-1 non-catalytic subunit beta OS=Solanum lycopersicum GN=GP1 PE=1 SV=1
AT1G70830	SIN_1013772	54.42	2e-55	175	LG1	9207699	9208241	468	126	402	8.79427	25.5826	1.54052	Up	1.9065e-29	2.54422e-28	MLP28_ARATH MLP-like protein 28 OS=Arabidopsis thaliana GN=MLP28 PE=1 SV=1
AT1G70840	SIN_1021337	46.31	1e-38	132	LG2	15149900	15151636	465	169	390	11.8716	24.979	1.0732	Up	4.88228e-17	3.6018e-16	MLP34_ARATH MLP-like protein 34 OS=Arabidopsis thaliana GN=MLP34 PE=2 SV=1
AT1G70985	SIN_1013753	42.03	5e-11	57	LG1	9385150	9386160	420	64	198	4.97744	14.0404	1.49611	Up	1.09643e-14	6.93503e-14	NA
AT1G71120	SIN_1021382	66.96	1e-167	476	LG2	15522232	15524716	1086	29	161	0.872254	4.41529	2.33969	Up	5.09502e-21	4.67735e-20	GLIP6_ARATH GDSL esterase/lipase 6 OS=Arabidopsis thaliana GN=GLIP6 PE=2 SV=1
AT1G71250	SIN_1017286	64.9	2e-163	467	LG2	78798	80492	1161	24	70	0.675234	1.79568	1.41107	Up	1.21362e-05	3.48992e-05	GDL28_ARATH GDSL esterase/lipase At1g71250 OS=Arabidopsis thaliana GN=At1g71250 PE=2 SV=1
AT1G71870	SIN_1017143	68.9	0	679	LG2	999643	1002737	1485	63	9	1.38576	0.180501	-2.9406	Down	1.71259e-12	9.29061e-12	S47A1_DANRE Multidrug and toxin extrusion protein 1 OS=Danio rerio GN=slc47a1 PE=2 SV=1
AT1G71910	SIN_1022190	35.09	2e-05	43.1	LG6	24934164	24934926	555	45	19	2.64847	1.01959	-1.37717	Down	0.00027768	0.000667571	NA
AT1G72170	SIN_1008862	69.33	1e-32	112	LG3	24807878	24809212	300	411	223	44.7503	22.1385	-1.01534	Down	4.23028e-18	3.32479e-17	NA
AT1G72480	SIN_1010462	50.47	9e-61	199	LG3	9379871	9381492	546	73	40	4.36722	2.18188	-1.00114	Down	0.000316072	0.000753501	TM87A_MOUSE Transmembrane protein 87A OS=Mus musculus GN=Tmem87a PE=1 SV=1
AT1G72490	SIN_1010459	51.71	1e-74	238	LG3	9366017	9373748	1233	61	27	1.616	0.652175	-1.3091	Down	4.52882e-05	0.000121304	NDK_ACTSZ Nucleoside diphosphate kinase OS=Actinobacillus succinogenes (strain ATCC 55618 / 130Z) GN=ndk PE=3 SV=1
AT1G72510	SIN_1020938	53.92	5e-35	122	LG6	16052503	16053166	456	92	214	6.59019	13.977	1.08466	Up	3.82598e-10	1.71073e-09	NA
AT1G72660	SIN_1010436	79.51	0	729	LG3	9189099	9193797	1353	63	16	1.52096	0.352197	-2.11053	Down	5.7198e-09	2.31642e-08	DRG2_HUMAN Developmentally-regulated GTP-binding protein 2 OS=Homo sapiens GN=DRG2 PE=1 SV=1
AT1G73880	SIN_1006157	58.82	1e-147	431	LG7	5774023	5775700	1185	190	422	5.23733	10.6061	1.018	Up	6.3029e-17	4.61916e-16	U73C1_ARATH UDP-glycosyltransferase 73C1 OS=Arabidopsis thaliana GN=UGT73C1 PE=2 SV=1
AT1G74340	SIN_1012684	85	3e-38	125	LG6	19349667	19355193	243	316	159	42.4772	19.4874	-1.12414	Down	1.42676e-16	1.0203e-15	DPM2_BOVIN Dolichol phosphate-mannose biosynthesis regulatory protein OS=Bos taurus GN=DPM2 PE=3 SV=3
AT1G74350	SIN_1007811	58.3	0	898	LG5	2719095	2722487	2514	267	133	3.46913	1.57561	-1.13866	Down	1.68522e-14	1.05505e-13	AI2M_YEAST Putative COX1/OXI3 intron 2 protein OS=Saccharomyces cerevisiae (strain ATCC 204508 / S288c) GN=aI2 PE=1 SV=2
AT1G74520	SIN_1018754	58.49	9e-41	136	LG4	3750573	3751776	366	128	53	11.4236	4.31279	-1.40533	Down	3.94644e-10	1.76155e-09	HA22A_ARATH HVA22-like protein a OS=Arabidopsis thaliana GN=HVA22A PE=2 SV=1
AT1G74670	SIN_1025246	57.45	2e-31	108	LG15	8062359	8063958	285	61	156	6.99133	16.3021	1.22142	Up	4.3265e-09	1.77184e-08	RSI1_SOLLC Protein RSI-1 OS=Solanum lycopersicum GN=RSI-1 PE=2 SV=1
AT1G74875	SIN_1018795	27.22	5e-14	69.3	LG4	4172669	4173820	783	37	98	1.54353	3.72759	1.27201	Up	1.64203e-06	5.23059e-06	FB79_ARATH Putative F-box protein At1g67623 OS=Arabidopsis thaliana GN=At1g67623 PE=4 SV=1
AT1G75130	SIN_1011492	51.65	0	525	LG3	22458835	22461403	1515	3	23	0.064682	0.452146	2.80535	Up	0.000127681	0.000321851	C72A1_CATRO Secologanin synthase OS=Catharanthus roseus GN=CYP72A1 PE=2 SV=1
AT1G75160	SIN_1011610	60	5e-130	382	LG7	3905540	3908226	1089	363	172	10.8881	4.70397	-1.21081	Down	5.48814e-21	5.02835e-20	NA
AT1G75590	SIN_1004499	55.78	1e-46	151	LG10	16665372	16665794	423	107	36	8.26263	2.5347	-1.70479	Down	4.4313e-11	2.14147e-10	ARG7_VIGRR Indole-3-acetic acid-induced protein ARG7 OS=Vigna radiata var. radiata GN=ARG7 PE=2 SV=1
AT1G75660	SIN_1010603	43.68	0	621	LG9	896757	902273	2715	92	49	1.10686	0.537514	-1.0421	Down	2.88536e-05	7.911e-05	XRN3_ARATH 5'-3' exoribonuclease 3 OS=Arabidopsis thaliana GN=XRN3 PE=2 SV=1
AT1G75680	SIN_1002361	66.92	0	688	LG7	2846988	2849344	1557	82	42	1.72028	0.803386	-1.09848	Down	3.78352e-05	0.000102328	GUN24_ORYSJ Endoglucanase 24 OS=Oryza sativa subsp. japonica GN=Os09g0533900 PE=2 SV=1
AT1G75710	SIN_1002356	60.1	8e-143	418	LG7	2882132	2885135	1200	755	1870	20.5514	46.4113	1.17524	Up	4.16216e-87	1.91123e-85	NA
AT1G75750	SIN_1004508	64.47	1e-30	107	LG10	16621962	16623085	312	34	98	3.55958	9.35481	1.394	Up	2.72558e-07	9.4206e-07	SNAK2_SOLTU Snakin-2 OS=Solanum tuberosum GN=SN2 PE=1 SV=1
AT1G75780	SIN_1009061	96.53	0	853	LG3	23645986	23648908	1347	1174	627	28.4692	13.8632	-1.03814	Down	1.96083e-50	4.79458e-49	TBB1_MAIZE Tubulin beta-1 chain OS=Zea mays GN=TUBB1 PE=2 SV=1
AT1G75790	SIN_1009058	60.19	0	674	LG3	23660202	23663267	1623	1250	4200	25.1574	77.0716	1.61521	Up	0	0	SKS2_ARATH Monocopper oxidase-like protein SKS2 OS=Arabidopsis thaliana GN=SKS2 PE=1 SV=1
AT1G76110	SIN_1005818	56.49	1e-103	310	LG7	2288657	2290782	873	343	134	12.8338	4.57145	-1.48922	Down	8.53386e-27	1.02507e-25	HMGB9_ARATH High mobility group B protein 9 OS=Arabidopsis thaliana GN=HMGB9 PE=2 SV=1
AT1G76210	SIN_1007389	41.92	6e-41	142	LG2	2622861	2624229	699	27	93	1.26172	3.9625	1.65102	Up	1.43634e-08	5.62454e-08	NA
AT1G76480	SIN_1020824	46.07	4e-18	77	LG6	16887561	16891032	294	172	78	19.1098	7.90152	-1.27411	Down	1.71195e-11	8.60659e-11	NA
AT1G76650	SIN_1003998	47.83	3e-41	138	LG13	3254131	3254936	429	1052	2486	80.1002	172.587	1.10744	Up	6.5498e-105	3.68162e-103	CML31_ORYSJ Probable calcium-binding protein CML31 OS=Oryza sativa subsp. japonica GN=CML31 PE=2 SV=1
AT1G76660	SIN_1004489	30	2	25.8	LG10	16701674	16702471	171	195	23	37.2489	4.00586	-3.21702	Down	5.63528e-39	1.00041e-37	NA
AT1G76680	SIN_1022877	68.48	0	527	LG8	17168678	17170836	1137	26	6	0.746944	0.157164	-2.24872	Down	0.000116127	0.000294637	OPR1_ARATH 12-oxophytodienoate reductase 1 OS=Arabidopsis thaliana GN=OPR1 PE=1 SV=2
AT1G76890	SIN_1008991	47.42	3e-143	432	LG3	24030860	24034276	1851	720	1775	12.7058	28.5598	1.1685	Up	4.86024e-82	2.09179e-80	TGT2_ARATH Trihelix transcription factor GT-2 OS=Arabidopsis thaliana GN=GT-2 PE=2 SV=1
AT1G76980	SIN_1013288	46.21	1e-23	96.7	LG2	4734974	4735615	642	32	80	1.62813	3.71124	1.18868	Up	4.10748e-05	0.000110628	NA
AT1G77400	SIN_1013252	37.5	8e-25	99	LG2	4997136	4997744	609	132	459	7.07997	22.447	1.66471	Up	3.83282e-37	6.46948e-36	NA
AT1G77450	SIN_1024026	56.07	1e-54	184	LG9	6507417	6509127	1290	23	124	0.582389	2.86283	2.29739	Up	3.48164e-16	2.43746e-15	NAC2_ARATH NAC domain-containing protein 2 OS=Arabidopsis thaliana GN=NAC002 PE=2 SV=2
AT1G77600	SIN_1013226	47.75	3e-155	481	LG2	5186996	5190250	1587	178	61	3.66368	1.14477	-1.67824	Down	3.8995e-17	2.89509e-16	PDS5A_CHICK Sister chromatid cohesion protein PDS5 homolog A OS=Gallus gallus GN=PDS5A PE=2 SV=2
AT1G77850	SIN_1008904	45.01	3e-139	418	LG3	24561864	24564137	1557	28	6	0.587414	0.114769	-2.35564	Down	3.8154e-05	0.000103143	ARFQ_ARATH Auxin response factor 17 OS=Arabidopsis thaliana GN=ARF17 PE=2 SV=1
AT1G78130	SIN_1017022	71.89	0	665	LG2	2118152	2122884	1542	56	19	1.18626	0.366972	-1.69267	Down	2.2761e-06	7.13253e-06	SPIN_DROME Protein spinster OS=Drosophila melanogaster GN=spin PE=1 SV=1
AT1G78530	SIN_1019405	71.31	0	510	LG14	3784488	3787346	1089	170	402	5.09913	10.9942	1.10841	Up	2.26478e-18	1.80803e-17	Y1853_ARATH Receptor-like serine/threonine-protein kinase At1g78530 OS=Arabidopsis thaliana GN=At1g78530 PE=2 SV=1
AT1G78580	SIN_1022515	74.97	0	1455	LG6	22166213	22177907	2886	4193	2287	47.4574	23.6012	-1.00777	Down	5.01012e-167	5.17129e-165	TPS1_ARATH Alpha,alpha-trehalose-phosphate synthase [UDP-forming] 1 OS=Arabidopsis thaliana GN=TPS1 PE=1 SV=1
AT1G78590	SIN_1019415	57.93	4e-124	362	LG14	3866083	3869974	954	262	130	8.97073	4.05844	-1.1443	Down	2.33714e-14	1.4465e-13	NADHK_ARATH NADH kinase OS=Arabidopsis thaliana GN=NADK3 PE=1 SV=1
AT1G78780	SIN_1007320	47.26	2e-74	229	LG7	6676708	6678235	705	20	90	0.92665	3.80204	2.03668	Up	1.27136e-10	5.92076e-10	PRPX_HORVU Pathogen-related protein OS=Hordeum vulgare PE=2 SV=2
AT1G79360	SIN_1018579	35.09	1.2	30.4	LG6	12077782	12079696	726	0	19	0.001	0.779436	9.60629	Up	4.70202e-06	1.42151e-05	NA
AT1G79610	SIN_1006859	78.95	7e-108	324	LG12	2471409	2473874	648	154	71	7.76284	3.26322	-1.25029	Down	3.56386e-10	1.59567e-09	NHX6_ARATH Sodium/hydrogen exchanger 6 OS=Arabidopsis thaliana GN=NHX6 PE=1 SV=3
AT1G80660	SIN_1010766	83.39	0	1624	LG1	12493363	12498569	2874	247	121	2.80728	1.2539	-1.16275	Down	6.1829e-14	3.73069e-13	PMA4_NICPL Plasma membrane ATPase 4 OS=Nicotiana plumbaginifolia GN=PMA4 PE=2 SV=1
AT1G80710	SIN_1016133	41.92	1e-90	297	LG5	10210866	10225711	2289	210	115	2.99674	1.49629	-1.002	Down	8.91002e-10	3.86471e-09	WDR76_XENLA WD repeat-containing protein 76 OS=Xenopus laevis GN=wdr76 PE=2 SV=1
AT1G80840	SIN_1021953	51.9	4e-93	282	LG3	13772991	13774862	927	28	82	0.986628	2.6345	1.41695	Up	1.97618e-06	6.23371e-06	WRK40_ARATH Probable WRKY transcription factor 40 OS=Arabidopsis thaliana GN=WRKY40 PE=1 SV=1
AT1G80860	SIN_1010785	67.07	9e-72	217	LG1	12629705	12632047	486	140	72	9.4095	4.41225	-1.09261	Down	7.95694e-08	2.90245e-07	NA
AT2G01120	SIN_1018392	63.66	0	541	LG2	15636854	15641134	1233	377	154	9.98742	3.71981	-1.42488	Down	1.62171e-27	2.00051e-26	ORC4_XENLA Origin recognition complex subunit 4 OS=Xenopus laevis GN=orc4 PE=2 SV=1
AT2G01970	SIN_1011964	85.51	0	1006	LG8	5508193	5514744	1764	236	98	4.37007	1.65459	-1.40118	Down	2.13766e-17	1.61324e-16	PHG1B_DICDI Putative phagocytic receptor 1b OS=Dictyostelium discoideum GN=phg1b PE=2 SV=1
AT2G02023	SIN_1018943	68.75	0.49	28.9	LG10	3549051	3549398	348	39	98	3.66067	8.38707	1.19606	Up	4.93628e-06	1.48675e-05	NA
AT2G02060	SIN_1021245	63.46	2e-14	70.1	LG2	14310870	14314961	699	144	47	6.72915	2.00255	-1.74858	Down	6.75602e-15	4.34273e-14	MYBF_ARATH Putative Myb family transcription factor At1g14600 OS=Arabidopsis thaliana GN=At1g14600 PE=2 SV=2
AT2G02130	SIN_1021298	71.15	9e-21	79.3	LG2	14810384	14810542	159	191	535	39.2384	100.212	1.35272	Up	3.98638e-32	5.85213e-31	DEF2_CAPAN Defensin J1-2 OS=Capsicum annuum PE=1 SV=1
AT2G02590	SIN_1026786	64.93	7e-103	308	LG8	10047778	10049147	960	90	49	3.06229	1.52016	-1.01039	Down	5.51902e-05	0.000146348	NA
AT2G02950	SIN_1014784	30.48	0.097	34.7	LG8	20185308	20187238	1146	22	109	0.627066	2.83273	2.17551	Up	1.48058e-13	8.72601e-13	OSS2_PEA Organ-specific protein S2 OS=Pisum sativum PE=2 SV=1
AT2G03200	SIN_1002211	61.56	0	527	LG13	1169800	1171107	1308	340	16258	8.49075	370.189	5.44622	Up	0	0	NEP1_NEPGR Aspartic proteinase nepenthesin-1 OS=Nepenthes gracilis GN=nep1 PE=1 SV=1
AT2G04220	SIN_1009538	65.46	7e-143	409	LG1	11714835	11716924	924	79	43	2.79274	1.38599	-1.01076	Down	0.000158339	0.000393728	NA
AT2G04700	SIN_1006621	90.2	4e-67	202	LG8	3828707	3829929	309	141	47	14.9051	4.53005	-1.71821	Down	2.69146e-14	1.65744e-13	FTRC_SOYBN Ferredoxin-thioredoxin reductase catalytic chain, chloroplastic OS=Glycine max GN=FTRC PE=2 SV=1
AT2G05160	SIN_1003088	43.68	9e-112	347	LG14	589909	592492	1689	88	33	1.70188	0.581899	-1.54828	Down	2.5497e-08	9.72639e-08	C3H18_ARATH Zinc finger CCCH domain-containing protein 18 OS=Arabidopsis thaliana GN=At2g05160 PE=2 SV=1
AT2G05540	SIN_1007356	62.5	5e-06	42	LG7	7061241	7061525	285	60	22	6.87672	2.29901	-1.58071	Down	3.15542e-06	9.72602e-06	NA
AT2G05590	SIN_1014789	71.27	1e-94	283	LG8	20138699	20142690	672	116	60	5.6385	2.65917	-1.08434	Down	1.20844e-06	3.90812e-06	OXR1_HUMAN Oxidation resistance protein 1 OS=Homo sapiens GN=OXR1 PE=1 SV=2
AT2G05910	SIN_1007571	56	8e-68	209	LG5	3893852	3895086	606	41	138	2.20997	6.78219	1.61773	Up	9.09246e-12	4.67077e-11	LOR6_ARATH Protein LURP-one-related 6 OS=Arabidopsis thaliana GN=At2g05910 PE=2 SV=1
AT2G06530	SIN_1007593	77.49	2e-106	310	LG5	3713372	3716071	693	31	122	1.46118	5.24313	1.84329	Up	2.20554e-12	1.18573e-11	VPS2A_ARATH Vacuolar protein sorting-associated protein 2 homolog 1 OS=Arabidopsis thaliana GN=VPS2.1 PE=2 SV=2
AT2G13600	SIN_1025415	63.96	0	907	LG15	6416778	6418889	2112	284	134	4.39238	1.88962	-1.2169	Down	7.11406e-17	5.20218e-16	PP151_ARATH Pentatricopeptide repeat-containing protein At2g13600 OS=Arabidopsis thaliana GN=PCMP-E76 PE=2 SV=1
AT2G13620	SIN_1008784	36.78	2e-166	507	LG7	10520889	10524948	2457	128	284	1.70169	3.44252	1.0165	Up	7.6433e-12	3.95158e-11	CHX15_ARATH Cation/H(+) antiporter 15 OS=Arabidopsis thaliana GN=CHX15 PE=2 SV=1
AT2G14095	SIN_1025172	36.9	2e-06	44.7	LG15	9009042	9026562	336	50	135	4.86078	11.9663	1.29971	Up	1.00815e-08	3.99816e-08	NA
AT2G14580	SIN_1026139	61.39	8e-64	196	LG10	15189559	15190311	489	10	113	0.667984	6.88229	3.365	Up	1.80877e-21	1.69928e-20	PR06_SOLLC Pathogenesis-related leaf protein 6 OS=Solanum lycopersicum GN=PR1B1 PE=1 SV=2
AT2G14760	SIN_1026151	39.78	2e-68	221	LG10	15275388	15280019	1098	218	118	6.48529	3.20069	-1.01879	Down	2.4501e-10	1.11237e-09	BH084_ARATH Transcription factor bHLH84 OS=Arabidopsis thaliana GN=BHLH84 PE=2 SV=1
AT2G14960	SIN_1025709	75.04	0	913	LG15	3963659	3966041	1806	428	990	7.74107	16.326	1.07657	Up	5.13178e-41	9.74036e-40	GH31_ARATH Probable indole-3-acetic acid-amido synthetase GH3.1 OS=Arabidopsis thaliana GN=GH3.1 PE=2 SV=1
AT2G15220	SIN_1014913	62.16	1e-99	293	LG8	19382038	19383057	684	344	7461	16.4277	324.866	4.30564	Up	0	0	NA
AT2G15240	SIN_1026180	82.83	5e-140	397	LG10	15491737	15498276	762	451	234	19.3329	9.14586	-1.07987	Down	1.21644e-21	1.15537e-20	UNC50_DICDI Protein unc-50 homolog OS=Dictyostelium discoideum GN=DDB_G0292320 PE=3 SV=1
AT2G15490	SIN_1023511	29.18	4e-61	209	LG5	13190350	13192007	1419	8	47	0.184155	0.986459	2.42134	Up	2.85142e-07	9.84242e-07	ZOG_PHALU Zeatin O-glucosyltransferase OS=Phaseolus lunatus GN=ZOG1 PE=2 SV=1
AT2G15900	SIN_1004590	53.54	0	1030	LG10	16087248	16095033	3021	185	60	2.0003	0.591513	-1.75774	Down	7.56714e-19	6.18496e-18	SNX16_MOUSE Sorting nexin-16 OS=Mus musculus GN=Snx16 PE=2 SV=1
AT2G15960	SIN_1014820	33.33	2e-09	50.4	LG8	19946936	19947178	243	187	100	25.1368	12.2562	-1.03629	Down	2.7751e-09	1.15742e-08	NA
AT2G16050	SIN_1004579	66.8	5e-119	343	LG10	16137789	16139411	699	105	307	4.90667	13.0805	1.4146	Up	2.5055e-20	2.21637e-19	NA
AT2G16365	SIN_1014759	32.31	7e-14	74.7	LG8	20331818	20334955	2172	49	11	0.736905	0.150833	-2.28853	Down	6.94284e-08	2.54567e-07	FB348_ARATH F-box protein At2g16365 OS=Arabidopsis thaliana GN=At2g16365 PE=2 SV=2
AT2G16750	SIN_1014650	45.37	1e-180	532	LG8	21014194	21017995	2067	18	50	0.284451	0.720432	1.34068	Up	0.000391978	0.000922671	RBK2_ARATH Receptor-like cytosolic serine/threonine-protein kinase RBK2 OS=Arabidopsis thaliana GN=RBK2 PE=1 SV=1
AT2G17030	SIN_1007410	29.02	4e-39	146	LG2	2756175	2757392	1218	214	572	5.73907	13.9866	1.28516	Up	9.08904e-32	1.31445e-30	SKI23_ARATH F-box protein SKIP23 OS=Arabidopsis thaliana GN=SKIP23 PE=1 SV=1
AT2G17140	SIN_1014577	52.63	0	612	LG8	21398457	21400204	1659	73	163	1.43731	2.92621	1.02566	Up	1.82273e-07	6.40825e-07	PP158_ARATH Pentatricopeptide repeat-containing protein At2g17140 OS=Arabidopsis thaliana GN=At2g17140 PE=2 SV=1
AT2G17210	SIN_1007347	47.7	0	639	LG7	6960406	6962514	2109	179	88	2.77237	1.24271	-1.15763	Down	1.98169e-10	9.08547e-10	PP159_ARATH Pentatricopeptide repeat-containing protein At2g17210 OS=Arabidopsis thaliana GN=PCMP-E77 PE=2 SV=2
AT2G17410	SIN_1002442	40.62	0.69	28.1	LG4	17141279	17157943	261	177	61	22.1517	6.9607	-1.67012	Down	6.113e-17	4.48562e-16	NA
AT2G17570	SIN_1009455	59.79	4e-124	360	LG1	11114803	11117322	855	551	2829	21.0504	98.5441	2.22692	Up	0	0	DDPS6_ARATH Dehydrodolichyl diphosphate synthase 6 OS=Arabidopsis thaliana GN=At2g17570 PE=2 SV=2
AT2G18370	SIN_1006968	42.34	5e-18	80.9	LG12	3157226	3158865	1311	341	156	8.49624	3.54393	-1.26147	Down	5.00464e-21	4.59619e-20	NLTP8_ARATH Non-specific lipid-transfer protein 8 OS=Arabidopsis thaliana GN=LTP8 PE=2 SV=1
AT2G18420	SIN_1002350	63.16	3e-26	95.9	LG7	2924675	2926352	312	29	96	3.03612	9.1639	1.59373	Up	1.94289e-08	7.50984e-08	SNAK2_SOLTU Snakin-2 OS=Solanum tuberosum GN=SN2 PE=1 SV=1
AT2G18460	SIN_1002029	71.31	4e-128	368	LG13	1901923	1905554	780	80	8	3.3502	0.305463	-3.45518	Down	7.81576e-18	6.03503e-17	NA
AT2G18670	SIN_1007927	40	2e-17	78.2	LG15	434182	435619	708	118	280	5.44407	11.7785	1.11339	Up	2.50028e-13	1.44366e-12	ATL12_ARATH Putative RING-H2 finger protein ATL12 OS=Arabidopsis thaliana GN=ATL12 PE=2 SV=1
AT2G18680	SIN_1023897	33.78	3e-12	65.9	LG2	9319216	9320094	879	22	2	0.81754	0.0677649	-3.59268	Down	7.12166e-06	2.10394e-05	NA
AT2G19070	SIN_1007695	54.99	0	540	LG5	1782233	1783927	1395	120	27033	2.80984	577.143	7.6823	Up	0	0	HCBT2_DIACA Anthranilate N-benzoyltransferase protein 2 OS=Dianthus caryophyllus GN=HCBT2 PE=1 SV=1
AT2G19160	SIN_1003504	65.98	6e-170	512	LG11	10315391	10325801	3588	1443	3672	13.1368	30.4799	1.21425	Up	4.68316e-178	5.25212e-176	NEP1_NEPGR Aspartic proteinase nepenthesin-1 OS=Nepenthes gracilis GN=nep1 PE=1 SV=1
AT2G19210	SIN_1006019	31.36	2e-20	92	LG8	14856376	14859409	879	24	107	0.891861	3.62542	2.02326	Up	2.75612e-12	1.46852e-11	Y2921_ARATH Putative leucine-rich repeat receptor-like protein kinase At2g19210 OS=Arabidopsis thaliana GN=At2g19210 PE=2 SV=1
AT2G19220	SIN_1022173	30.17	1e-07	49.7	LG6	25045752	25046168	417	73	40	5.71823	2.85685	-1.00114	Down	0.000316072	0.000753424	NA
AT2G19260	SIN_1000046	38.1	0.11	31.6	C01789	7	980	372	199	103	17.4737	8.24628	-1.08337	Down	2.01974e-10	9.24901e-10	NA
AT2G19730	SIN_1009528	76.22	1e-74	223	LG1	11656759	11658637	432	3204	1747	242.261	120.441	-1.00824	Down	3.37464e-128	2.39271e-126	RL281_ARATH 60S ribosomal protein L28-1 OS=Arabidopsis thaliana GN=RPL28A PE=1 SV=1
AT2G19770	SIN_1024795	79.1	4e-77	228	LG11	8157413	8158445	405	82	35	6.61354	2.57381	-1.36152	Down	1.05707e-06	3.44437e-06	PROF2_OLEEU Profilin-2 OS=Olea europaea GN=PRO2 PE=1 SV=1
AT2G20320	SIN_1009732	47.95	0	610	LG6	2836202	2849211	2199	37	5	0.549606	0.0677187	-3.02077	Down	5.13884e-08	1.90882e-07	DEN5B_MOUSE DENN domain-containing protein 5B OS=Mus musculus GN=Dennd5b PE=1 SV=2
AT2G20340	SIN_1019587	55.69	0	615	LG8	382657	384183	1527	90	203	1.92521	3.95932	1.04024	Up	3.78936e-09	1.56257e-08	TYDC2_PAPSO Tyrosine/DOPA decarboxylase 2 OS=Papaver somniferum GN=TYDC2 PE=2 SV=1
AT2G20470	SIN_1022316	76.69	0	824	LG6	23792868	23802638	2631	480	229	5.9593	2.59226	-1.20093	Down	6.55666e-27	7.91243e-26	NDRA_DICDI Probable serine/threonine-protein kinase ndrA OS=Dictyostelium discoideum GN=ndrA PE=3 SV=1
AT2G20540	SIN_1020751	56.48	0	630	LG6	17368705	17370291	1587	66	29	1.35844	0.544233	-1.31966	Down	1.94851e-05	5.4585e-05	PP165_ARATH Pentatricopeptide repeat-containing protein At2g20540 OS=Arabidopsis thaliana GN=PCMP-E78 PE=2 SV=1
AT2G20940	SIN_1002307	57.14	5e-45	146	LG10	17118425	17118856	432	76	29	5.74652	1.9993	-1.52319	Down	3.20498e-07	1.09929e-06	NA
AT2G21045	SIN_1025320	44.79	9e-22	87.4	LG15	7349797	7356090	423	84	207	6.48655	14.5745	1.16792	Up	6.4166e-11	3.06596e-10	STR16_ARATH Thiosulfate sulfurtransferase, chloroplastic OS=Arabidopsis thaliana GN=STR16 PE=1 SV=2
AT2G21060	SIN_1004490	57.42	3e-34	122	LG10	16700763	16701305	543	5845	3157	351.609	173.156	-1.0219	Down	2.24782e-237	3.49566e-235	GRP2B_ARATH Glycine-rich protein 2b OS=Arabidopsis thaliana GN=GRP2B PE=2 SV=1
AT2G21140	SIN_1014722	39.71	1e-37	141	LG8	20633976	20635505	1263	3516	9977	90.9328	235.267	1.37142	Up	0	0	PRP2_SOYBN Repetitive proline-rich cell wall protein 2 OS=Glycine max GN=PRP2 PE=2 SV=1
AT2G21580	SIN_1004547	89.72	4e-52	162	LG10	16344517	16345631	327	5029	2017	502.353	183.705	-1.45131	Down	0	0	RS25_SOLLC 40S ribosomal protein S25 OS=Solanum lycopersicum GN=RPS25 PE=3 SV=1
AT2G21660	SIN_1014768	76.92	2e-39	131	LG8	20268285	20269515	294	109	55	12.1103	5.57159	-1.12007	Down	1.36506e-06	4.3903e-06	GRP1_SINAL Glycine-rich RNA-binding protein GRP1A OS=Sinapis alba PE=2 SV=1
AT2G22120	SIN_1008339	82.76	0	538	LG9	11399375	11405468	1077	267	127	8.09787	3.51198	-1.20526	Down	9.78962e-16	6.6578e-15	MARH1_MOUSE E3 ubiquitin-protein ligase MARCH1 OS=Mus musculus GN=March1 PE=1 SV=2
AT2G22500	SIN_1025198	77	1e-168	475	LG15	8631753	8633094	936	457	1294	15.9483	41.1739	1.36832	Up	1.38401e-76	5.4813e-75	M2OM_DICDI Probable mitochondrial 2-oxoglutarate/malate carrier protein OS=Dictyostelium discoideum GN=ucpC PE=3 SV=1
AT2G22660	SIN_1025624	48.17	0	735	LG15	4642012	4646437	2556	2482	7064	31.7187	82.3102	1.37574	Up	0	0	NA
AT2G23440	SIN_1003666	34.12	9e-09	48.9	LG15	3085569	3086129	270	297	119	35.9309	13.1264	-1.45275	Down	1.28424e-22	1.28298e-21	NA
AT2G23760	SIN_1011644	52.04	3e-124	384	LG7	4226351	4233228	1857	113	256	1.98766	4.10574	1.04657	Up	2.84192e-11	1.39801e-10	BLH4_ARATH BEL1-like homeodomain protein 4 OS=Arabidopsis thaliana GN=BLH4 PE=2 SV=2
AT2G23770	SIN_1011643	34.33	1e-107	341	LG7	4204556	4206409	1854	53	131	0.933773	2.10439	1.17226	Up	1.94159e-07	6.8128e-07	Y4885_ARATH Probable LRR receptor-like serine/threonine-protein kinase At4g08850 OS=Arabidopsis thaliana GN=At4g08850 PE=1 SV=3
AT2G23945	SIN_1023794	32.78	3e-66	222	LG2	10532960	10534315	1356	988	286	23.7997	6.2816	-1.92174	Down	1.30125e-105	7.36752e-104	NEP2_NEPGR Aspartic proteinase nepenthesin-2 OS=Nepenthes gracilis GN=nep2 PE=1 SV=1
AT2G23970	SIN_1023940	54.18	1e-97	290	LG2	8646584	8648367	783	3	23	0.125151	0.874842	2.80535	Up	0.000127681	0.000321816	YL126_YEAST Putative glutamine amidotransferase YLR126C OS=Saccharomyces cerevisiae (strain ATCC 204508 / S288c) GN=YLR126C PE=1 SV=1
AT2G24100	SIN_1022746	53.36	7e-73	238	LG8	16174294	16176021	1200	24	251	0.653288	6.22954	3.25333	Up	1.12478e-44	2.35951e-43	NA
AT2G24450	SIN_1020616	42.53	1e-41	146	LG6	18294815	18296005	768	519	186	22.074	7.21299	-1.61368	Down	1.80321e-44	3.75567e-43	FLA3_ARATH Fasciclin-like arabinogalactan protein 3 OS=Arabidopsis thaliana GN=FLA3 PE=2 SV=1
AT2G24960	SIN_1025749	22.81	4e-07	52.4	LG10	11141009	11143889	1101	42	14	1.24605	0.378708	-1.71821	Down	3.65894e-05	9.91774e-05	NA
AT2G25890	SIN_1017447	45.54	9e-20	80.9	LG3	10470124	10470486	363	824	98	74.1473	8.0405	-3.20504	Down	6.13826e-159	5.91683e-157	OLE16_BROSE Oleosin 16 kDa OS=Bromus secalinus GN=OLE16 PE=2 SV=1
AT2G26250	SIN_1007525	53.43	0	590	LG5	4303325	4305980	1536	29	4926	0.616711	95.514	7.27497	Up	0	0	KCS10_ARATH 3-ketoacyl-CoA synthase 10 OS=Arabidopsis thaliana GN=FDH PE=1 SV=2
AT2G26450	SIN_1007536	47.75	0	580	LG5	4208197	4211169	1773	24	93	0.442158	1.5622	1.82095	Up	1.28279e-09	5.48957e-09	PME13_ARATH Probable pectinesterase/pectinesterase inhibitor 13 OS=Arabidopsis thaliana GN=PME13 PE=2 SV=2
AT2G26490	SIN_1011656	68.14	0	593	LG7	4335887	4337720	1356	94	303	2.26435	6.65498	1.55534	Up	7.15282e-23	7.2044e-22	SEL10_CAEEL F-box/WD repeat-containing protein sel-10 OS=Caenorhabditis elegans GN=sel-10 PE=1 SV=3
AT2G26530	SIN_1023470	34.2	8e-12	65.9	LG6	4425418	4426930	1104	10	42	0.295873	1.13304	1.93714	Up	2.47242e-05	6.83829e-05	NA
AT2G26560	SIN_1003679	54.76	8e-148	430	LG15	3178012	3180511	1251	108	264	2.81995	6.28507	1.15626	Up	2.40388e-13	1.39076e-12	PATA3_SOLTU Patatin group A-3 OS=Solanum tuberosum PE=2 SV=1
AT2G26660	SIN_1021733	52.65	1e-85	261	LG1	253409	255739	861	131	62	4.96985	2.14463	-1.21247	Down	1.65893e-08	6.46255e-08	SPX1_ORYSJ SPX domain-containing protein 1 OS=Oryza sativa subsp. japonica GN=SPX1 PE=2 SV=1
AT2G26710	SIN_1018260	37.35	4e-120	367	LG2	16771121	16773477	1545	34	146	0.718829	2.81441	1.96911	Up	9.43198e-16	6.42019e-15	C72A1_CATRO Secologanin synthase OS=Catharanthus roseus GN=CYP72A1 PE=2 SV=1
AT2G26890	SIN_1000902	71.27	9e-129	406	scaffold00216	81928	83562	828	11	43	0.433948	1.54668	1.83359	Up	3.87686e-05	0.000104719	DJC13_HUMAN DnaJ homolog subfamily C member 13 OS=Homo sapiens GN=DNAJC13 PE=1 SV=5
AT2G26990	SIN_1015172	87.44	0	803	LG9	6911193	6917078	1506	2231	23454	48.3893	463.827	3.26082	Up	0	0	CSN2_ARATH COP9 signalosome complex subunit 2 OS=Arabidopsis thaliana GN=CSN2 PE=1 SV=1
AT2G27035	SIN_1008041	46.28	1e-33	119	LG15	1158714	1159301	492	192	62	12.7471	3.7531	-1.76401	Down	1.35708e-19	1.15366e-18	LAML_ARATH Lamin-like protein OS=Arabidopsis thaliana GN=At5g15350 PE=1 SV=1
AT2G27080	SIN_1015154	45.02	5e-83	253	LG9	7073977	7075184	816	838	2518	33.5451	91.9029	1.45401	Up	3.52958e-161	3.48875e-159	NA
AT2G27310	SIN_1010585	44.31	4e-85	264	LG9	812811	814204	1017	86	221	2.76218	6.47195	1.22839	Up	2.11204e-12	1.13756e-11	FB119_ARATH F-box protein At2g27310 OS=Arabidopsis thaliana GN=At2g27310 PE=2 SV=1
AT2G27430	SIN_1005364	58.56	5e-135	398	LG12	4760344	4762967	1242	32	79	0.841595	1.89439	1.17053	Up	5.67606e-05	0.000150222	PUB7_ARATH U-box domain-containing protein 7 OS=Arabidopsis thaliana GN=PUB7 PE=1 SV=1
AT2G27690	SIN_1010540	56.63	0	542	LG9	543014	544532	1419	254	107	5.84691	2.24577	-1.38046	Down	3.17132e-18	2.51111e-17	C94A1_VICSA Cytochrome P450 94A1 OS=Vicia sativa GN=CYP94A1 PE=2 SV=2
AT2G27960	SIN_1024077	68.97	2e-22	84.7	LG9	5996361	5997423	228	161	65	23.0657	8.49067	-1.4418	Down	8.20848e-13	4.55469e-12	CKS1_ORYSJ Cyclin-dependent kinases regulatory subunit 1 OS=Oryza sativa subsp. japonica GN=CKS1 PE=2 SV=1
AT2G28085	SIN_1024597	61.34	5e-39	131	LG9	1864578	1865466	432	101	34	7.63682	2.34401	-1.704	Down	1.57413e-10	7.27556e-10	AXX15_SOYBN Auxin-induced protein X15 OS=Glycine max PE=2 SV=1
AT2G28200	SIN_1010492	39.81	2e-54	182	LG9	164552	165798	930	50	113	1.75615	3.61875	1.04308	Up	1.09709e-05	3.17124e-05	ZFP1_WHEAT Zinc finger protein 1 OS=Triticum aestivum PE=2 SV=1
AT2G28270	SIN_1008241	32.52	2e-40	142	LG1	15151071	15152013	744	78	250	3.4245	10.0076	1.54714	Up	5.33132e-19	4.4007e-18	NA
AT2G28310	SIN_1024117	68.27	5e-136	393	LG9	5611703	5616404	861	245	112	9.29475	3.87417	-1.26253	Down	1.48998e-15	9.99908e-15	NA
AT2G28390	SIN_1005561	42.86	1.1	26.6	LG5	908371	909223	162	14	0	2.82285	0.001	-11.4629	Down	3.0047e-05	8.22178e-05	NA
AT2G28420	SIN_1017581	69.54	2e-86	256	LG10	6348531	6349196	558	24	5	1.40492	0.26687	-2.39628	Down	0.000122654	0.000309984	NA
AT2G28550	SIN_1005501	53.39	3e-109	335	LG5	509592	512524	1395	1027	409	24.0476	8.73198	-1.46151	Down	8.82126e-75	3.37888e-73	AP2_ARATH Floral homeotic protein APETALA 2 OS=Arabidopsis thaliana GN=AP2 PE=1 SV=1
AT2G28560	SIN_1024171	62.17	3e-168	479	LG9	5094131	5101915	1140	176	96	5.04293	2.50801	-1.00772	Down	1.75128e-08	6.80075e-08	RA51B_ARATH DNA repair protein RAD51 homolog 2 OS=Arabidopsis thaliana GN=RAD51B PE=2 SV=2
AT2G28680	SIN_1024474	78.93	0	583	LG9	2905629	2907436	1071	188	442	5.73381	12.2913	1.10007	Up	7.98702e-20	6.87503e-19	GLUA2_ORYSJ Glutelin type-A 2 OS=Oryza sativa subsp. japonica GN=GLUA2 PE=1 SV=1
AT2G28690	SIN_1024189	44.74	3e-49	166	LG9	4931907	4933347	840	30	105	1.16659	3.72283	1.67411	Up	1.14503e-09	4.91719e-09	NA
AT2G28910	SIN_1003094	65	0.001	36.6	LG14	562163	562779	330	0	17	0.001	1.53426	10.5833	Up	1.71854e-05	4.85155e-05	NA
AT2G29120	SIN_1017523	45.7	0	757	LG3	9733566	9736774	2754	123	56	1.45887	0.605603	-1.26841	Down	1.46161e-08	5.71871e-08	GLR27_ARATH Glutamate receptor 2.7 OS=Arabidopsis thaliana GN=GLR2.7 PE=2 SV=3
AT2G29420	SIN_1002858	42.99	4e-63	199	LG10	3083767	3085085	696	109	547	5.11555	23.4068	2.19397	Up	9.14906e-63	2.85321e-61	GSTX6_SOYBN Probable glutathione S-transferase OS=Glycine max GN=HSP26-A PE=2 SV=1
AT2G30210	SIN_1023237	72.04	0	740	LG6	6773327	6775188	1476	23	4	0.508998	0.0807118	-2.65681	Down	6.83374e-05	0.000178972	LAC3_ARATH Laccase-3 OS=Arabidopsis thaliana GN=LAC3 PE=2 SV=2
AT2G30395	SIN_1023255	46.03	2e-44	149	LG6	6597150	6597728	579	38	200	2.14378	10.2876	2.26268	Up	8.38134e-25	9.23095e-24	NA
AT2G30860	SIN_1017037	60.47	1e-94	279	LG2	2011299	2012512	648	42	167	2.11714	7.67547	1.85814	Up	1.33493e-16	9.57562e-16	GSTF3_ARATH Glutathione S-transferase ERD13 OS=Arabidopsis thaliana GN=ERD13 PE=1 SV=3
AT2G30920	SIN_1022390	67.56	2e-127	370	LG6	23198473	23204202	900	927	504	33.6444	16.6783	-1.01239	Down	1.25726e-38	2.2101e-37	COQ3_ARATH Hexaprenyldihydroxybenzoate methyltransferase, mitochondrial OS=Arabidopsis thaliana GN=COQ3 PE=2 SV=2
AT2G31050	SIN_1007323	43.88	4e-29	113	LG7	6690937	6693191	1083	155	675	4.67496	18.5626	1.98937	Up	3.37302e-68	1.1554e-66	BCB1_ARATH Blue copper protein OS=Arabidopsis thaliana GN=BCB PE=1 SV=2
AT2G31510	SIN_1019072	49.9	6e-175	508	LG10	4587679	4589571	1512	27	68	0.583293	1.33943	1.19933	Up	0.000142782	0.000356947	ARI7_ARATH Probable E3 ubiquitin-protein ligase ARI7 OS=Arabidopsis thaliana GN=ARI7 PE=2 SV=1
AT2G31800	SIN_1004626	31.02	6e-56	193	LG13	2128068	2136115	1125	79	28	2.29377	0.741258	-1.62967	Down	4.37012e-08	1.63447e-07	Y9955_DICDI Probable serine/threonine-protein kinase DDB_G0267514 OS=Dictyostelium discoideum GN=DDB_G0267514 PE=3 SV=1
AT2G31945	SIN_1008246	58.21	2e-17	72.8	LG1	15098034	15098315	282	25	67	2.89578	7.07602	1.28899	Up	6.51232e-05	0.00017115	NA
AT2G32100	SIN_1012405	43.15	8e-28	107	LG6	1688430	1689782	648	276	674	13.9126	30.9777	1.15483	Up	1.18417e-31	1.70619e-30	NA
AT2G32440	SIN_1002252	35.2	2e-102	318	LG3	2873686	2877862	1446	1	19	0.0225895	0.391335	4.11468	Up	4.95524e-05	0.000132149	KAO2_ARATH Ent-kaurenoic acid oxidase 2 OS=Arabidopsis thaliana GN=KAO2 PE=2 SV=2
AT2G32640	SIN_1000563	60.82	0	566	scaffold00296	25630	31357	1560	29	7	0.607223	0.13364	-2.18387	Down	6.2066e-05	0.000163576	NA
AT2G32940	SIN_1007229	64.87	0	1125	LG16	3263285	3268806	2697	829	410	10.0403	4.52758	-1.149	Down	2.71138e-42	5.31499e-41	AGO16_ORYSJ Protein argonaute 16 OS=Oryza sativa subsp. japonica GN=AGO16 PE=2 SV=2
AT2G33735	SIN_1012837	61.74	2e-40	134	LG6	20862209	20864016	405	122	47	9.83965	3.45626	-1.5094	Down	1.16812e-10	5.44977e-10	DNAJ1_THET8 Chaperone protein DnaJ 1 OS=Thermus thermophilus (strain HB8 / ATCC 27634 / DSM 579) GN=dnaJ1 PE=3 SV=1
AT2G33793	SIN_1005273	67.21	2e-81	245	LG12	4232954	4235335	633	168	30	8.66923	1.4115	-2.61867	Down	1.36033e-27	1.68431e-26	NA
AT2G34780	SIN_1026228	31.18	4.3	28.1	LG10	15813409	15814783	528	146	43	9.03221	2.42548	-1.89681	Down	1.07401e-16	7.74689e-16	NA
AT2G35800	SIN_1000261	51.33	0	796	scaffold00462	486	6936	2508	44	126	0.57306	1.49626	1.3846	Up	6.33294e-09	2.55497e-08	YM39_YEAST Uncharacterized mitochondrial carrier YMR166C OS=Saccharomyces cerevisiae (strain ATCC 204508 / S288c) GN=YMR166C PE=1 SV=1
AT2G35820	SIN_1000257	67.28	6e-78	235	scaffold00467	2282	3660	585	781	367	43.6084	18.6842	-1.22279	Down	6.21348e-44	1.26919e-42	NA
AT2G35930	SIN_1007790	57.93	2e-171	490	LG5	2571183	2573087	1233	146	368	3.86781	8.88891	1.20049	Up	4.91846e-19	4.06422e-18	PUB23_ARATH E3 ubiquitin-protein ligase PUB23 OS=Arabidopsis thaliana GN=PUB23 PE=1 SV=1
AT2G36070	SIN_1001043	58.33	2e-14	67.4	scaffold00195	140356	141554	219	19	3	2.8339	0.407982	-2.79621	Down	0.000214502	0.000523892	NA
AT2G36090	SIN_1013064	44.38	2e-83	259	LG11	11383502	11384560	1059	659	1817	20.3266	51.1002	1.32996	Up	2.47332e-102	1.35117e-100	FB322_ARATH Probable F-box protein At1g60180 OS=Arabidopsis thaliana GN=At2g36090 PE=2 SV=1
AT2G36110	SIN_1027077	37.93	0.0006	41.2	LG8	7933589	7937869	1152	4	24	0.113418	0.620472	2.45172	Up	0.000269454	0.000649267	NA
AT2G36370	SIN_1009025	31.37	2.2	25.8	LG3	23843015	23847349	180	93	33	16.8766	5.46016	-1.62801	Down	2.84306e-09	1.1845e-08	NA
AT2G36380	SIN_1010534	70.47	0	2167	LG9	503752	510435	4347	324	176	2.43462	1.20583	-1.01367	Down	1.49272e-14	9.37049e-14	PDR2_NICPL Pleiotropic drug resistance protein 2 OS=Nicotiana plumbaginifolia GN=PDR2 PE=2 SV=1
AT2G36460	SIN_1001486	84.64	0	625	scaffold00165	233891	235089	1101	287	135	8.5147	3.65183	-1.22134	Down	3.98402e-17	2.95408e-16	ALF_ORYSJ Fructose-bisphosphate aldolase cytoplasmic isozyme OS=Oryza sativa subsp. japonica GN=FBA PE=1 SV=2
AT2G36630	SIN_1001463	66.46	0	566	scaffold00165	94886	97915	1452	20	64	0.449923	1.31273	1.54482	Up	7.82004e-06	2.2963e-05	NA
AT2G36690	SIN_1004476	64.4	4e-173	491	LG11	12850221	12851975	1155	57	187	1.61201	4.82196	1.58076	Up	5.41516e-15	3.49625e-14	FL3H_MALDO Naringenin,2-oxoglutarate 3-dioxygenase OS=Malus domestica PE=2 SV=1
AT2G36780	SIN_1004470	57.74	0	584	LG11	12887623	12893457	1533	329	743	7.01017	14.4348	1.04203	Up	1.13689e-29	1.52854e-28	U73C5_ARATH UDP-glycosyltransferase 73C5 OS=Arabidopsis thaliana GN=UGT73C5 PE=2 SV=1
AT2G36830	SIN_1005451	83.33	8e-150	422	LG5	166791	168455	759	174	0	7.48829	0.001	-12.8704	Down	1.07158e-56	2.95821e-55	TIP11_ARATH Aquaporin TIP1-1 OS=Arabidopsis thaliana GN=TIP1-1 PE=1 SV=1
AT2G36840	SIN_1005457	57.97	2e-171	490	LG5	189429	192487	1239	40	92	1.05454	2.21147	1.06839	Up	5.31626e-05	0.000141196	NA
AT2G36890	SIN_1005461	84.68	4e-75	236	LG5	222234	223473	999	103	37	3.3678	1.10306	-1.61029	Down	5.47758e-10	2.41177e-09	RAX2_ARATH Transcription factor RAX2 OS=Arabidopsis thaliana GN=RAX2 PE=1 SV=1
AT2G36970	SIN_1005469	62.97	0	617	LG5	284985	287584	1434	37	104	0.842806	2.15997	1.35774	Up	2.0642e-07	7.22346e-07	U85A1_ARATH UDP-glycosyltransferase 85A1 OS=Arabidopsis thaliana GN=UGT85A1 PE=1 SV=1
AT2G37040	SIN_1002445	83.98	0	1104	LG4	17190135	17194134	1860	1739	5646	30.5395	90.4048	1.56572	Up	0	0	PALY_CITLI Phenylalanine ammonia-lyase OS=Citrus limon GN=PAL6 PE=2 SV=1
AT2G37410	SIN_1013438	63.27	3e-97	286	LG5	4820701	4821860	627	271	143	14.1181	6.79254	-1.05552	Down	3.6429e-13	2.07872e-12	TIM17_ARATH Mitochondrial import inner membrane translocase subunit Tim17 OS=Arabidopsis thaliana GN=TIM17 PE=2 SV=2
AT2G37460	SIN_1005533	60.5	3e-150	433	LG5	683743	686089	1098	79	27	2.35017	0.732361	-1.68214	Down	2.13244e-08	8.2112e-08	5NG4_PINTA Auxin-induced protein 5NG4 OS=Pinus taeda PE=2 SV=1
AT2G37630	SIN_1011201	52.43	1e-61	199	LG11	14054970	14055572	603	321	171	17.3885	8.44583	-1.04182	Down	4.98768e-15	3.2265e-14	AS1_ARATH Transcription factor AS1 OS=Arabidopsis thaliana GN=AS1 PE=1 SV=1
AT2G37975	SIN_1008698	65.38	1e-30	105	LG7	11062355	11062597	243	225	89	30.2448	10.9081	-1.47129	Down	8.2166e-18	6.32988e-17	IR3IP_DANRE Immediate early response 3-interacting protein 1 OS=Danio rerio GN=ier3ip1 PE=2 SV=1
AT2G38110	SIN_1011100	73.29	0	735	LG11	14589660	14591968	1506	341	1336	7.39613	26.4207	1.83683	Up	6.18342e-120	3.99559e-118	GPAT6_ARATH Glycerol-3-phosphate acyltransferase 6 OS=Arabidopsis thaliana GN=GPAT6 PE=1 SV=1
AT2G38250	SIN_1011076	52.82	1e-63	205	LG11	14747445	14749938	843	14	57	0.54247	2.01377	1.89229	Up	1.19686e-06	3.87337e-06	TGT3B_ARATH Trihelix transcription factor GT-3b OS=Arabidopsis thaliana GN=GT-3B PE=1 SV=1
AT2G38280	SIN_1026783	52.53	0	595	LG8	10074084	10086366	2847	1152	628	13.2172	6.56955	-1.00855	Down	2.6946e-47	6.11449e-46	AMPD_ARATH AMP deaminase OS=Arabidopsis thaliana GN=AMPD PE=1 SV=2
AT2G38320	SIN_1011041	53.89	1e-146	427	LG11	14958188	14961391	1269	40	103	1.02961	2.41735	1.23133	Up	1.64993e-06	5.25431e-06	NA
AT2G38420	SIN_1025926	33.85	0.35	29.3	LG10	13344795	13345362	285	78	41	8.93974	4.28452	-1.0611	Down	9.37386e-05	0.000240713	NA
AT2G38470	SIN_1011023	58.52	7e-119	363	LG11	15041855	15044169	1581	101	229	2.08672	4.31387	1.04775	Up	3.01538e-10	1.36133e-09	WRK33_ARATH Probable WRKY transcription factor 33 OS=Arabidopsis thaliana GN=WRKY33 PE=1 SV=2
AT2G38640	SIN_1017936	50.26	4e-50	164	LG1	8055867	8056830	657	46	19	2.28701	0.861295	-1.40888	Down	0.000183985	0.000452963	LOR8_ARATH Protein LURP-one-related 8 OS=Arabidopsis thaliana GN=At2g38640 PE=2 SV=1
AT2G38710	SIN_1004703	76.3	4e-121	347	LG7	7721830	7725189	684	82	222	3.91591	9.66631	1.30362	Up	1.62786e-13	9.55297e-13	AMERL_ARATH Uncharacterized protein At2g38710 OS=Arabidopsis thaliana GN=At2g38710 PE=2 SV=1
AT2G38870	SIN_1018471	44.93	3e-11	54.7	LG6	10573684	10574103	219	61	23	9.09831	3.12786	-1.54042	Down	3.9942e-06	1.21651e-05	ICI_LINUS Proteinase inhibitor OS=Linum usitatissimum PE=1 SV=1
AT2G39060	SIN_1008619	58.87	1e-86	262	LG7	11518679	11520044	789	63	6	2.60819	0.226484	-3.52556	Down	1.54348e-14	9.6813e-14	SWET8_ARATH Bidirectional sugar transporter SWEET8 OS=Arabidopsis thaliana GN=SWEET8 PE=2 SV=1
AT2G39210	SIN_1012914	67.34	0	803	LG11	12627971	12629803	1833	84	636	1.4969	10.3338	2.78732	Up	2.77504e-95	1.40115e-93	MCH1_YARLI Probable transporter MCH1 OS=Yarrowia lipolytica (strain CLIB 122 / E 150) GN=MCH1 PE=3 SV=1
AT2G39350	SIN_1001112	74.52	0	1105	scaffold00188	156831	159655	2244	691	2178	10.0584	28.9067	1.523	Up	1.83918e-149	1.59489e-147	AB1G_ARATH ABC transporter G family member 1 OS=Arabidopsis thaliana GN=ABCG1 PE=2 SV=1
AT2G39480	SIN_1006061	34.18	0.092	34.3	LG8	14442801	14443565	765	2	22	0.0853972	0.856495	3.32618	Up	5.03006e-05	0.0001339	NA
AT2G39490	SIN_1011246	29.92	2e-20	92.4	LG11	13800310	13801833	1329	3	24	0.0737346	0.537836	2.86675	Up	7.44126e-05	0.00019373	FB129_ARATH F-box protein At2g39490 OS=Arabidopsis thaliana GN=At2g39490 PE=2 SV=1
AT2G39510	SIN_1017879	52.15	7e-131	384	LG1	7377842	7380197	1140	11	0	0.315183	0.001	-8.30005	Down	0.00027698	0.000666025	5NG4_PINTA Auxin-induced protein 5NG4 OS=Pinus taeda PE=2 SV=1
AT2G39710	SIN_1011184	65.38	0	552	LG11	14149314	14150573	1260	376	185	9.74748	4.37285	-1.15645	Down	2.91036e-20	2.56189e-19	NEP1_NEPGR Aspartic proteinase nepenthesin-1 OS=Nepenthes gracilis GN=nep1 PE=1 SV=1
AT2G40110	SIN_1003881	69.44	3e-31	108	LG5	1247172	1247589	216	82	39	12.4004	5.37743	-1.2054	Down	9.04798e-06	2.63828e-05	YIPL_SOLTU Protein yippee-like OS=Solanum tuberosum PE=2 SV=1
AT2G40250	SIN_1012133	47	8e-70	221	LG4	12551350	12554995	663	3	473	0.147803	21.2477	7.16749	Up	1.55888e-127	1.09861e-125	GDL47_ARATH GDSL esterase/lipase At2g40250 OS=Arabidopsis thaliana GN=At2g40250 PE=2 SV=1
AT2G40390	SIN_1008781	55.53	0	552	LG7	10542737	10545871	1488	25	95	0.548797	1.90145	1.79275	Up	1.27828e-09	5.47127e-09	NA
AT2G41390	SIN_1017559	34.55	1e-08	50.8	LG3	9462661	9463632	447	2160	1040	157.842	69.293	-1.18769	Down	4.82648e-113	2.91677e-111	NA
AT2G41480	SIN_1023015	57.76	6e-144	415	LG8	18032710	18034820	1059	251	640	7.74199	17.999	1.21714	Up	1.30905e-32	1.94995e-31	PER2_ARAHY Cationic peroxidase 2 OS=Arachis hypogaea GN=PNC2 PE=2 SV=1
AT2G41600	SIN_1018641	50.25	1e-62	196	LG4	2735683	2738033	612	238	126	12.7028	6.13173	-1.05078	Down	1.1587e-11	5.89639e-11	MAM33_YEAST Mitochondrial acidic protein MAM33 OS=Saccharomyces cerevisiae (strain ATCC 204508 / S288c) GN=MAM33 PE=1 SV=1
AT2G41640	SIN_1014414	34.04	3e-71	237	LG12	976110	978068	1380	9	37	0.213029	0.798521	1.90628	Up	9.28372e-05	0.000238583	AGO61_TETNG Uncharacterized glycosyltransferase AGO61 OS=Tetraodon nigroviridis GN=ago61 PE=2 SV=1
AT2G41810	SIN_1023524	66.21	4e-177	501	LG5	13100277	13102323	1110	85	34	2.50133	0.912262	-1.45518	Down	1.72296e-07	6.07582e-07	NA
AT2G41905	SIN_1024910	56.45	8e-10	50.4	LG11	6993055	6993243	189	282	64	48.7374	10.0851	-2.2728	Down	1.49586e-38	2.6236e-37	NA
AT2G42760	SIN_1022370	39.89	5e-29	112	LG6	23367537	23369051	753	24	89	1.0411	3.52013	1.75752	Up	6.9198e-09	2.78595e-08	NA
AT2G42800	SIN_1006672	41.13	6e-56	193	LG12	5217779	5219193	1182	1329	628	36.7267	15.8236	-1.21475	Down	9.04204e-73	3.36939e-71	PII2_ARATH Piriformospora indica-insensitive protein 2 OS=Arabidopsis thaliana GN=PII-2 PE=2 SV=1
AT2G42820	SIN_1022398	66.67	2e-73	221	LG6	23131405	23134048	486	35	101	2.35238	6.1894	1.39568	Up	1.73906e-07	6.13074e-07	HA22F_ARATH HVA22-like protein f OS=Arabidopsis thaliana GN=HVA22F PE=2 SV=1
AT2G42940	SIN_1003502	66.22	9e-91	272	LG11	10300634	10301554	753	371	5739	16.0936	226.989	3.81806	Up	0	0	ESCA_ARATH Putative DNA-binding protein ESCAROLA OS=Arabidopsis thaliana GN=ESC PE=2 SV=1
AT2G43060	SIN_1024330	32.05	2e-16	73.2	LG9	3951695	3952704	468	6	67	0.418775	4.26376	3.34788	Up	3.50324e-13	2.00343e-12	NA
AT2G43540	SIN_1015914	56.55	4e-56	177	LG3	18788957	18789463	507	135	302	8.69763	17.7404	1.02834	Up	1.02652e-12	5.65556e-12	NA
AT2G43820	SIN_1020609	50.23	2e-146	429	LG6	18340632	18342067	1296	22	78	0.554489	1.79248	1.69272	Up	1.30904e-07	4.67197e-07	U74E1_ARATH UDP-glycosyltransferase 74E1 OS=Arabidopsis thaliana GN=UGT74E1 PE=2 SV=1
AT2G43865	SIN_1001200	45.16	0.76	30	LG7	41646	43300	1074	0	18	0.001	0.499151	8.96333	Up	8.98922e-06	2.62475e-05	NA
AT2G43900	SIN_1008625	58.75	0	1314	LG7	11491078	11497514	3216	10	504	0.101568	4.66743	5.5221	Up	3.08574e-125	2.13594e-123	IP5PC_ARATH Type I inositol-1,4,5-trisphosphate 5-phosphatase 12 OS=Arabidopsis thaliana GN=5PTASE12 PE=1 SV=1
AT2G44065	SIN_1008631	58.41	2e-74	228	LG7	11462555	11464653	657	67	36	3.33108	1.63193	-1.02941	Down	0.00041633	0.000976053	RM02_ORYSJ 60S ribosomal protein L2, mitochondrial OS=Oryza sativa subsp. japonica GN=RPL2 PE=2 SV=2
AT2G44740	SIN_1008846	58.16	2e-79	239	LG7	10140064	10142503	600	56	6	3.04868	0.297827	-3.35564	Down	1.44048e-12	7.862e-12	CCU41_ARATH Cyclin-U4-1 OS=Arabidopsis thaliana GN=CYCU4-1 PE=1 SV=1
AT2G45040	SIN_1013915	49.3	2e-114	340	LG1	16673986	16675346	1074	60	25	1.82483	0.693265	-1.39628	Down	2.1408e-05	5.96636e-05	MEP1_SOYBN Metalloendoproteinase 1 OS=Glycine max PE=1 SV=2
AT2G45430	SIN_1013970	61.85	8e-89	271	LG1	17126051	17127839	924	104	274	3.67652	8.83166	1.26435	Up	1.17904e-15	7.97663e-15	ESCA_ARATH Putative DNA-binding protein ESCAROLA OS=Arabidopsis thaliana GN=ESC PE=2 SV=1
AT2G45560	SIN_1012961	38.61	1e-123	375	LG11	12081180	12083503	1536	483	1409	10.2714	27.3202	1.41133	Up	3.927e-87	1.80681e-85	C76A2_SOLME Cytochrome P450 76A2 OS=Solanum melongena GN=CYP76A2 PE=2 SV=1
AT2G45600	SIN_1013879	49.4	2e-110	328	LG1	16396256	16397651	1005	146	359	4.74528	10.6388	1.16477	Up	8.27332e-18	6.36936e-17	CXE8_ARATH Probable carboxylesterase 8 OS=Arabidopsis thaliana GN=CXE8 PE=2 SV=1
AT2G46150	SIN_1016476	32	7e-29	110	LG4	9537406	9538793	654	13	62	0.649293	2.82343	2.12051	Up	4.79392e-08	1.78525e-07	NA
AT2G46210	SIN_1005680	68.46	0	684	LG11	768806	772005	1350	102	251	2.46798	5.53737	1.16587	Up	6.5741e-13	3.67667e-12	FADS3_BOVIN Fatty acid desaturase 3 OS=Bos taurus GN=FADS3 PE=2 SV=1
AT2G46490	SIN_1006187	50.63	9e-16	69.7	LG7	6035443	6036679	354	17	54	1.56863	4.54312	1.53418	Up	4.53426e-05	0.000121436	NA
AT2G46495	SIN_1014156	44.79	1e-95	293	LG1	18281511	18282942	1104	17	2	0.502985	0.0539541	-3.22071	Down	0.000186452	0.000458793	AT21A_ARATH Putative RING-H2 finger protein ATL21A OS=Arabidopsis thaliana GN=ATL21A PE=3 SV=1
AT2G46550	SIN_1025171	34.56	5e-14	68.2	LG15	9034412	9035857	588	86	202	4.77745	10.2315	1.0987	Up	7.96956e-10	3.47293e-09	NA
AT2G46620	SIN_1005743	54.64	6e-176	507	LG11	276329	277793	1404	370	847	8.60815	17.9672	1.06159	Up	1.41122e-34	2.22429e-33	BCS1_SCHPO Probable mitochondrial chaperone bcs1 OS=Schizosaccharomyces pombe (strain ATCC 38366 / 972) GN=SPAC644.07 PE=2 SV=1
AT2G46680	SIN_1021145	66.02	2e-37	132	LG2	13373808	13374534	606	62	25	3.3419	1.22866	-1.44359	Down	9.38908e-06	2.73193e-05	ATHB7_ARATH Homeobox-leucine zipper protein ATHB-7 OS=Arabidopsis thaliana GN=ATHB-7 PE=2 SV=2
AT2G46860	SIN_1005762	78.61	7e-114	328	LG11	51126	56019	636	22	68	1.1299	3.18431	1.49478	Up	6.78992e-06	2.01205e-05	IPYR_MAIZE Soluble inorganic pyrophosphatase OS=Zea mays GN=IPP PE=2 SV=1
AT2G47000	SIN_1012662	76.34	0	1905	LG6	103914	109066	3852	1774	4302	15.0433	33.262	1.14475	Up	7.57634e-190	9.50179e-188	AB4B_ARATH ABC transporter B family member 4 OS=Arabidopsis thaliana GN=ABCB4 PE=1 SV=1
AT2G47030	SIN_1012659	40.4	2e-144	433	LG6	129989	132431	1713	1938	875	36.9548	15.213	-1.28046	Down	3.3787e-114	2.06863e-112	PME4_ARATH Pectinesterase 4 OS=Arabidopsis thaliana GN=PME4 PE=2 SV=1
AT2G47430	SIN_1012613	38.13	0	682	LG6	423699	427574	3207	159	36	1.61947	0.334324	-2.2762	Down	1.91196e-22	1.88904e-21	CKI1_ARATH Histidine kinase CKI1 OS=Arabidopsis thaliana GN=CKI1 PE=1 SV=1
AT2G47810	SIN_1012516	69.78	2e-61	191	LG6	985791	986604	510	69	36	4.4193	2.10231	-1.07185	Down	0.000213408	0.000521329	NFYB5_ARATH Nuclear transcription factor Y subunit B-5 OS=Arabidopsis thaliana GN=NFYB5 PE=2 SV=1
AT3G01270	SIN_1006026	54.82	0	521	LG8	14768971	14771743	1311	3	23	0.074747	0.522503	2.80535	Up	0.000127681	0.000321782	PLY59_SOLLC Probable pectate lyase P59 OS=Solanum lycopersicum GN=LAT59 PE=2 SV=1
AT3G01960	SIN_1004163	34.72	0.002	36.6	LG15	1798954	1799795	441	194	564	14.3694	38.0894	1.40639	Up	9.90272e-36	1.61652e-34	NA
AT3G02110	SIN_1008079	75.59	0	750	LG15	1373589	1376524	1422	13372	5509	307.165	115.382	-1.4126	Down	0	0	SCP25_ARATH Serine carboxypeptidase-like 25 OS=Arabidopsis thaliana GN=SCPL25 PE=2 SV=2
AT3G02550	SIN_1025553	57.24	8e-99	294	LG15	5195538	5197511	849	222	585	8.54123	20.5216	1.26463	Up	1.0807e-31	1.55903e-30	LBD41_ARATH LOB domain-containing protein 41 OS=Arabidopsis thaliana GN=LBD41 PE=2 SV=1
AT3G02560	SIN_1002000	77.89	1e-108	313	scaffold00145	58768	59397	630	120	60	6.22179	2.83644	-1.13325	Down	3.10164e-07	1.06494e-06	RS7_AVIMR 40S ribosomal protein S7 OS=Avicennia marina GN=RPS7 PE=2 SV=1
AT3G02645	SIN_1021920	41.38	3e-133	402	LG3	14026192	14027889	1698	23	76	0.442451	1.33303	1.59112	Up	6.23662e-07	2.0792e-06	Y3264_ARATH Putative UPF0481 protein At3g02645 OS=Arabidopsis thaliana GN=At3g02645 PE=3 SV=1
AT3G02960	SIN_1026459	41.15	1e-46	158	LG8	12983974	12986338	750	449	177	19.5551	7.02871	-1.47621	Down	3.7989e-34	5.91174e-33	NA
AT3G03050	SIN_1009268	78.18	0	1861	LG7	9535334	9539045	3339	10	60	0.097827	0.535178	2.45172	Up	4.62022e-09	1.88551e-08	CSLD3_ARATH Cellulose synthase-like protein D3 OS=Arabidopsis thaliana GN=CSLD3 PE=1 SV=1
AT3G03130	SIN_1007690	31.68	7e-17	84	LG5	1760832	1764627	1665	265	128	5.19884	2.2896	-1.1831	Down	3.22268e-15	2.11643e-14	NA
AT3G03280	SIN_1004625	46.89	3e-43	144	LG13	2121784	2122766	522	251	582	15.7065	33.206	1.08008	Up	6.57108e-25	7.28534e-24	NA
AT3G03300	SIN_1009316	52.84	0	1269	LG7	9859783	9871396	4413	3584	1675	26.5283	11.3043	-1.23066	Down	5.90794e-197	7.69913e-195	DCL2A_ORYSJ Endoribonuclease Dicer homolog 2a OS=Oryza sativa subsp. japonica GN=DCL2A PE=2 SV=1
AT3G03450	SIN_1026851	37.59	2e-75	251	LG8	9381603	9383228	1626	119	290	2.39057	5.31179	1.15184	Up	1.9419e-14	1.21055e-13	RGL2_ARATH DELLA protein RGL2 OS=Arabidopsis thaliana GN=RGL2 PE=1 SV=2
AT3G03530	SIN_1008280	65.78	0	718	LG1	14878784	14882208	1572	28	4	0.581809	0.0757829	-2.9406	Down	3.2848e-06	1.01034e-05	PHLN_BURPS Non-hemolytic phospholipase C OS=Burkholderia pseudomallei GN=plcN PE=1 SV=2
AT3G03700	SIN_1023780	51.1	9e-146	428	LG2	10675398	10676759	1287	79	179	2.00504	4.14227	1.04679	Up	2.69392e-08	1.02497e-07	PNS1_DEBHA Protein PNS1 OS=Debaryomyces hansenii (strain ATCC 36239 / CBS 767 / JCM 1990 / NBRC 0083 / IGC 2968) GN=PNS1 PE=3 SV=2
AT3G03760	SIN_1023783	56.97	2e-75	233	LG2	10634209	10637691	735	79	5711	3.51087	231.413	6.0425	Up	0	0	LBD20_ARATH LOB domain-containing protein 20 OS=Arabidopsis thaliana GN=LBD20 PE=2 SV=1
AT3G04070	SIN_1006195	47.85	9e-39	138	LG4	990318	991081	567	4	33	0.230437	1.73338	2.91115	Up	2.34458e-06	7.33334e-06	NAC55_ARATH NAC domain-containing protein 55 OS=Arabidopsis thaliana GN=NAC055 PE=2 SV=1
AT3G04290	SIN_1007095	74.74	3e-100	298	LG4	15834135	15835658	636	1929	6833	99.0718	319.976	1.69142	Up	0	0	LTL1_ARATH GDSL esterase/lipase LTL1 OS=Arabidopsis thaliana GN=LTL1 PE=2 SV=1
AT3G04600	SIN_1019007	41.67	0.53	28.1	LG10	4038263	4038586	246	18	0	2.39008	0.001	-11.2228	Down	1.55456e-06	4.96688e-06	NA
AT3G05010	SIN_1017434	50.72	1e-92	281	LG3	10609682	10614128	987	350	157	11.5831	4.73747	-1.28984	Down	3.01584e-22	2.95094e-21	NA
AT3G05500	SIN_1012781	55.95	9e-81	246	LG6	20381235	20382268	759	113	355	4.86308	13.93	1.51825	Up	1.14305e-25	1.30705e-24	SRP_VITRI Stress-related protein OS=Vitis riparia GN=SRP PE=2 SV=1
AT3G05560	SIN_1022722	81.15	2e-56	175	LG8	15960003	15961421	390	772	423	64.6588	32.3027	-1.00119	Down	6.8899e-32	1.002e-30	RL222_ARATH 60S ribosomal protein L22-2 OS=Arabidopsis thaliana GN=RPL22B PE=2 SV=1
AT3G05610	SIN_1025864	45.32	0	623	LG10	12644664	12648023	2382	20	63	0.27426	0.787703	1.5221	Up	1.1513e-05	3.31969e-05	PME28_ARATH Putative pectinesterase/pectinesterase inhibitor 28 OS=Arabidopsis thaliana GN=PME28 PE=2 SV=1
AT3G06100	SIN_1010072	53.91	2e-83	256	LG10	708444	710345	876	2637	6304	98.3289	214.326	1.12412	Up	2.48328e-269	4.52558e-267	NIP71_ARATH Probable aquaporin NIP7-1 OS=Arabidopsis thaliana GN=NIP7-1 PE=2 SV=2
AT3G06145	SIN_1010085	53.64	2e-49	159	LG10	776307	777395	453	77	18	5.55223	1.18342	-2.23011	Down	2.4525e-11	1.21309e-10	NA
AT3G06200	SIN_1016284	67.81	8e-108	316	LG3	1194603	1195325	723	62	161	2.8011	6.6321	1.24347	Up	1.4531e-09	6.19908e-09	KGUA_DEHSC Guanylate kinase OS=Dehalococcoides sp. (strain CBDB1) GN=gmk PE=3 SV=1
AT3G06240	SIN_1004698	28.72	2e-29	118	LG7	7701472	7702608	1137	19	1	0.545843	0.0261941	-4.38117	Down	8.49764e-06	2.4862e-05	FBK50_ARATH F-box/kelch-repeat protein At3g06240 OS=Arabidopsis thaliana GN=At3g06240 PE=2 SV=1
AT3G06470	SIN_1011509	49.28	2e-83	255	LG3	22555927	22556775	849	752	2176	28.9324	76.3334	1.39963	Up	6.73936e-132	5.00666e-130	Y2012_DICDI Putative elongation of fatty acids protein DDB_G0272012 OS=Dictyostelium discoideum GN=DDB_G0272012 PE=3 SV=1
AT3G06880	SIN_1013486	24.79	1e-56	216	LG5	5318630	5330096	4002	92	43	0.750906	0.320004	-1.23054	Down	1.74498e-06	5.53886e-06	PUB13_ARATH U-box domain-containing protein 13 OS=Arabidopsis thaliana GN=PUB13 PE=1 SV=1
AT3G07040	SIN_1020317	25.86	1e-54	204	LG3	5012240	5014786	2547	0	14	0.001	0.163705	7.35496	Up	0.00012008	0.000303973	R1A6_SOLDE Putative late blight resistance protein homolog R1A-6 OS=Solanum demissum GN=R1A-6 PE=3 SV=2
AT3G07510	SIN_1023398	56.88	8e-48	159	LG6	5083860	5085378	705	41	135	1.89963	5.70306	1.58602	Up	2.94026e-11	1.44334e-10	NA
AT3G07570	SIN_1024355	51.66	2e-126	372	LG9	3798282	3802537	1107	117	293	3.45234	7.88286	1.19115	Up	2.74562e-15	1.8072e-14	FRRS1_XENLA Putative ferric-chelate reductase 1 OS=Xenopus laevis GN=frrs1 PE=2 SV=1
AT3G07660	SIN_1014318	39.06	1e-42	167	LG12	1547213	1555016	2481	168	45	2.21186	0.540194	-2.03371	Down	1.0946e-20	9.87387e-20	NA
AT3G07680	SIN_1007260	78.67	4e-36	123	LG16	3766636	3767237	228	34	11	4.87101	1.43688	-1.76128	Down	0.000162723	0.000403683	NA
AT3G07820	SIN_1006395	49.48	5e-142	414	LG13	1075761	1077224	1176	1933	787	53.6908	19.9311	-1.42965	Down	1.31934e-134	1.01572e-132	PGLR_TOBAC Polygalacturonase OS=Nicotiana tabacum GN=PG1 PE=2 SV=1
AT3G07870	SIN_1019301	25.91	1e-27	113	LG14	2630297	2631607	1311	25	5	0.622891	0.113588	-2.45518	Down	6.92562e-05	0.000181216	FB135_ARATH F-box protein At3g07870 OS=Arabidopsis thaliana GN=At3g07870 PE=2 SV=1
AT3G07970	SIN_1013503	44.72	4e-103	315	LG5	5470287	5476901	1131	42	12	1.213	0.315997	-1.9406	Down	7.2291e-06	2.13244e-05	QRT2_ARATH Polygalacturonase QRT2 OS=Arabidopsis thaliana GN=QRT2 PE=1 SV=2
AT3G08510	SIN_1003888	62.39	0	709	LG5	1200241	1202866	1650	148	81	2.9299	1.46206	-1.00285	Down	2.67294e-07	9.24825e-07	PLCD2_ARATH Phosphoinositide phospholipase C 2 OS=Arabidopsis thaliana GN=PLC2 PE=1 SV=1
AT3G08860	SIN_1011014	73.86	0	757	LG11	15117756	15121348	1437	232	517	5.27359	10.7151	1.02279	Up	1.53379e-20	1.37452e-19	AGT23_ARATH Alanine--glyoxylate aminotransferase 2 homolog 3, mitochondrial OS=Arabidopsis thaliana GN=At3g08860 PE=2 SV=1
AT3G09032	SIN_1003876	34.81	3e-10	54.7	LG5	1304187	1304555	369	62	2	5.48833	0.161424	-5.08744	Down	6.47184e-18	5.02893e-17	NA
AT3G09080	SIN_1011112	36.53	9e-157	496	LG11	14507895	14516551	3321	445	224	4.37689	2.00883	-1.12355	Down	1.08823e-22	1.08903e-21	MABP1_XENLA Mitogen-activated protein kinase-binding protein 1 OS=Xenopus laevis GN=mapkbp1 PE=2 SV=1
AT3G09085	SIN_1011114	74.55	1e-59	182	LG11	14501165	14501503	339	108	56	10.4064	4.91985	-1.08078	Down	3.0044e-06	9.28014e-06	NA
AT3G09640	SIN_1004367	83.74	1e-150	424	LG11	13553596	13555917	738	75	21	3.31956	0.847474	-1.96975	Down	1.1858e-09	5.08759e-09	APX2_ARATH L-ascorbate peroxidase 2, cytosolic OS=Arabidopsis thaliana GN=APX2 PE=2 SV=3
AT3G10260	SIN_1007234	57.03	3e-104	306	LG16	3320157	3324491	747	104	43	4.54766	1.7144	-1.40742	Down	1.67944e-08	6.53808e-08	RTNLH_ARATH Reticulon-like protein B8 OS=Arabidopsis thaliana GN=RTNLB8 PE=1 SV=1
AT3G10550	SIN_1001081	64.6	6e-39	141	scaffold00190	101947	105396	420	67	29	5.21075	2.05642	-1.34136	Down	1.31458e-05	3.76446e-05	NA
AT3G11090	SIN_1012136	81.25	1e-60	188	LG4	12578976	12579479	504	387	183	25.0816	10.8139	-1.21374	Down	2.37618e-22	2.33386e-21	LBD21_ARATH LOB domain-containing protein 21 OS=Arabidopsis thaliana GN=LBD21 PE=2 SV=1
AT3G11410	SIN_1012222	58.55	1e-139	409	LG4	13584168	13586665	1248	243	100	6.36014	2.38643	-1.4142	Down	4.2423e-18	3.33311e-17	P2C37_ARATH Protein phosphatase 2C 37 OS=Arabidopsis thaliana GN=PP2CA PE=1 SV=1
AT3G11470	SIN_1004696	24.88	1e-05	46.2	LG7	7689254	7693127	834	78	38	3.05495	1.357	-1.17072	Down	2.34708e-05	6.50937e-05	ADPPT_MOUSE L-aminoadipate-semialdehyde dehydrogenase-phosphopantetheinyl transferase OS=Mus musculus GN=Aasdhppt PE=2 SV=1
AT3G12110	SIN_1001101	96.29	0	764	scaffold00188	34334	35766	1134	217	67	6.2506	1.75965	-1.82871	Down	5.41612e-23	5.48597e-22	ACT1_ORYSJ Actin-1 OS=Oryza sativa subsp. japonica GN=ACT1 PE=2 SV=1
AT3G12170	SIN_1023547	70.73	6e-127	366	LG5	12912402	12915882	846	776	344	29.9617	12.1102	-1.3069	Down	2.84078e-48	6.62669e-47	DNAJ6_ARATH Chaperone protein dnaJ 6 OS=Arabidopsis thaliana GN=ATJ6 PE=1 SV=1
AT3G12203	SIN_1025190	45.59	3e-144	424	LG15	8722641	8728065	1398	0	51	0.001	1.08649	10.0855	Up	4.6376e-15	3.00587e-14	SCP18_ARATH Serine carboxypeptidase-like 18 OS=Arabidopsis thaliana GN=SCPL18 PE=2 SV=2
AT3G12390	SIN_1017702	85.34	2e-51	164	LG10	8036192	8037053	348	1184	592	111.134	50.6648	-1.13325	Down	2.2109e-58	6.35927e-57	NACA_PINTA Nascent polypeptide-associated complex subunit alpha-like protein OS=Pinus taeda PE=2 SV=1
AT3G12600	SIN_1013363	32.08	4.4	26.9	LG2	4156945	4157502	438	2652	7099	197.776	482.71	1.28729	Up	0	0	ASR2_SOLLC Abscisic stress-ripening protein 2 OS=Solanum lycopersicum GN=ASR2 PE=4 SV=1
AT3G12920	SIN_1003165	39.5	2e-27	108	LG14	66487	67351	642	1029	455	52.3547	21.1077	-1.31055	Down	1.0532e-63	3.33806e-62	NA
AT3G12955	SIN_1014253	44.37	4e-30	108	LG12	1995131	1995971	426	37	12	2.83705	0.838948	-1.75774	Down	8.4321e-05	0.00021809	NA
AT3G13170	SIN_1014349	70.22	1e-172	488	LG12	1379851	1383054	975	64	23	2.14413	0.702566	-1.60969	Down	1.06626e-06	3.47188e-06	SPO11_ARATH Meiotic recombination protein SPO11-1 OS=Arabidopsis thaliana GN=SPO11-1 PE=1 SV=1
AT3G13750	SIN_1007649	70.15	0	1083	LG5	3264098	3268222	2190	505	1534	7.53221	20.8615	1.4697	Up	1.67752e-100	8.89351e-99	BGAL_MALDO Beta-galactosidase OS=Malus domestica PE=1 SV=1
AT3G13960	SIN_1026226	64.86	5e-46	164	LG10	15802781	15807770	1116	1193	560	34.9182	14.9447	-1.22434	Down	2.61984e-66	8.66851e-65	NA
AT3G14040	SIN_1015407	54.16	7e-138	405	LG3	17949451	17952282	1185	371	121	10.2266	3.0411	-1.74966	Down	5.21662e-36	8.57562e-35	PGLR2_ARATH Exopolygalacturonase clone GBGA483 OS=Arabidopsis thaliana GN=At3g07850 PE=1 SV=2
AT3G14190	SIN_1003323	35.75	1e-21	89.7	LG6	4254622	4256580	651	458	246	22.9805	11.2543	-1.02994	Down	1.96972e-20	1.75239e-19	NA
AT3G14250	SIN_1019149	33.5	2e-35	128	LG10	5305419	5306009	591	0	18	0.001	0.907086	9.8251	Up	8.98922e-06	2.62508e-05	RNF14_MOUSE E3 ubiquitin-protein ligase RNF14 OS=Mus musculus GN=Rnf14 PE=2 SV=1
AT3G14260	SIN_1017856	42.72	4e-50	165	LG1	7095459	7096457	615	34	5	1.80584	0.242136	-2.89878	Down	3.27192e-07	1.12208e-06	LOR11_ARATH Protein LURP-one-related 11 OS=Arabidopsis thaliana GN=At3g14260 PE=2 SV=1
AT3G14560	SIN_1022446	28.06	0.0007	38.1	LG6	22695053	22696314	465	13	48	0.913199	3.07434	1.75128	Up	2.45414e-05	6.79095e-05	NA
AT3G14690	SIN_1022382	54.93	0	616	LG6	23275632	23278518	1545	123	281	2.60047	5.41678	1.05866	Up	1.93835e-12	1.04739e-11	C72A1_CATRO Secologanin synthase OS=Catharanthus roseus GN=CYP72A1 PE=2 SV=1
AT3G14890	SIN_1019436	59.26	4e-135	404	LG14	4027829	4032753	1053	261	128	8.09631	3.62031	-1.16115	Down	1.29938e-14	8.18764e-14	PNKP_HUMAN Bifunctional polynucleotide phosphatase/kinase OS=Homo sapiens GN=PNKP PE=1 SV=1
AT3G15395	SIN_1022622	76.92	3e-07	45.4	LG6	21448955	21450739	483	80	683	5.41026	42.115	2.96057	Up	1.15917e-108	6.79397e-107	NA
AT3G15510	SIN_1014553	56.5	5e-123	362	LG12	53508	55294	1020	141	528	4.51538	15.4169	1.7716	Up	3.3968e-46	7.44011e-45	NAC18_ARATH NAC domain-containing protein 18 OS=Arabidopsis thaliana GN=NAC018 PE=2 SV=1
AT3G15720	SIN_1016372	44.04	2e-88	277	LG3	2014441	2019906	1068	0	20	0.001	0.557728	9.12342	Up	2.4595e-06	7.67015e-06	PGLR3_ARATH Probable polygalacturonase At3g15720 OS=Arabidopsis thaliana GN=At3g15720 PE=1 SV=1
AT3G15730	SIN_1021734	64.9	0	1089	LG1	249085	251953	2358	22	67	0.304757	0.846242	1.47341	Up	9.91162e-06	2.8768e-05	PLDA1_RICCO Phospholipase D alpha 1 OS=Ricinus communis GN=PLD1 PE=1 SV=1
AT3G16000	SIN_1010261	37.7	3e-117	371	LG3	7876932	7880874	2049	329	176	5.2448	2.5582	-1.03576	Down	3.11118e-15	2.04378e-14	MFP1_TOBAC MAR-binding filament-like protein 1-1 OS=Nicotiana tabacum GN=MFP1-1 PE=2 SV=1
AT3G16520	SIN_1016486	51.16	8e-153	447	LG4	9585828	9587243	1416	745	1817	17.1857	38.2169	1.153	Up	3.2872e-82	1.42264e-80	ANGLT_ROSHC Anthocyanidin 5,3-O-glucosyltransferase OS=Rosa hybrid cultivar GN=RhGT1 PE=2 SV=1
AT3G16660	SIN_1010583	37.5	1e-15	70.9	LG9	806815	807592	459	86	42	6.12013	2.72521	-1.16719	Down	9.35856e-06	2.72407e-05	PHYLL_TOBAC Phylloplanin OS=Nicotiana tabacum PE=1 SV=1
AT3G17020	SIN_1003621	61.68	1e-71	217	scaffold00109	498725	499988	513	73	31	4.64815	1.79973	-1.36888	Down	3.80392e-06	1.16053e-05	USPAL_ARATH Universal stress protein A-like protein OS=Arabidopsis thaliana GN=At3g01520 PE=1 SV=2
AT3G17030	SIN_1003619	54.75	0	728	scaffold00109	484342	489546	2034	361	182	5.79737	2.66492	-1.12131	Down	1.20536e-18	9.74946e-18	NA
AT3G17220	SIN_1019338	26.35	3e-08	50.4	LG14	3067376	3067870	495	14	75	0.923842	4.51253	2.28822	Up	2.88862e-10	1.30511e-09	PMEI_ACTDE Pectinesterase inhibitor OS=Actinidia deliciosa GN=PMEI PE=1 SV=2
AT3G17790	SIN_1022079	64.68	9e-124	360	LG3	12804823	12809469	822	1613	809	64.097	29.3117	-1.12878	Down	2.18816e-78	8.98648e-77	PPA17_ARATH Purple acid phosphatase 17 OS=Arabidopsis thaliana GN=PAP17 PE=2 SV=1
AT3G18030	SIN_1023386	59.46	1e-83	251	LG6	5182060	5185882	636	201	60	10.3232	2.80969	-1.87741	Down	3.88748e-22	3.77847e-21	HAL3A_ARATH Phosphopantothenoylcysteine decarboxylase OS=Arabidopsis thaliana GN=HAL3A PE=1 SV=1
AT3G18180	SIN_1023622	45.01	1e-122	369	LG5	12359635	12362370	1386	0	23	0.001	0.494229	8.94904	Up	3.51994e-07	1.20272e-06	AGO61_TAKRU Uncharacterized glycosyltransferase AGO61 OS=Takifugu rubripes GN=ago61 PE=2 SV=1
AT3G18215	SIN_1006407	58.4	5e-86	260	LG13	904353	906871	789	178	89	7.36916	3.35952	-1.13325	Down	4.45354e-10	1.97731e-09	NA
AT3G18280	SIN_1004640	43.75	6e-24	90.9	LG13	2299304	2300285	393	41	115	3.40774	8.71503	1.35469	Up	4.90458e-08	1.82471e-07	NLTP_VIGUN Probable non-specific lipid-transfer protein AKCS9 OS=Vigna unguiculata PE=2 SV=1
AT3G18360	SIN_1013676	30.73	1e-15	73.9	LG1	9934202	9935477	690	92	25	4.35526	1.07908	-2.01295	Down	7.87664e-12	4.06501e-11	MKS1_ARATH Protein MKS1 OS=Arabidopsis thaliana GN=MKS1 PE=1 SV=2
AT3G18830	SIN_1013530	54.58	0	532	LG5	5782673	5784525	1449	25	226	0.563568	4.64519	3.04308	Up	5.50914e-38	9.5053e-37	PLT5_ARATH Polyol transporter 5 OS=Arabidopsis thaliana GN=PLT5 PE=1 SV=2
AT3G18950	SIN_1014818	55.16	4e-164	478	LG8	19954321	19956642	1524	222	636	4.7582	12.429	1.38522	Up	3.27278e-39	5.87263e-38	MHCKB_DICDI Myosin heavy chain kinase B OS=Dictyostelium discoideum GN=mhkB PE=2 SV=1
AT3G19020	SIN_1004591	49.13	6e-124	404	LG10	16081277	16084222	2946	21	93	0.232842	0.940186	2.01359	Up	8.57014e-11	4.04606e-10	PLRX1_ARATH Pollen-specific leucine-rich repeat extensin-like protein 1 OS=Arabidopsis thaliana GN=PEX1 PE=2 SV=1
AT3G19090	SIN_1004597	47.39	5e-114	345	LG10	16021502	16023585	1221	70	15	1.87265	0.36588	-2.35564	Down	4.75714e-11	2.29276e-10	LARP7_MOUSE La-related protein 7 OS=Mus musculus GN=Larp7 PE=1 SV=2
AT3G19230	SIN_1014865	52.88	0	553	LG8	19653087	19655473	1512	336	176	7.25876	3.46677	-1.06613	Down	3.31712e-16	2.32507e-15	Y1677_ARATH Probable LRR receptor-like serine/threonine-protein kinase At1g67720 OS=Arabidopsis thaliana GN=At1g67720 PE=2 SV=1
AT3G19260	SIN_1014869	64.73	4e-131	378	LG8	19636471	19641065	867	745	353	28.068	12.126	-1.21082	Down	2.30176e-41	4.41919e-40	LAG12_ARATH LAG1 longevity assurance homolog 2 OS=Arabidopsis thaliana GN=LAG2 PE=1 SV=1
AT3G19270	SIN_1014870	69.72	0	686	LG8	19628782	19631831	1431	113	248	2.57937	5.1615	1.00077	Up	2.73342e-10	1.23739e-09	ABAH4_ARATH Abscisic acid 8'-hydroxylase 4 OS=Arabidopsis thaliana GN=CYP707A4 PE=2 SV=2
AT3G19440	SIN_1026179	51.87	2e-134	400	LG10	15485394	15490133	1386	678	341	15.9787	7.32748	-1.12476	Down	8.90468e-34	1.36928e-32	PUS4_ARATH RNA pseudourine synthase 4, mitochondrial OS=Arabidopsis thaliana GN=At3g19440 PE=2 SV=1
AT3G19460	SIN_1012465	57.49	3e-64	200	LG6	1310051	1313168	591	93	43	5.14009	2.16693	-1.24614	Down	1.20454e-06	3.89659e-06	RTNLK_ARATH Reticulon-like protein B11 OS=Arabidopsis thaliana GN=RTNLB11 PE=2 SV=1
AT3G19580	SIN_1023170	38.05	9e-37	134	LG8	19050425	19051617	807	62	197	2.50953	7.27037	1.53461	Up	4.05484e-15	2.64654e-14	ZFP1_WHEAT Zinc finger protein 1 OS=Triticum aestivum PE=2 SV=1
AT3G19940	SIN_1021195	67.68	0	716	LG2	13920428	13922355	1545	1048	446	22.1568	8.59746	-1.36577	Down	5.40226e-69	1.88368e-67	STP10_ARATH Sugar transport protein 10 OS=Arabidopsis thaliana GN=STP10 PE=2 SV=1
AT3G19950	SIN_1010476	34.62	5e-11	62.8	LG9	67498	68406	909	5	27	0.179672	0.884634	2.29971	Up	0.000188248	0.00046287	RN181_XENLA E3 ubiquitin-protein ligase RNF181 OS=Xenopus laevis GN=rnf181 PE=2 SV=1
AT3G20560	SIN_1005014	54.05	2e-54	189	LG14	1379423	1387110	1125	44	8	1.27754	0.211788	-2.59268	Down	3.98428e-08	1.49616e-07	PDI53_ARATH Protein disulfide-isomerase 5-3 OS=Arabidopsis thaliana GN=PDIL5-3 PE=2 SV=1
AT3G21090	SIN_1003298	72.27	0	975	LG6	4035338	4039244	1878	158	74	2.74813	1.17355	-1.22757	Down	3.79636e-10	1.69781e-09	AB15G_ARATH ABC transporter G family member 15 OS=Arabidopsis thaliana GN=ABCG15 PE=2 SV=2
AT3G21790	SIN_1007206	48.35	2e-143	424	LG16	2861009	2862557	1437	6	32	0.136386	0.663219	2.28179	Up	4.86456e-05	0.000129835	UFOG1_MANES Anthocyanidin 3-O-glucosyltransferase 1 OS=Manihot esculenta GN=GT1 PE=2 SV=1
AT3G22300	SIN_1000018	61.33	6e-26	97.8	C03170	5	573	246	1235	469	163.986	56.7808	-1.5301	Down	9.26918e-96	4.71072e-94	RT10_PEA Ribosomal protein S10, mitochondrial OS=Pisum sativum GN=RPS10 PE=2 SV=1
AT3G22490	SIN_1012849	57.77	9e-68	211	LG6	20963414	20964262	594	19	122	1.04482	6.11698	2.54956	Up	8.21818e-18	6.329e-17	LEA34_GOSHI Late embryogenesis abundant protein D-34 OS=Gossypium hirsutum PE=4 SV=1
AT3G22600	SIN_1010009	52.91	1e-46	153	LG10	272407	273729	510	596	1632	38.1725	95.3045	1.32001	Up	4.54372e-91	2.1899e-89	NLTL2_ARATH Non-specific lipid-transfer protein-like protein At2g13820 OS=Arabidopsis thaliana GN=At2g13820 PE=1 SV=1
AT3G22640	SIN_1012859	32.43	6e-70	236	LG6	21012224	21014477	1743	105	0	1.96774	0.001	-10.9423	Down	1.6477e-34	2.59003e-33	AMP21_MACIN Vicilin-like antimicrobial peptides 2-1 OS=Macadamia integrifolia GN=AMP2-1 PE=2 SV=1
AT3G22830	SIN_1021859	52.35	4e-116	346	LG3	14669967	14673393	1032	11	81	0.348167	2.33759	2.74717	Up	3.453e-13	1.97664e-12	HFA6B_ARATH Heat stress transcription factor A-6b OS=Arabidopsis thaliana GN=HSFA6b PE=2 SV=1
AT3G22880	SIN_1009976	88.92	0	585	LG10	77393	80698	1047	185	32	5.77165	0.910263	-2.66463	Down	8.5329e-31	1.19404e-29	DMC1_SOYBN Meiotic recombination protein DMC1 homolog OS=Glycine max PE=2 SV=1
AT3G23240	SIN_1005329	58.16	3e-31	114	LG12	4587686	4588468	435	8	41	0.600725	2.8071	2.2243	Up	5.41392e-06	1.62202e-05	PTI5_SOLLC Pathogenesis-related genes transcriptional activator PTI5 OS=Solanum lycopersicum GN=PTI5 PE=2 SV=1
AT3G23250	SIN_1016905	42.66	1e-51	174	LG16	1515591	1517289	870	171	586	6.42025	20.0605	1.64366	Up	3.7561e-46	8.20398e-45	MYB4_ORYSJ Myb-related protein Myb4 OS=Oryza sativa subsp. japonica GN=MYB4 PE=2 SV=2
AT3G23510	SIN_1002823	58.24	0	1059	LG10	2811371	2820587	2589	453	1068	5.71533	12.2858	1.10408	Up	7.04916e-46	1.53249e-44	FAMT_PSEPU Probable fatty acid methyltransferase OS=Pseudomonas putida PE=3 SV=1
AT3G23800	SIN_1001132	75.87	0	613	scaffold00186	15353	18356	1224	127	303	3.3892	7.37267	1.12124	Up	1.89088e-14	1.17969e-13	SEBP3_ARATH Selenium-binding protein 3 OS=Arabidopsis thaliana GN=SBP3 PE=2 SV=1
AT3G23920	SIN_1015330	71.89	0	852	LG3	17010290	17013548	1752	97	256	1.80848	4.35181	1.26684	Up	9.19506e-15	5.84132e-14	BAM1_ARATH Beta-amylase 1, chloroplastic OS=Arabidopsis thaliana GN=BAM1 PE=1 SV=1
AT3G24100	SIN_1005763	80.43	3e-16	68.2	LG11	38278	38644	201	79	21	12.8383	3.11162	-2.04471	Down	1.55957e-10	7.21256e-10	NA
AT3G24330	SIN_1013515	63.58	0	646	LG5	5585532	5588451	1485	244	93	5.36708	1.86518	-1.52483	Down	3.75968e-20	3.28718e-19	E138_ARATH Glucan endo-1,3-beta-glucosidase 8 OS=Arabidopsis thaliana GN=At1g64760 PE=1 SV=2
AT3G24503	SIN_1013516	71.22	0	698	LG5	5619196	5623557	1410	745	1775	17.2589	37.4924	1.11926	Up	1.04837e-76	4.15908e-75	AL2C4_ARATH Aldehyde dehydrogenase family 2 member C4 OS=Arabidopsis thaliana GN=ALDH2C4 PE=1 SV=2
AT3G24600	SIN_1013496	47.81	1e-55	190	LG5	5410658	5414784	882	59	320	2.18504	10.8055	2.30604	Up	1.2192e-39	2.20981e-38	NA
AT3G25160	SIN_1010671	65.44	5e-127	366	LG9	1361371	1364687	822	544	293	21.6173	10.616	-1.02595	Down	7.88238e-24	8.31625e-23	ERD2_DICDI ER lumen protein retaining receptor OS=Dictyostelium discoideum GN=kdelr PE=3 SV=1
AT3G25270	SIN_1020047	43.59	0.002	36.6	LG5	15865186	15865802	372	6	28	0.526846	2.24171	2.08915	Up	0.000332798	0.000791112	NA
AT3G25400	SIN_1007365	74.31	1e-55	174	LG7	7156736	7159007	438	171	79	12.7525	5.37176	-1.24732	Down	4.16352e-11	2.01666e-10	DCTP1_MOUSE dCTP pyrophosphatase 1 OS=Mus musculus GN=Dctpp1 PE=1 SV=1
AT3G25855	SIN_1013651	59.76	1e-27	103	LG1	10156497	10159417	597	134	67	7.33171	3.34244	-1.13325	Down	6.34468e-08	2.33516e-07	NA
AT3G25882	SIN_1017373	34.48	0.0004	37	LG3	11264374	11265043	321	35	88	3.56154	8.16472	1.1969	Up	1.50626e-05	4.28495e-05	NA
AT3G26040	SIN_1003229	35.25	3e-82	263	LG1	14553115	14554778	1311	71	160	1.76901	3.6348	1.03893	Up	1.76314e-07	6.21186e-07	VINSY_RAUSE Vinorine synthase OS=Rauvolfia serpentina GN=ACT PE=1 SV=2
AT3G26140	SIN_1015481	46.09	7e-118	356	LG6	7876313	7877795	1197	200	1102	5.45771	27.419	2.32881	Up	5.6788e-134	4.34326e-132	GUN_PAEPO Endoglucanase OS=Paenibacillus polymyxa PE=3 SV=2
AT3G26300	SIN_1020699	43.95	1e-148	439	LG6	17760768	17763019	1506	6	39	0.130137	0.771264	2.56719	Up	1.44247e-06	4.62776e-06	C71DF_MENPI Cytochrome P450 71D15 OS=Mentha piperita GN=CYP71D15 PE=1 SV=1
AT3G26310	SIN_1014354	40	2e-129	389	LG12	1347855	1349506	1515	112	58	2.4148	1.14019	-1.08262	Down	1.90488e-06	6.02103e-06	C71DA_SOYBN Cytochrome P450 71D10 OS=Glycine max GN=CYP71D10 PE=2 SV=1
AT3G26590	SIN_1026612	66.98	0	591	LG8	11537510	11542863	1428	25	75	0.571856	1.56422	1.45172	Up	3.68314e-06	1.12559e-05	TT12_ARATH Protein TRANSPARENT TESTA 12 OS=Arabidopsis thaliana GN=TT12 PE=2 SV=1
AT3G27150	SIN_1003991	52.16	8e-136	400	LG13	3197983	3199242	1260	2	41	0.0518483	0.969119	4.2243	Up	6.84846e-10	2.99839e-09	FBK70_ARATH F-box/kelch-repeat protein At3g27150 OS=Arabidopsis thaliana GN=At3g27150 PE=2 SV=1
AT3G27200	SIN_1004185	60.68	2e-50	163	LG15	1703093	1703693	516	5215	404	330.126	23.3182	-3.82349	Down	0	0	BCP_PEA Blue copper protein OS=Pisum sativum PE=2 SV=1
AT3G27400	SIN_1004028	76.25	0	629	LG13	3411188	3413776	1221	6	31	0.160513	0.756153	2.23599	Up	7.921e-05	0.000205509	PLY18_SOLLC Probable pectate lyase P18 OS=Solanum lycopersicum GN=9612 PE=2 SV=1
AT3G27640	SIN_1007877	48.77	5e-160	468	LG15	80325	84808	1440	239	131	5.42139	2.7094	-1.00069	Down	6.52648e-11	3.11591e-10	DTLA_XENLA Denticleless protein homolog A OS=Xenopus laevis GN=dtl-a PE=2 SV=1
AT3G27650	SIN_1007878	82.14	1e-65	202	LG15	87588	89773	606	161	79	8.67817	3.88256	-1.16038	Down	1.49652e-09	6.3738e-09	LBD25_ARATH LOB domain-containing protein 25 OS=Arabidopsis thaliana GN=LBD25 PE=2 SV=3
AT3G27730	SIN_1013713	57.08	0	1274	LG1	9654715	9661849	3294	262	97	2.59808	0.877025	-1.56676	Down	2.44896e-22	2.40332e-21	HFM1_HUMAN Probable ATP-dependent DNA helicase HFM1 OS=Homo sapiens GN=HFM1 PE=1 SV=2
AT3G27890	SIN_1026994	49.74	3e-57	186	LG8	8503663	8505058	906	1162	5174	41.8941	170.083	2.02142	Up	0	0	NQR_ARATH NADPH:quinone oxidoreductase OS=Arabidopsis thaliana GN=NQR PE=1 SV=1
AT3G28150	SIN_1007938	47.76	3e-88	275	LG15	501295	503381	1071	20	88	0.60998	2.44713	2.00426	Up	3.13758e-10	1.4124e-09	NA
AT3G28420	SIN_1006613	29.21	3e-11	59.3	LG8	3757998	3758546	549	547	173	32.5454	9.38507	-1.79402	Down	4.25772e-54	1.11345e-52	NA
AT3G28470	SIN_1002228	32.74	2e-39	144	LG3	3165104	3166374	1023	1212	2714	38.6992	79.0129	1.02978	Up	7.93692e-102	4.2957e-100	MYB86_ARATH Transcription factor MYB86 OS=Arabidopsis thaliana GN=MYB86 PE=2 SV=1
AT3G28857	SIN_1007997	72.53	4e-40	130	LG15	841544	843127	285	29	82	3.32375	8.56905	1.36632	Up	3.712e-06	1.13397e-05	BH135_ARATH Transcription factor bHLH135 OS=Arabidopsis thaliana GN=BHLH135 PE=1 SV=1
AT3G29670	SIN_1016918	34.09	9e-75	244	LG16	1694674	1696026	1353	35	82	0.844978	1.80501	1.09502	Up	0.000100527	0.000257182	ANTA_GENTR Anthocyanin 5-aromatic acyltransferase OS=Gentiana triflora PE=1 SV=1
AT3G30530	SIN_1014984	31.58	0.099	32	LG9	8514911	8515562	417	34	76	2.66329	5.42802	1.02722	Up	0.000381266	0.000898998	NA
AT3G36659	SIN_1016176	40.27	3e-26	105	LG3	403807	405601	840	644	336	25.0427	11.9131	-1.07185	Down	7.19236e-30	9.7318e-29	NA
AT3G42640	SIN_1016132	85.82	0	1662	LG5	10204775	10208869	2859	944	377	10.7853	3.92727	-1.45747	Down	1.32168e-68	4.56753e-67	PMA8_ARATH ATPase 8, plasma membrane-type OS=Arabidopsis thaliana GN=AHA8 PE=1 SV=1
AT3G43740	SIN_1026435	64.15	3e-90	268	LG8	13210389	13212428	663	2311	1251	113.857	56.1963	-1.01868	Down	1.42721e-94	7.129e-93	SERK1_ARATH Somatic embryogenesis receptor kinase 1 OS=Arabidopsis thaliana GN=SERK1 PE=1 SV=2
AT3G44540	SIN_1015063	49.44	1e-153	449	LG9	7697497	7701785	1371	838	394	19.9656	8.55899	-1.222	Down	5.74488e-47	1.28981e-45	FACR4_ARATH Probable fatty acyl-CoA reductase 4 OS=Arabidopsis thaliana GN=FAR4 PE=2 SV=1
AT3G45070	SIN_1000381	52.06	1e-116	343	scaffold00358	4642	5631	990	68	174	2.24362	5.23453	1.22223	Up	5.42656e-10	2.38976e-09	FSTL_ARATH Flavonol sulfotransferase-like OS=Arabidopsis thaliana GN=At2g03760 PE=1 SV=2
AT3G45850	SIN_1005514	48.97	0	924	LG5	584056	588997	2901	31	4	0.349051	0.0410654	-3.08744	Down	5.0705e-07	1.70825e-06	K125_TOBAC 125 kDa kinesin-related protein OS=Nicotiana tabacum GN=TKRP125 PE=1 SV=1
AT3G46130	SIN_1024467	55.25	3e-82	250	LG9	2959680	2961425	726	19	0	0.854854	0.001	-9.73953	Down	7.4141e-07	2.45736e-06	MYB48_ARATH Transcription factor MYB48 OS=Arabidopsis thaliana GN=MYB48 PE=2 SV=1
AT3G46200	SIN_1024484	62.44	2e-88	268	LG9	2814263	2818916	756	157	81	6.78348	3.191	-1.08802	Down	1.45726e-08	5.70457e-08	NUDT9_ARATH Nudix hydrolase 9 OS=Arabidopsis thaliana GN=NUDT9 PE=2 SV=1
AT3G46530	SIN_1020285	29.54	1e-66	239	LG3	5286336	5289420	2619	37	89	0.461468	1.01209	1.13303	Up	3.0882e-05	8.43245e-05	R1B8_SOLDE Putative late blight resistance protein homolog R1B-8 OS=Solanum demissum GN=R1B-8 PE=5 SV=1
AT3G47340	SIN_1023197	83.54	0	989	LG6	7124047	7127360	1758	204	4525	3.79041	76.659	4.33803	Up	0	0	ASNS_TRIVS Asparagine synthetase [glutamine-hydrolyzing] OS=Triphysaria versicolor GN=AS PE=2 SV=3
AT3G47420	SIN_1016675	71.92	0	726	LG4	10905303	10906947	1563	4849	1861	101.337	35.461	-1.51486	Down	0	0	GLPT1_ARATH Putative glycerol-3-phosphate transporter 1 OS=Arabidopsis thaliana GN=At3g47420 PE=2 SV=1
AT3G47510	SIN_1018195	38.04	3e-07	45.1	LG2	17158951	17159436	294	86	23	9.5549	2.32994	-2.03595	Down	2.71566e-11	1.33872e-10	NA
AT3G47530	SIN_1006005	61.37	0	654	LG8	14967464	14968981	1518	87	47	1.87207	0.922125	-1.0216	Down	6.31982e-05	0.000166353	PP267_ARATH Pentatricopeptide repeat-containing protein At3g47530 OS=Arabidopsis thaliana GN=PCMP-H76 PE=2 SV=1
AT3G47870	SIN_1006609	56.36	1e-37	137	LG8	3734194	3735312	819	25	5	0.997082	0.181823	-2.45518	Down	6.92562e-05	0.000181175	LBD27_ARATH LOB domain-containing protein 27 OS=Arabidopsis thaliana GN=LBD27 PE=2 SV=1
AT3G48480	SIN_1014053	50	7e-69	220	LG1	17617814	17620547	942	124	58	4.29978	1.83375	-1.22946	Down	2.83398e-08	1.07633e-07	ULP2B_ARATH Probable ubiquitin-like-specific protease 2B OS=Arabidopsis thaliana GN=ULP2B PE=2 SV=2
AT3G48530	SIN_1010905	63.7	0	534	LG1	13635822	13640378	1281	29	5	0.739476	0.116248	-2.6693	Down	6.68668e-06	1.98398e-05	KING1_ARATH SNF1-related protein kinase regulatory subunit gamma 1 OS=Arabidopsis thaliana GN=KING1 PE=1 SV=2
AT3G48540	SIN_1001725	72	5e-118	339	scaffold00155	199603	203073	669	101	46	4.9314	2.04784	-1.2679	Down	2.89934e-07	9.99452e-07	DCTD_PONAB Deoxycytidylate deaminase OS=Pongo abelii GN=DCTD PE=2 SV=1
AT3G48700	SIN_1011696	48.16	9e-91	278	LG7	4703398	4704369	972	229	1160	7.69563	35.5431	2.20746	Up	3.99318e-132	2.976e-130	CXE13_ARATH Probable carboxylesterase 13 OS=Arabidopsis thaliana GN=CXE13 PE=2 SV=1
AT3G48710	SIN_1010891	42.08	9e-33	130	LG1	13523695	13531012	1686	298	142	5.77343	2.50839	-1.20267	Down	2.4682e-17	1.85489e-16	DEK_RAT Protein DEK OS=Rattus norvegicus GN=Dek PE=2 SV=1
AT3G48750	SIN_1008272	46.23	2e-91	280	LG1	14925653	14928833	1149	742	331	21.094	8.57969	-1.29784	Down	9.36492e-46	2.02649e-44	CDC2A_ANTMA Cell division control protein 2 homolog A OS=Antirrhinum majus GN=CDC2A PE=2 SV=2
AT3G48870	SIN_1001330	36.07	2.8	28.5	scaffold00173	250519	252095	474	0	33	0.001	2.07348	11.0178	Up	5.39714e-10	2.3777e-09	NA
AT3G49100	SIN_1009642	83.5	3e-62	187	LG6	2188186	2192557	312	121	45	12.6679	4.29558	-1.56026	Down	4.84568e-11	2.33351e-10	SRP09_ARATH Signal recognition particle 9 kDa protein OS=Arabidopsis thaliana GN=SRP9 PE=2 SV=1
AT3G49300	SIN_1023773	53.57	0.004	32	LG2	10719974	10720203	162	2	76	0.403264	13.9721	5.11468	Up	3.07728e-19	2.57844e-18	NA
AT3G49470	SIN_1009244	80.82	7e-75	226	LG7	9392633	9393158	444	21	4	1.54494	0.268312	-2.52556	Down	0.000222332	0.000541202	NACA2_ARATH Nascent polypeptide-associated complex subunit alpha-like protein 2 OS=Arabidopsis thaliana GN=At3g49470 PE=2 SV=2
AT3G49690	SIN_1015259	86.51	2e-78	245	LG3	16370328	16371530	990	14	1	0.461921	0.0300835	-3.9406	Down	0.000265798	0.000641451	RAX3_ARATH Transcription factor RAX3 OS=Arabidopsis thaliana GN=RAX3 PE=2 SV=1
AT3G49780	SIN_1025661	55.7	2e-21	82.4	LG15	4319181	4319501	231	674	1971	95.3066	254.12	1.41486	Up	1.36932e-121	9.1263e-120	PSK3_ARATH Phytosulfokines 3 OS=Arabidopsis thaliana GN=PSK3 PE=2 SV=2
AT3G49950	SIN_1025700	62.19	5e-178	506	LG15	4039603	4040799	1197	161	88	4.39346	2.18954	-1.00473	Down	7.63744e-08	2.78939e-07	SCL32_ARATH Scarecrow-like protein 32 OS=Arabidopsis thaliana GN=SCL32 PE=2 SV=1
AT3G50330	SIN_1004851	73.23	3e-47	159	LG15	2850153	2851140	678	85	22	4.0951	0.966399	-2.08321	Down	1.79887e-11	9.01446e-11	HEC2_ARATH Transcription factor HEC2 OS=Arabidopsis thaliana GN=HEC2 PE=1 SV=1
AT3G50400	SIN_1003609	43.19	6e-79	246	scaffold00109	432944	434496	789	275	11	11.3849	0.415221	-4.7771	Down	6.68424e-73	2.49877e-71	GDL64_ARATH GDSL esterase/lipase At4g16230 OS=Arabidopsis thaliana GN=At4g16230 PE=2 SV=2
AT3G50410	SIN_1019846	48.05	2e-11	58.5	LG8	2619858	2620142	285	199	70	22.8078	7.31504	-1.64059	Down	2.01e-18	1.61069e-17	DOF34_ARATH Dof zinc finger protein DOF3.4 OS=Arabidopsis thaliana GN=DOF3.4 PE=1 SV=2
AT3G50860	SIN_1004557	55.17	6e-50	159	LG10	16283395	16285313	333	105	30	10.2996	2.68312	-1.9406	Down	9.55706e-13	5.27413e-12	AP3S_ARATH AP-3 complex subunit sigma OS=Arabidopsis thaliana GN=At3g50860 PE=2 SV=1
AT3G51240	SIN_1002345	79.66	0	602	LG7	2961772	2964875	1101	10	225	0.29668	6.08638	4.35861	Up	3.86842e-50	9.39986e-49	FL3H_PETCR Flavanone 3-dioxygenase OS=Petroselinum crispum GN=FHT PE=1 SV=1
AT3G51590	SIN_1019177	48.18	8e-27	98.6	LG10	5566710	5567505	363	63	24043	5.66903	1972.63	8.4428	Up	0	0	NLTP2_SOLCI Non-specific lipid-transfer protein 2 OS=Solanum chilense PE=3 SV=1
AT3G51790	SIN_1015045	75.13	8e-102	301	LG9	7829502	7830332	831	694	1532	27.2793	54.9062	1.00916	Up	1.97e-56	5.40001e-55	CCME_AROAE Cytochrome c-type biogenesis protein CcmE OS=Aromatoleum aromaticum (strain EbN1) GN=ccmE PE=3 SV=1
AT3G52210	SIN_1002418	63.31	6e-161	458	LG4	16919296	16925770	1023	311	142	9.93024	4.13406	-1.26427	Down	2.24692e-19	1.89357e-18	MCES2_ARATH mRNA cap guanine-N7 methyltransferase 2 OS=Arabidopsis thaliana GN=At3g52210 PE=2 SV=1
AT3G52270	SIN_1004781	56.92	2e-97	291	LG7	8299263	8303642	867	223	82	8.40158	2.81682	-1.57659	Down	2.10716e-19	1.77835e-18	T2FB_SCHPO Transcription initiation factor IIF subunit beta OS=Schizosaccharomyces pombe (strain ATCC 38366 / 972) GN=tfg2 PE=1 SV=1
AT3G52420	SIN_1012830	60.38	1e-16	68.9	LG6	20829625	20831227	201	158	39	25.6765	5.77873	-2.15163	Down	6.6819e-21	6.07912e-20	NA
AT3G52590	SIN_1005880	91.3	5e-41	134	LG4	8762731	8763670	246	2271	1110	301.548	134.385	-1.16602	Down	2.31378e-115	1.42787e-113	RL40_NICSY Ubiquitin-60S ribosomal protein L40 OS=Nicotiana sylvestris GN=UBICEP52-7 PE=2 SV=2
AT3G52770	SIN_1013014	80	9e-19	74.3	LG11	11691782	11691982	201	1094	495	177.785	73.3454	-1.27736	Down	4.91646e-65	1.59286e-63	NA
AT3G52820	SIN_1007851	68.52	0	546	LG5	2946199	2948559	1140	15	48	0.429795	1.25401	1.54482	Up	0.000113681	0.000288841	PPA22_ARATH Purple acid phosphatase 22 OS=Arabidopsis thaliana GN=PAP22 PE=2 SV=1
AT3G52970	SIN_1001470	63.16	0	633	scaffold00165	149575	152202	1536	4	399	0.0850636	7.73651	6.507	Up	3.04474e-105	1.71973e-103	C76A2_SOLME Cytochrome P450 76A2 OS=Solanum melongena GN=CYP76A2 PE=2 SV=1
AT3G53010	SIN_1005404	55.32	1e-92	279	LG2	7196613	7197904	792	67	23	2.76328	0.864901	-1.67577	Down	2.75216e-07	9.50824e-07	CAES_ARATH Probable carbohydrate esterase At4g34215 OS=Arabidopsis thaliana GN=At4g34215 PE=1 SV=2
AT3G53080	SIN_1025205	41.86	0.1	30.4	LG15	8573760	8575489	294	6	56	0.666621	5.67289	3.08915	Up	1.63327e-10	7.53547e-10	NA
AT3G53540	SIN_1005528	29.21	2e-76	270	LG5	658091	666105	2778	51	24	0.599671	0.257302	-1.22071	Down	0.000419156	0.000982382	NA
AT3G53670	SIN_1021653	47.37	3.1	25	LG1	966901	967297	171	196	764	37.4399	133.064	1.82947	Up	5.47966e-69	1.90782e-67	NA
AT3G53720	SIN_1025113	30.68	0.79	28.9	LG15	9803601	9804220	327	0	21	0.001	1.91265	10.9014	Up	1.2865e-06	4.15137e-06	NA
AT3G53780	SIN_1021098	37.78	0.64	28.5	LG2	12833932	12834204	273	0	13	0.001	1.41822	10.4699	Up	0.000229566	0.000557473	NA
AT3G53850	SIN_1011164	74.03	7e-78	232	LG11	14242136	14244873	465	128	63	8.9915	4.03507	-1.15597	Down	7.84006e-08	2.8616e-07	U497L_ARATH UPF0497 membrane protein At3g53850 OS=Arabidopsis thaliana GN=At3g53850 PE=2 SV=1
AT3G53960	SIN_1003847	59.93	0	752	LG5	1492011	1495377	1737	23	60	0.432517	1.02876	1.25008	Up	0.000227286	0.000552339	PTR45_ARATH Probable peptide/nitrate transporter At3g53960 OS=Arabidopsis thaliana GN=At3g53960 PE=2 SV=2
AT3G54040	SIN_1022037	52.63	2e-53	171	LG3	13182838	13183978	522	430	83	26.9075	4.73556	-2.5064	Down	6.43696e-65	2.07683e-63	NA
AT3G54140	SIN_1015023	63.36	0	768	LG9	7990188	7998682	1707	41	16	0.784558	0.279158	-1.4908	Down	0.000233064	0.000565614	PTR1_ARATH Peptide transporter PTR1 OS=Arabidopsis thaliana GN=PTR1 PE=2 SV=1
AT3G54320	SIN_1023649	48.52	1e-49	170	LG5	12109850	12115512	789	397	162	16.4357	6.11507	-1.42639	Down	6.19204e-29	8.06486e-28	WRI1_ARATH Ethylene-responsive transcription factor WRI1 OS=Arabidopsis thaliana GN=WRI1 PE=2 SV=1
AT3G54380	SIN_1022122	30.95	1.5	26.6	LG3	12413704	12414791	213	324	176	49.6867	24.6092	-1.01367	Down	1.49272e-14	9.37301e-14	NA
AT3G54450	SIN_1017648	56.6	4e-108	328	LG10	7067764	7068609	846	26	70	1.00387	2.46429	1.2956	Up	4.14034e-05	0.000111462	PTR46_ARATH Probable peptide/nitrate transporter At3g54450 OS=Arabidopsis thaliana GN=At3g54450 PE=2 SV=1
AT3G54460	SIN_1013291	30.51	0.63	28.9	LG2	4720269	4720562	294	264	125	29.3313	12.6627	-1.21186	Down	1.06788e-15	7.24351e-15	NA
AT3G54490	SIN_1008112	44.64	2e-52	172	LG1	16078467	16080026	651	42	4	2.10738	0.182996	-3.52556	Down	4.33194e-10	1.92625e-09	RPAB1_CAEBR DNA-directed RNA polymerases I, II, and III subunit RPABC1 OS=Caenorhabditis briggsae GN=rpb-5 PE=3 SV=1
AT3G54510	SIN_1008119	59.41	0	863	LG1	16031610	16037611	2148	136	395	2.06814	5.47679	1.405	Up	1.81444e-25	2.05763e-24	YAB9_SCHPO Uncharacterized membrane protein C2G11.09 OS=Schizosaccharomyces pombe (strain ATCC 38366 / 972) GN=SPAC2G11.09 PE=2 SV=1
AT3G54560	SIN_1012363	86.13	1e-76	227	LG6	2002617	2004848	414	1190	644	93.8905	46.3286	-1.01908	Down	1.29958e-49	3.11245e-48	H2AV3_ORYSJ Probable histone H2A variant 3 OS=Oryza sativa subsp. japonica GN=Os03g0743400 PE=2 SV=1
AT3G54700	SIN_1022332	82.38	0	902	LG6	23672000	23674496	1575	128	65	2.65463	1.22913	-1.11088	Down	1.97799e-07	6.9353e-07	PHT17_ARATH Probable inorganic phosphate transporter 1-7 OS=Arabidopsis thaliana GN=PHT1-7 PE=2 SV=2
AT3G54790	SIN_1022322	44.94	2e-160	487	LG6	23730726	23735906	2298	543	245	7.71836	3.17526	-1.28142	Down	2.65142e-33	4.00581e-32	PUB3_ARATH U-box domain-containing protein 3 OS=Arabidopsis thaliana GN=PUB3 PE=2 SV=2
AT3G55010	SIN_1005152	42.42	0.19	29.6	LG9	9634423	9635269	258	61	30	7.72298	3.4631	-1.15709	Down	0.000214622	0.00052413	NA
AT3G55080	SIN_1020633	56.43	5e-170	491	LG6	18193822	18195270	1449	362	124	8.16047	2.54869	-1.6789	Down	2.85216e-33	4.30351e-32	RBCMT_ARATH Probable ribulose-1,5 bisphosphate carboxylase/oxygenase large subunit N-methyltransferase, chloroplastic OS=Arabidopsis thaliana GN=RBCMT PE=2 SV=1
AT3G55280	SIN_1015268	58.42	8e-23	92	LG3	16475607	16478386	642	112	47	5.69847	2.18035	-1.38601	Down	7.09746e-09	2.85207e-08	RL23A_RAT 60S ribosomal protein L23a OS=Rattus norvegicus GN=Rpl23a PE=2 SV=1
AT3G55290	SIN_1020077	67.73	2e-136	390	LG5	16338671	16340878	858	22	5	0.837549	0.173559	-2.27075	Down	0.00037786	0.000891688	FABG_THEMA 3-oxoacyl-[acyl-carrier-protein] reductase FabG OS=Thermotoga maritima GN=fabG PE=3 SV=1
AT3G55350	SIN_1024462	57.64	7e-129	377	LG9	2982291	2986066	933	77	40	2.69578	1.27686	-1.07811	Down	8.43858e-05	0.000218161	HARB1_MOUSE Putative nuclease HARBI1 OS=Mus musculus GN=Harbi1 PE=2 SV=1
AT3G55380	SIN_1013844	30	3.5	25.4	LG1	8603599	8603805	207	24	61	3.78718	8.77654	1.21253	Up	0.00028343	0.000680693	NA
AT3G55430	SIN_1001108	45.34	5e-128	382	scaffold00188	107393	109539	1365	9	198	0.21537	4.32012	4.32618	Up	4.46196e-44	9.16234e-43	E13B_WHEAT Glucan endo-1,3-beta-glucosidase OS=Triticum aestivum GN=GLC1 PE=2 SV=1
AT3G55700	SIN_1008676	49.2	1e-146	429	LG7	11155473	11157267	1296	290	1013	7.30917	23.2792	1.67126	Up	2.32126e-80	9.82723e-79	U76C2_ARATH UDP-glycosyltransferase 76C2 OS=Arabidopsis thaliana GN=UGT76C2 PE=1 SV=1
AT3G56930	SIN_1023724	62.67	7e-134	394	LG2	11118242	11123327	1074	126	57	3.83214	1.58064	-1.27764	Down	8.03886e-09	3.21596e-08	ZDH13_ARATH Probable S-acyltransferase At3g56930 OS=Arabidopsis thaliana GN=At3g56930 PE=2 SV=1
AT3G57080	SIN_1018683	63.11	8e-92	273	LG4	3040169	3042146	741	1965	1068	86.6202	42.9256	-1.01286	Down	5.9492e-80	2.50049e-78	RPAB1_CAEEL DNA-directed RNA polymerases I, II, and III subunit RPABC1 OS=Caenorhabditis elegans GN=rpb-5 PE=2 SV=1
AT3G57240	SIN_1011658	61.54	2e-131	382	LG7	4353538	4354509	972	297	1636	9.9808	50.128	2.32839	Up	6.10372e-198	7.99896e-196	E13H_TOBAC Glucan endo-1,3-beta-glucosidase, acidic isoform PR-Q' OS=Nicotiana tabacum PE=1 SV=1
AT3G57440	SIN_1023521	43.54	2e-20	84.7	LG5	13110268	13111197	414	43	11	3.39268	0.791327	-2.10008	Down	1.74139e-06	5.52899e-06	NA
AT3G57620	SIN_1022113	62.81	0	670	LG3	12505331	12507699	1650	387	6986	7.66129	126.098	4.04081	Up	0	0	NA
AT3G58130	SIN_1022041	57.3	6e-76	232	LG3	13147206	13152954	585	194	106	10.8323	5.39652	-1.00524	Down	3.52928e-09	1.45945e-08	PIGL_SCHPO Probable N-acetylglucosaminyl-phosphatidylinositol de-N-acetylase OS=Schizosaccharomyces pombe (strain ATCC 38366 / 972) GN=SPAPB2B4.01c PE=2 SV=1
AT3G58750	SIN_1027140	41.61	2e-16	82	LG8	7432510	7435995	1434	0	18	0.001	0.373841	8.54628	Up	8.98922e-06	2.62311e-05	CYSZ_CUCMA Citrate synthase, glyoxysomal OS=Cucurbita maxima PE=1 SV=1
AT3G58860	SIN_1014465	28.8	3e-14	72.4	LG12	661610	662619	825	248	113	9.81912	4.07932	-1.26726	Down	8.26734e-16	5.65218e-15	FB207_ARATH Putative F-box protein At3g58860 OS=Arabidopsis thaliana GN=At3g58860 PE=4 SV=1
AT3G59360	SIN_1015941	81.23	0	687	LG3	18516023	18529087	1218	988	513	26.4963	12.5439	-1.0788	Down	2.20956e-45	4.72866e-44	S35A4_XENTR Probable UDP-sugar transporter protein SLC35A4 OS=Xenopus tropicalis GN=slc35a4 PE=2 SV=1
AT3G59530	SIN_1019202	70.68	0	608	LG10	5933740	5937908	1245	9254	32074	242.792	767.269	1.66001	Up	0	0	STS1_ARATH Strictosidine synthase 1 OS=Arabidopsis thaliana GN=SS1 PE=2 SV=2
AT3G59900	SIN_1015854	49.18	2e-07	46.2	LG3	19330861	19331265	405	1720	919	138.723	67.5809	-1.03752	Down	5.5543e-73	2.08304e-71	NA
AT3G60130	SIN_1003500	49.8	2e-161	473	LG11	10281744	10284865	1566	2955	1475	61.6369	28.052	-1.13569	Down	2.1366e-143	1.7864e-141	BGL24_ORYSJ Beta-glucosidase 24 OS=Oryza sativa subsp. japonica GN=BGLU24 PE=2 SV=1
AT3G60220	SIN_1024942	52.71	3e-72	231	LG11	6733423	6734496	1074	30	141	0.912414	3.91002	2.09941	Up	1.89484e-16	1.34554e-15	ATL4_ARATH E3 ubiquitin-protein ligase ATL4 OS=Arabidopsis thaliana GN=ATL4 PE=1 SV=1
AT3G60245	SIN_1024934	95.56	3e-57	174	LG11	6819538	6820316	282	2741	1386	317.494	146.379	-1.11702	Down	1.09167e-129	7.8597e-128	RL37A_ORYSJ 60S ribosomal protein L37a OS=Oryza sativa subsp. japonica GN=Os01g0679700 PE=3 SV=1
AT3G60530	SIN_1025456	35.86	6e-27	105	LG15	6050270	6051007	738	0	20	0.001	0.807118	9.65664	Up	2.4595e-06	7.67323e-06	GATA4_ARATH GATA transcription factor 4 OS=Arabidopsis thaliana GN=GATA4 PE=2 SV=1
AT3G60600	SIN_1018462	47.46	5e-27	105	LG6	10528992	10536911	618	68	34	3.59414	1.63853	-1.13325	Down	0.000120585	0.000305053	VAP11_ARATH Vesicle-associated protein 1-1 OS=Arabidopsis thaliana GN=PVA11 PE=1 SV=1
AT3G60720	SIN_1013944	59.64	2e-66	211	LG1	16903879	16905512	762	53	119	2.27193	4.6511	1.03365	Up	7.46224e-06	2.19621e-05	CRR15_ARATH Cysteine-rich repeat secretory protein 15 OS=Arabidopsis thaliana GN=CRRSP15 PE=2 SV=1
AT3G60966	SIN_1024954	52.63	9e-17	73.2	LG11	6620392	6620799	408	13	60	1.04078	4.3798	2.0732	Up	1.21114e-07	4.33984e-07	ATL60_ARATH RING-H2 finger protein ATL60 OS=Arabidopsis thaliana GN=ATL60 PE=2 SV=1
AT3G61140	SIN_1009920	64.38	0	575	LG11	1487998	1490776	1359	448	176	10.768	3.85706	-1.48117	Down	3.08434e-34	4.8126e-33	CSN1_ARATH COP9 signalosome complex subunit 1 OS=Arabidopsis thaliana GN=CSN1 PE=1 SV=2
AT3G61170	SIN_1014029	55.93	0	827	LG1	17487924	17490137	2214	121	66	1.78518	0.88783	-1.00772	Down	3.02662e-06	9.34506e-06	PP172_ARATH Pentatricopeptide repeat-containing protein At2g27610 OS=Arabidopsis thaliana GN=PCMP-H60 PE=2 SV=1
AT3G61230	SIN_1009935	64.35	6e-104	303	LG11	1318708	1320821	657	6	32	0.298305	1.4506	2.28179	Up	4.86456e-05	0.00012985	SF3_HELAN Pollen-specific protein SF3 OS=Helianthus annuus GN=SF3 PE=2 SV=1
AT3G61510	SIN_1017929	61.84	0	638	LG1	7990902	7993838	1446	186	674	4.20165	13.8821	1.7242	Up	2.11526e-56	5.79139e-55	1A1C_SOYBN 1-aminocyclopropane-1-carboxylate synthase OS=Glycine max GN=ACS1 PE=2 SV=1
AT3G61680	SIN_1005710	57.77	0	677	LG11	556626	559199	2022	38	99	0.613871	1.4582	1.24818	Up	2.0607e-06	6.48455e-06	NA
AT3G62020	SIN_1022816	73.63	2e-104	304	LG8	16674450	16675793	657	165	446	8.20339	20.2178	1.30133	Up	1.39917e-25	1.59211e-24	GL52_ORYSJ Germin-like protein 5-1 OS=Oryza sativa subsp. japonica GN=Os05g0277500 PE=2 SV=1
AT3G62250	SIN_1022755	88.31	3e-45	145	LG8	16225833	16226619	249	36	95	4.72257	11.3629	1.26668	Up	2.56398e-06	7.9736e-06	RL40_TETPY Ubiquitin-60S ribosomal protein L40 OS=Tetrahymena pyriformis GN=TUF11 PE=3 SV=2
AT3G62690	SIN_1009912	43.59	5e-19	82	LG11	1547065	1548381	507	47	18	3.02806	1.05737	-1.51791	Down	6.40214e-05	0.000168368	ATL5_ARATH RING-H2 finger protein ATL5 OS=Arabidopsis thaliana GN=ATL5 PE=2 SV=1
AT3G62800	SIN_1015157	40.91	4e-22	95.1	LG9	7046114	7048116	939	281	91	9.77498	2.88629	-1.75988	Down	7.06714e-28	8.81578e-27	NA
AT3G63030	SIN_1012466	59.03	5e-59	185	LG6	1308459	1309791	483	140	66	9.46795	4.06968	-1.21814	Down	4.70262e-09	1.91646e-08	NA
AT3G63110	SIN_1012440	64.41	8e-124	362	LG6	1471490	1472437	948	240	1030	8.26947	32.3588	1.96829	Up	9.99762e-102	5.37361e-100	IPT3_ARATH Adenylate isopentenyltransferase 3, chloroplastic OS=Arabidopsis thaliana GN=IPT3 PE=1 SV=1
AT3G63380	SIN_1012370	65.72	0	1054	LG6	1952671	1956152	2805	9	93	0.104806	0.987447	3.23599	Up	2.5037e-17	1.87975e-16	ACA12_ARATH Calcium-transporting ATPase 12, plasma membrane-type OS=Arabidopsis thaliana GN=ACA12 PE=2 SV=1
AT3G63470	SIN_1014848	55.16	2e-160	468	LG8	19773625	19775846	1446	10	76	0.225895	1.56534	2.79275	Up	1.20667e-12	6.61374e-12	CBP23_HORVU Serine carboxypeptidase II-3 OS=Hordeum vulgare GN=CXP;2-3 PE=2 SV=1
AT3G63520	SIN_1020785	31.36	5e-65	224	LG6	17125737	17130088	1674	193	84	3.76597	1.49447	-1.33339	Down	1.51856e-13	8.94534e-13	CCD1_PEA Carotenoid 9,10(9',10')-cleavage dioxygenase 1 OS=Pisum sativum GN=CCD1 PE=2 SV=1
AT3G63530	SIN_1008192	52.07	2e-87	263	LG1	15482535	15487518	747	132	61	5.77203	2.43205	-1.2469	Down	6.93642e-09	2.79168e-08	BB_ARATH E3 ubiquitin ligase BIG BROTHER OS=Arabidopsis thaliana GN=BB PE=1 SV=1
AT4G00210	SIN_1013966	50.68	8e-68	210	LG1	17087680	17089439	606	151	74	8.13915	3.63683	-1.1622	Down	4.61132e-09	1.88221e-08	LBD31_ARATH LOB domain-containing protein 31 OS=Arabidopsis thaliana GN=LBD31 PE=2 SV=2
AT4G00230	SIN_1009910	64.8	0	957	LG11	1574939	1578503	2229	62	29	0.908566	0.387482	-1.22946	Down	9.01388e-05	0.000232006	XSP1_ARATH Xylem serine proteinase 1 OS=Arabidopsis thaliana GN=XSP1 PE=2 SV=1
AT4G00430	SIN_1004506	29.08	1e-25	105	LG10	16635002	16636161	1008	178	494	5.76812	14.5959	1.33939	Up	2.3004e-29	3.05589e-28	PIP1_ATRCA Aquaporin PIP-type OS=Atriplex canescens PE=2 SV=1
AT4G00490	SIN_1014067	71.53	0	659	LG1	17683268	17685896	1302	1697	850	42.5741	19.4434	-1.1307	Down	1.36143e-82	5.925e-81	BAM2_ARATH Beta-amylase 2, chloroplastic OS=Arabidopsis thaliana GN=BAM2 PE=1 SV=2
AT4G00585	SIN_1009120	67.21	5e-22	84.7	LG7	8563633	8564026	303	317	151	34.1737	14.8422	-1.20318	Down	2.35926e-18	1.88216e-17	NA
AT4G00660	SIN_1009938	83.89	0	672	LG11	1297552	1301495	1095	2256	1022	67.2977	27.7972	-1.27562	Down	7.61434e-132	5.63872e-130	RH8_ORYSJ DEAD-box ATP-dependent RNA helicase 8 OS=Oryza sativa subsp. japonica GN=Os02g0641800 PE=2 SV=2
AT4G00750	SIN_1014022	68.65	0	942	LG1	17440312	17444558	1938	231	773	3.89344	11.8793	1.60933	Up	1.36429e-58	3.95339e-57	PMTF_ARATH Probable methyltransferase PMT15 OS=Arabidopsis thaliana GN=At4g00750 PE=1 SV=1
AT4G01100	SIN_1017969	74.11	0	543	LG1	8350117	8354380	1131	288	152	8.31773	4.00262	-1.05524	Down	6.80738e-14	4.09584e-13	MCFB_DICDI Mitochondrial substrate carrier family protein B OS=Dictyostelium discoideum GN=mcfB PE=3 SV=1
AT4G01130	SIN_1014130	59.21	2e-155	446	LG1	18097491	18098873	1095	13	88	0.387797	2.39349	2.62574	Up	1.31086e-13	7.77087e-13	GDL61_ARATH GDSL esterase/lipase At4g01130 OS=Arabidopsis thaliana GN=At4g01130 PE=2 SV=1
AT4G01250	SIN_1016491	34.59	2e-41	149	LG4	9612566	9613966	1098	55	22	1.6362	0.596738	-1.45518	Down	2.72492e-05	7.48871e-05	WRK22_ARATH WRKY transcription factor 22 OS=Arabidopsis thaliana GN=WRKY22 PE=2 SV=1
AT4G01330	SIN_1016504	46.65	1e-125	377	LG4	9678078	9679941	1320	2	22	0.0494915	0.496378	3.32618	Up	5.03006e-05	0.000133915	Y1154_ARATH Probable serine/threonine-protein kinase At1g01540 OS=Arabidopsis thaliana GN=At1g01540 PE=1 SV=2
AT4G01935	SIN_1024382	35.48	1.3	26.6	LG9	3568177	3569022	204	10	38	1.6012	5.54775	1.79275	Up	0.000143479	0.000358574	NA
AT4G01970	SIN_1003607	52.56	0	887	scaffold00109	425302	429067	2544	146	71	1.87461	0.831199	-1.17332	Down	6.38048e-09	2.57326e-08	STSYN_PEA Stachyose synthase OS=Pisum sativum GN=STS1 PE=1 SV=1
AT4G02250	SIN_1012562	25.83	0.0002	40.8	LG6	727749	728668	624	414	167	21.6716	7.97068	-1.44303	Down	1.31643e-30	1.82788e-29	NA
AT4G02340	SIN_1012561	61.51	7e-150	428	LG6	730647	732140	951	41	121	1.40825	3.78938	1.42806	Up	5.7344e-09	2.32193e-08	HYES_HUMAN Epoxide hydrolase 2 OS=Homo sapiens GN=EPHX2 PE=1 SV=2
AT4G02780	SIN_1020647	45.07	0	634	LG6	18105603	18110970	2346	28	1	0.389857	0.0126951	-4.9406	Down	1.53041e-08	5.97788e-08	KSA_PEA Ent-copalyl diphosphate synthase, chloroplastic OS=Pisum sativum PE=2 SV=1
AT4G02830	SIN_1020571	39.64	2e-10	56.6	LG6	18617870	18619522	471	169	68	11.7204	4.29983	-1.44666	Down	1.94259e-13	1.13287e-12	NA
AT4G03140	SIN_1013024	52.73	5e-75	235	LG11	11636156	11637511	807	20	131	0.809527	4.83461	2.57825	Up	3.02504e-19	2.53649e-18	MOMAS_ORYSJ Momilactone A synthase OS=Oryza sativa subsp. japonica GN=Os04g0179200 PE=2 SV=1
AT4G03220	SIN_1016899	46.79	7e-140	417	LG16	1440115	1443982	1545	11	0	0.232562	0.001	-7.86147	Down	0.00027698	0.000666094	FDL25_ARATH Putative F-box/FBD/LRR-repeat protein At4g03220 OS=Arabidopsis thaliana GN=At4g03220 PE=4 SV=1
AT4G03270	SIN_1014525	31.22	7e-19	85.9	LG12	215012	217646	1086	1696	760	51.0118	20.8424	-1.29131	Down	1.76194e-101	9.44843e-100	CCD61_ARATH Putative cyclin-D6-1 OS=Arabidopsis thaliana GN=CYCD6-1 PE=1 SV=1
AT4G03500	SIN_1027127	37.46	3e-113	356	LG8	7644248	7646764	1800	11	40	0.199616	0.661837	1.72925	Up	0.000140041	0.000350658	Y5262_ARATH Ankyrin repeat-containing protein At5g02620 OS=Arabidopsis thaliana GN=At5g02620 PE=1 SV=1
AT4G05230	SIN_1011969	35.15	5e-32	119	LG8	5430402	5431199	798	0	18	0.001	0.67179	9.39187	Up	8.98922e-06	2.62442e-05	UBIQP_ACECL Polyubiquitin (Fragment) OS=Acetabularia cliftonii PE=3 SV=2
AT4G05590	SIN_1025103	60.4	2e-43	140	LG15	9997154	9998112	312	419	1375	43.8666	131.254	1.58116	Up	2.73542e-100	1.44692e-98	BR44_HUMAN Brain protein 44 OS=Homo sapiens GN=BRP44 PE=1 SV=1
AT4G08300	SIN_1001613	42.05	7e-94	288	LG10	2394323	2396151	1077	235	1389	7.12733	38.4105	2.43007	Up	5.27922e-177	5.83642e-175	5NG4_PINTA Auxin-induced protein 5NG4 OS=Pinus taeda PE=2 SV=1
AT4G08570	SIN_1017068	58.67	5e-58	181	LG2	1612147	1613526	450	9	39	0.653288	2.58116	1.98223	Up	3.77364e-05	0.000102097	NA
AT4G08685	SIN_1019441	40.79	8e-35	122	LG14	4091184	4092301	492	436	206	28.9465	12.47	-1.21493	Down	5.12876e-25	5.71067e-24	LAT52_SOLLC Anther-specific protein LAT52 OS=Solanum lycopersicum GN=LAT52 PE=2 SV=1
AT4G08850	SIN_1015006	34.25	8e-91	306	LG9	8192341	8195076	1917	66	305	1.1246	4.73851	2.07502	Up	2.13484e-33	3.23583e-32	Y4885_ARATH Probable LRR receptor-like serine/threonine-protein kinase At4g08850 OS=Arabidopsis thaliana GN=At4g08850 PE=1 SV=3
AT4G09820	SIN_1010114	27.14	7e-09	55.5	LG10	934968	936111	681	241	108	11.5597	4.72324	-1.29125	Down	8.1057e-16	5.54492e-15	TT8_ARATH Transcription factor TT8 OS=Arabidopsis thaliana GN=TT8 PE=1 SV=2
AT4G09990	SIN_1017241	59.53	4e-124	360	LG2	376614	377504	891	179	443	6.56221	14.8078	1.1741	Up	7.10378e-22	6.82777e-21	NA
AT4G10260	SIN_1008847	73.98	5e-170	479	LG3	24920666	24922639	936	185	7	6.45611	0.222734	-4.85727	Down	6.118e-50	1.48198e-48	SCRK5_ARATH Putative fructokinase-5 OS=Arabidopsis thaliana GN=At4g10260 PE=2 SV=1
AT4G10265	SIN_1014527	62.22	2e-28	100	LG12	209950	210219	270	7	35	0.846855	3.86072	2.18868	Up	3.33596e-05	9.08345e-05	NA
AT4G10270	SIN_1014529	50.57	2e-18	75.1	LG12	206230	207103	300	33	126	3.59309	12.5087	1.79964	Up	2.2137e-12	1.18956e-11	NA
AT4G10350	SIN_1017289	50.86	6e-122	360	LG2	63600	65751	1176	24	75	0.666621	1.8994	1.51061	Up	1.8725e-06	5.92591e-06	BRN2_ARATH Protein BEARSKIN1 OS=Arabidopsis thaliana GN=BRN2 PE=2 SV=1
AT4G10520	SIN_1011742	47.43	0	687	LG5	16998358	17002422	2265	87	44	1.25466	0.57856	-1.11676	Down	1.69282e-05	4.783e-05	SUBL_ARATH Subtilisin-like protease OS=Arabidopsis thaliana GN=ARA12 PE=1 SV=1
AT4G10890	SIN_1021116	44.3	1e-26	113	LG2	12997745	13005636	1680	239	84	4.6469	1.48913	-1.6418	Down	7.64102e-22	7.33506e-21	NA
AT4G11280	SIN_1019088	60.32	0	565	LG10	4754460	4759574	1344	4647	10202	112.94	226.074	1.00123	Up	0	0	1A12_SOLLC 1-aminocyclopropane-1-carboxylate synthase 2 OS=Solanum lycopersicum GN=ACS2 PE=1 SV=2
AT4G11290	SIN_1018075	39.81	8e-76	243	LG2	17910099	17912491	1302	1617	503	40.5671	11.5059	-1.81794	Down	3.18126e-159	3.09205e-157	PER39_ARATH Peroxidase 39 OS=Arabidopsis thaliana GN=PER39 PE=1 SV=1
AT4G11400	SIN_1017903	44.04	6e-69	227	LG1	7698359	7699243	885	160	76	5.90543	2.55761	-1.20725	Down	5.00002e-10	2.21152e-09	NA
AT4G11640	SIN_1015557	76.38	0	510	LG6	8533670	8535645	1020	247	129	7.90991	3.76663	-1.07039	Down	2.25002e-12	1.2088e-11	SRR_DICDI Probable serine racemase OS=Dictyostelium discoideum GN=srr PE=3 SV=1
AT4G11650	SIN_1017838	73.93	5e-112	325	LG1	6869600	6870663	681	263	755	12.6149	33.019	1.38817	Up	2.2334e-46	4.91495e-45	PRR1_TOBAC Pathogenesis-related protein R major form OS=Nicotiana tabacum PE=1 SV=1
AT4G11660	SIN_1017828	51.03	3e-90	278	LG1	6756792	6758284	966	40	106	1.35256	3.26808	1.27275	Up	6.05874e-07	2.02424e-06	HFB2B_ARATH Heat stress transcription factor B-2b OS=Arabidopsis thaliana GN=HSFB2B PE=2 SV=1
AT4G12420	SIN_1016665	73.87	0	873	LG4	10836883	10841524	1770	1516	634	27.977	10.6679	-1.39096	Down	9.85942e-102	5.32386e-100	SKU5_ARATH Monocopper oxidase-like protein SKU5 OS=Arabidopsis thaliana GN=SKU5 PE=1 SV=1
AT4G12650	SIN_1023934	83.72	0	1110	LG2	8730186	8734506	1974	669	277	11.0702	4.17923	-1.40537	Down	1.35124e-46	2.99908e-45	TM9S4_RAT Transmembrane 9 superfamily member 4 OS=Rattus norvegicus GN=Tm9sf4 PE=2 SV=1
AT4G12730	SIN_1019776	43.43	5e-84	263	LG8	1934592	1935759	981	0	14	0.001	0.425033	8.73143	Up	0.00012008	0.000304006	FLA2_ARATH Fasciclin-like arabinogalactan protein 2 OS=Arabidopsis thaliana GN=FLA2 PE=1 SV=1
AT4G12735	SIN_1008221	41.67	9e-07	42	LG1	15257106	15257595	180	33	88	5.98848	14.5604	1.28179	Up	4.96942e-06	1.49615e-05	NA
AT4G13090	SIN_1022719	54.98	5e-112	339	LG8	15939139	15943431	1659	163	3583	3.20934	64.3227	4.32498	Up	0	0	XTH2_ARATH Xyloglucan endotransglucosylase/hydrolase protein 2 OS=Arabidopsis thaliana GN=XTH2 PE=2 SV=1
AT4G13420	SIN_1012789	53.98	0	845	LG6	20445579	20451553	2349	29	75	0.403264	0.950915	1.23759	Up	4.18208e-05	0.000112547	POT5_ARATH Potassium transporter 5 OS=Arabidopsis thaliana GN=POT5 PE=1 SV=1
AT4G13580	SIN_1022751	70.04	2e-116	337	LG8	16198721	16199847	771	155	53	6.56678	2.04732	-1.68145	Down	3.79338e-15	2.47935e-14	DR206_PEA Disease resistance response protein 206 OS=Pisum sativum GN=PI206 PE=2 SV=2
AT4G13720	SIN_1015361	77.66	4e-50	160	LG3	17389291	17396001	288	140	55	15.8785	5.68766	-1.48117	Down	9.85392e-12	5.04748e-11	ITPA_DICDI Probable inosine triphosphate pyrophosphatase OS=Dictyostelium discoideum GN=itpa PE=3 SV=1
AT4G13940	SIN_1000454	85.36	0	854	scaffold00324	13399	15319	1353	837	414	20.207	9.1131	-1.14884	Down	1.12281e-42	2.2272e-41	SAHH_CATRO Adenosylhomocysteinase OS=Catharanthus roseus GN=SAHH PE=2 SV=1
AT4G14130	SIN_1022413	61.7	3e-129	373	LG6	23018960	23020015	864	55	141	2.07933	4.86037	1.22494	Up	2.24068e-08	8.60809e-08	BRU1_SOYBN Brassinosteroid-regulated protein BRU1 OS=Glycine max PE=2 SV=1
AT4G14320	SIN_1012138	92.38	1e-65	197	LG4	12610549	12611287	348	306	135	28.7222	11.5536	-1.31382	Down	3.59644e-20	3.14918e-19	RL44_GOSHI 60S ribosomal protein L44 OS=Gossypium hirsutum GN=RPL44 PE=3 SV=3
AT4G15000	SIN_1014250	81.48	2e-77	229	LG12	2012411	2012818	408	6965	3277	557.617	239.21	-1.22099	Down	0	0	RL273_ARATH 60S ribosomal protein L27-3 OS=Arabidopsis thaliana GN=RPL27C PE=2 SV=2
AT4G15140	SIN_1019659	38.24	4e-07	45.4	LG8	784085	784399	315	33	5	3.42199	0.472741	-2.85571	Down	6.0261e-07	2.0142e-06	NA
AT4G15610	SIN_1016255	36.59	4e-26	103	LG3	963665	969489	858	16	0	0.609127	0.001	-9.2506	Down	6.83446e-06	2.02473e-05	U497_IPONI UPF0497 membrane protein In26 (Fragment) OS=Ipomoea nil GN=IN26 PE=2 SV=2
AT4G15800	SIN_1012519	56.88	1e-35	121	LG6	976022	977518	351	60	29	5.58366	2.46068	-1.18216	Down	0.000188719	0.000463933	NA
AT4G16160	SIN_1016185	61.5	4e-71	217	LG3	438666	440705	579	113	31	6.37492	1.59458	-1.99923	Down	4.22534e-14	2.57281e-13	NA
AT4G16260	SIN_1026658	42.48	1e-82	258	LG8	11117312	11118447	1032	4898	16028	155.029	462.555	1.57708	Up	0	0	E13B_TOBAC Glucan endo-1,3-beta-glucosidase, basic vacuolar isoform OS=Nicotiana tabacum PE=1 SV=2
AT4G16420	SIN_1026904	45.37	3e-111	338	LG8	9052100	9054480	1191	43	13	1.17932	0.325084	-1.85907	Down	1.02559e-05	2.97339e-05	TAD2B_ARATH Transcriptional adapter ADA2b OS=Arabidopsis thaliana GN=ADA2B PE=1 SV=1
AT4G16740	SIN_1012777	39.15	3e-135	409	LG6	20344052	20346580	1662	2279	911	44.7907	16.3249	-1.45612	Down	9.75406e-163	9.76536e-161	ISPS_POPTM Isoprene synthase, chloroplastic OS=Populus tremuloides GN=ISPS PE=3 SV=1
AT4G17610	SIN_1021045	68.25	1e-75	250	LG2	12219366	12222252	585	71	24	3.9644	1.22185	-1.69803	Down	9.17126e-08	3.32202e-07	NA
AT4G17615	SIN_1021080	84.51	5e-132	374	LG2	12681711	12688120	642	323	169	16.434	7.83999	-1.06776	Down	1.1335e-15	7.67523e-15	CNBL1_ARATH Calcineurin B-like protein 1 OS=Arabidopsis thaliana GN=CBL1 PE=1 SV=3
AT4G17810	SIN_1021032	39.3	9e-34	121	LG2	12085948	12086502	555	5	35	0.294274	1.87819	2.67411	Up	3.1862e-06	9.817e-06	RBE_ARATH Probable transcriptional regulator RABBIT EARS OS=Arabidopsis thaliana GN=RBE PE=2 SV=2
AT4G17905	SIN_1024706	34.64	1e-20	87	LG11	9019534	9020061	528	357	178	22.0856	10.0404	-1.13729	Down	7.58986e-19	6.20135e-18	ATL53_ARATH Putative RING-H2 finger protein ATL53 OS=Arabidopsis thaliana GN=ATL53 PE=3 SV=2
AT4G17970	SIN_1013577	63.74	0	649	LG5	6569009	6573739	1608	30	105	0.609411	1.94476	1.67411	Up	1.14503e-09	4.91628e-09	ALMTC_ARATH Aluminum-activated malate transporter 12 OS=Arabidopsis thaliana GN=ALMT12 PE=2 SV=1
AT4G18050	SIN_1001771	70.72	0	1761	LG12	4846672	4852594	3786	753	2436	6.49665	19.1629	1.56055	Up	6.4787e-173	6.86948e-171	AB9B_ARATH ABC transporter B family member 9 OS=Arabidopsis thaliana GN=ABCB9 PE=2 SV=1
AT4G18170	SIN_1019627	42.09	4e-58	192	LG8	602192	603619	939	57	209	1.98282	6.62894	1.74122	Up	8.39306e-19	6.84802e-18	WRK28_ARATH Probable WRKY transcription factor 28 OS=Arabidopsis thaliana GN=WRKY28 PE=2 SV=1
AT4G18220	SIN_1001789	51.42	9e-116	344	LG12	4962294	4963427	1134	100	48	2.88046	1.26064	-1.19214	Down	1.16099e-06	3.76511e-06	PUP9_ARATH Probable purine permease 9 OS=Arabidopsis thaliana GN=PUP9 PE=2 SV=1
AT4G18490	SIN_1023787	57.75	9e-20	94	LG2	10607345	10612111	1971	79	30	1.30923	0.453313	-1.53014	Down	1.70133e-07	6.00409e-07	Y4849_ARATH Uncharacterized protein At4g18490 OS=Arabidopsis thaliana GN=At4g18490 PE=2 SV=2
AT4G18530	SIN_1022863	55.49	3e-139	409	LG8	17067291	17071179	1404	19	73	0.44204	1.54853	1.80865	Up	9.14842e-08	3.31477e-07	NA
AT4G18550	SIN_1016850	49	2e-134	395	LG16	897591	899111	1188	1162	21699	31.9495	543.985	4.0897	Up	0	0	PLA15_ARATH Phospholipase A1-Igamma1, chloroplastic OS=Arabidopsis thaliana GN=At1g06800 PE=1 SV=2
AT4G18650	SIN_1001508	55.02	7e-79	240	scaffold00164	90282	90998	717	12	40	0.546685	1.66152	1.60372	Up	0.000305308	0.00072978	TGA21_TOBAC TGACG-sequence-specific DNA-binding protein TGA-2.1 OS=Nicotiana tabacum GN=TGA21 PE=1 SV=1
AT4G18670	SIN_1009829	40	0.063	33.9	LG6	3631646	3635251	609	0	16	0.001	0.782468	9.61189	Up	3.28546e-05	8.95535e-05	NA
AT4G18700	SIN_1027114	74.95	0	723	LG8	7758266	7759660	1395	274	633	6.41581	13.5143	1.07478	Up	9.45586e-27	1.13291e-25	CIPKC_ARATH CBL-interacting serine/threonine-protein kinase 12 OS=Arabidopsis thaliana GN=CIPK12 PE=1 SV=1
AT4G18870	SIN_1011097	30.61	2	26.6	LG11	14615465	14616290	255	127	59	16.2682	6.89089	-1.23929	Down	1.56896e-08	6.1264e-08	NA
AT4G19070	SIN_1013821	57.75	1e-52	169	LG1	8791885	8792508	531	24	3	1.47636	0.168264	-3.13325	Down	9.54254e-06	2.77347e-05	CDI8_ARATH Cadmium-induced protein AS8 OS=Arabidopsis thaliana GN=At4g19070 PE=2 SV=1
AT4G19170	SIN_1021713	57.64	0	618	LG1	428759	432097	1809	12	0	0.216679	0.001	-7.75942	Down	0.000132099	0.000332162	CCD4_ARATH Probable carotenoid cleavage dioxygenase 4, chloroplastic OS=Arabidopsis thaliana GN=CCD4 PE=1 SV=1
AT4G19191	SIN_1022317	53.92	6e-162	477	LG6	23784346	23787437	1386	126	46	2.96949	0.988458	-1.58696	Down	1.08547e-11	5.53823e-11	PP323_ARATH Pentatricopeptide repeat-containing protein At4g19191, mitochondrial OS=Arabidopsis thaliana GN=PCMP-E1 PE=2 SV=1
AT4G19810	SIN_1024177	31.25	0.03	35.8	LG9	5009390	5010619	921	18	75	0.638393	2.4253	1.92565	Up	1.59929e-08	6.2396e-08	CHIT2_TULBA Chitinase 2 OS=Tulipa bakeri PE=1 SV=1
AT4G20050	SIN_1006818	66.59	0	558	LG12	6178166	6179864	1464	2451	10548	54.6861	214.582	1.97228	Up	0	0	QRT3_ARATH Polygalacturonase QRT3 OS=Arabidopsis thaliana GN=QRT3 PE=2 SV=1
AT4G20140	SIN_1019042	35.42	0	624	LG10	4308731	4313208	3642	32	88	0.287002	0.719625	1.32618	Up	2.76548e-06	8.56597e-06	GSO1_ARATH LRR receptor-like serine/threonine-protein kinase GSO1 OS=Arabidopsis thaliana GN=GSO1 PE=2 SV=1
AT4G20310	SIN_1001262	43.06	5e-107	330	scaffold00177	31013	33597	1425	165	74	3.7822	1.54661	-1.29012	Down	2.84514e-11	1.39871e-10	MBTP2_MOUSE Membrane-bound transcription factor site-2 protease OS=Mus musculus GN=Mbtps2 PE=2 SV=1
AT4G20460	SIN_1019787	79.38	0	658	LG8	2050131	2053755	1173	174	47	4.84536	1.19334	-2.0216	Down	3.22324e-21	2.99317e-20	ARAE3_ARATH Probable UDP-arabinose 4-epimerase 3 OS=Arabidopsis thaliana GN=At4g20460 PE=2 SV=3
AT4G20820	SIN_1006733	48.48	4e-171	499	LG12	5654835	5656454	1620	679	2172	13.6908	39.9308	1.54429	Up	4.45e-152	3.97721e-150	RETOL_ARATH Reticuline oxidase-like protein OS=Arabidopsis thaliana GN=At4g20830 PE=1 SV=2
AT4G21330	SIN_1001388	40.11	2e-36	129	LG12	3623213	3624101	669	203	53	9.91163	2.35946	-2.07066	Down	3.12308e-25	3.51094e-24	DYT1_ARATH Transcription factor DYSFUNCTIONAL TAPETUM 1 OS=Arabidopsis thaliana GN=DYT1 PE=2 SV=1
AT4G21530	SIN_1027026	63.06	0	993	LG8	8269709	8279418	2364	559	250	7.72395	3.14961	-1.29417	Down	9.64476e-35	1.52635e-33	APC4_ARATH Anaphase-promoting complex subunit 4 OS=Arabidopsis thaliana GN=APC4 PE=1 SV=2
AT4G21710	SIN_1016820	89.08	0	2214	LG16	565026	571657	3627	94	50	0.846555	0.410569	-1.04398	Down	2.295e-05	6.37251e-05	RPB2_SOLLC DNA-directed RNA polymerase II subunit RPB2 OS=Solanum lycopersicum GN=RPB2 PE=2 SV=1
AT4G22200	SIN_1022929	65.54	0	1064	LG8	17514769	17520721	2469	1494	3906	19.7653	47.1167	1.25326	Up	8.5708e-199	1.12955e-196	AKT2_ARATH Potassium channel AKT2/3 OS=Arabidopsis thaliana GN=AKT2 PE=1 SV=1
AT4G22340	SIN_1002565	81.71	0	583	LG10	2046718	2051258	1023	742	309	23.6921	8.99594	-1.39706	Down	4.81158e-51	1.1915e-49	CDS1_SOLTU Phosphatidate cytidylyltransferase OS=Solanum tuberosum GN=CDS1 PE=2 SV=1
AT4G22550	SIN_1023689	37.96	2e-33	122	LG2	11491015	11491677	663	330	798	16.2583	35.847	1.14068	Up	1.76006e-36	2.91805e-35	PPAC2_MOUSE Presqualene diphosphate phosphatase OS=Mus musculus GN=Ppapdc2 PE=1 SV=1
AT4G22810	SIN_1021408	62	3e-75	235	LG1	3418852	3419619	768	0	14	0.001	0.542913	9.08458	Up	0.00012008	0.000303841	ESCA_ARATH Putative DNA-binding protein ESCAROLA OS=Arabidopsis thaliana GN=ESC PE=2 SV=1
AT4G22990	SIN_1014004	70.76	0	1030	LG1	17345031	17350072	2091	189	86	2.95245	1.22492	-1.26922	Down	2.01598e-12	1.08808e-11	SPXM3_ARATH SPX domain-containing membrane protein At4g22990 OS=Arabidopsis thaliana GN=At4g22990 PE=2 SV=2
AT4G23160	SIN_1018574	48.03	1e-36	134	LG6	11969547	11970661	384	85	21	7.23041	1.62874	-2.15032	Down	6.91392e-12	3.58482e-11	M810_ARATH Uncharacterized mitochondrial protein AtMg00810 OS=Arabidopsis thaliana GN=AtMg00810 PE=4 SV=1
AT4G23560	SIN_1015495	67.76	0	619	LG6	7975034	7979273	1482	130	479	2.8653	9.62611	1.74827	Up	2.51328e-41	4.82132e-40	GUN_PHAVU Endoglucanase OS=Phaseolus vulgaris PE=2 SV=2
AT4G23690	SIN_1015471	50.3	1e-57	182	LG6	7826213	7826740	528	13	47	0.804238	2.65111	1.7209	Up	3.73552e-05	0.000101124	DR206_PEA Disease resistance response protein 206 OS=Pisum sativum GN=PI206 PE=2 SV=2
AT4G23850	SIN_1013864	71.78	0	1022	LG1	8454682	8462455	1974	203	101	3.35911	1.52383	-1.14037	Down	2.14314e-11	1.06663e-10	LACS4_ARATH Long chain acyl-CoA synthetase 4 OS=Arabidopsis thaliana GN=LACS4 PE=2 SV=1
AT4G23990	SIN_1001246	54.44	0	778	LG6	19098243	19105264	2214	171	89	2.52286	1.19723	-1.07537	Down	4.66888e-09	1.9047e-08	CSLG3_ARATH Cellulose synthase-like protein G3 OS=Arabidopsis thaliana GN=CSLG3 PE=2 SV=2
AT4G24110	SIN_1001509	52.03	4e-47	160	scaffold00164	94496	95603	759	404	944	17.3866	37.042	1.09118	Up	5.13256e-40	9.40512e-39	NA
AT4G24130	SIN_1010897	69.72	8e-68	206	LG1	13596496	13596945	450	534	1401	38.7618	92.7234	1.2583	Up	5.77192e-73	2.16118e-71	NA
AT4G24190	SIN_1009056	77.24	0	1223	LG3	23672347	23677379	2475	84	37	1.10861	0.445236	-1.31611	Down	1.48665e-06	4.76491e-06	ENPL_CATRO Endoplasmin homolog OS=Catharanthus roseus GN=HSP90 PE=2 SV=1
AT4G24220	SIN_1014935	67.65	0	535	LG8	19255146	19256267	1122	16	750	0.465803	19.9082	5.4175	Up	3.75682e-184	4.47119e-182	YJ72_SCHPO Uncharacterized protein C757.02c OS=Schizosaccharomyces pombe (strain ATCC 38366 / 972) GN=SPCC757.02c PE=2 SV=1
AT4G24440	SIN_1026158	90	4e-33	112	LG10	15327219	15328087	219	252	137	37.5865	18.6312	-1.01249	Down	1.26812e-11	6.44054e-11	T2AG_ORYSJ Transcription initiation factor IIA subunit 2 OS=Oryza sativa subsp. japonica GN=TFIIAy PE=3 SV=1
AT4G24660	SIN_1022067	44.32	4e-40	137	LG3	12926645	12927163	519	9	45	0.566435	2.58231	2.18868	Up	2.30716e-06	7.22307e-06	Y4466_ARATH ZF-HD homeobox protein At4g24660 OS=Arabidopsis thaliana GN=At4g24660 PE=1 SV=1
AT4G24740	SIN_1001698	74.29	4e-09	51.2	scaffold00155	12480	12975	156	36	103	7.53794	19.6642	1.38333	Up	1.58872e-07	5.62795e-07	AFC2_ARATH Serine/threonine-protein kinase AFC2 OS=Arabidopsis thaliana GN=AFC2 PE=1 SV=1
AT4G24972	SIN_1022121	36.63	2e-12	61.6	LG3	12421893	12425269	408	39	15	3.12233	1.09495	-1.51176	Down	0.000289004	0.000693295	NA
AT4G25000	SIN_1011710	64.25	0	570	LG7	4802681	4804335	1284	79	215	2.00973	4.98697	1.31117	Up	3.08068e-13	1.77177e-12	AMYA_VIGMU Alpha-amylase OS=Vigna mungo GN=AMY1.1 PE=2 SV=1
AT4G25040	SIN_1004143	32.69	3e-23	93.2	LG15	1941589	1942857	585	373	857	20.8271	43.6303	1.06687	Up	3.09938e-35	4.96902e-34	U497B_RICCO UPF0497 membrane protein 11 OS=Ricinus communis GN=RCOM_1504680 PE=2 SV=1
AT4G25140	SIN_1016733	65.85	1e-46	155	LG4	11424951	11425625	675	301	736	14.5659	32.4741	1.1567	Up	1.69253e-34	2.6587e-33	OLEO1_ARATH Oleosin 18.5 kDa OS=Arabidopsis thaliana GN=At4g25140 PE=1 SV=1
AT4G25433	SIN_1016594	76.79	1e-29	104	LG4	10323842	10324120	279	26	156	3.044	16.6527	2.45172	Up	1.77386e-21	1.66715e-20	NA
AT4G25580	SIN_1009127	35.59	4e-28	118	LG7	8591153	8594022	1572	36	481	0.74804	9.11289	3.60672	Up	5.17738e-92	2.52135e-90	LTI65_ARATH Low-temperature-induced 65 kDa protein OS=Arabidopsis thaliana GN=LTI65 PE=2 SV=2
AT4G25590	SIN_1009130	90.37	8e-89	258	LG7	8607601	8608652	429	162	85	12.3348	5.901	-1.06371	Down	1.59284e-08	6.21653e-08	ADF7_ARATH Actin-depolymerizing factor 7 OS=Arabidopsis thaliana GN=ADF7 PE=2 SV=1
AT4G25680	SIN_1016510	62.29	3e-104	306	LG4	9708709	9712159	756	37	12	1.59866	0.472741	-1.75774	Down	8.4321e-05	0.000218066	U326_ARATH UPF0326 protein At4g17486 OS=Arabidopsis thaliana GN=At4g17486 PE=2 SV=1
AT4G25810	SIN_1023859	76.12	8e-152	429	LG2	9898283	9899325	816	377	932	15.0913	34.0165	1.17252	Up	3.80742e-44	7.84591e-43	XTH23_ARATH Probable xyloglucan endotransglucosylase/hydrolase protein 23 OS=Arabidopsis thaliana GN=XTH23 PE=2 SV=1
AT4G25940	SIN_1003508	60.48	0	636	LG11	10365888	10369148	1731	21	62	0.396275	1.06674	1.42863	Up	3.30292e-05	8.99874e-05	CAP6_ARATH Putative clathrin assembly protein At4g25940 OS=Arabidopsis thaliana GN=At4g25940 PE=2 SV=1
AT4G26140	SIN_1007648	64.95	0	1013	LG5	3271120	3280547	2181	570	212	8.53678	2.89497	-1.56014	Down	2.03996e-46	4.49775e-45	BGA12_ARATH Beta-galactosidase 12 OS=Arabidopsis thaliana GN=BGAL12 PE=2 SV=1
AT4G26220	SIN_1007673	65.33	4e-107	312	LG5	3087788	3089293	705	21	0	0.972983	0.001	-9.92627	Down	1.6864e-07	5.9559e-07	CAMT3_ARATH Probable caffeoyl-CoA O-methyltransferase At4g26220 OS=Arabidopsis thaliana GN=At4g26220 PE=2 SV=1
AT4G26270	SIN_1024789	78.74	0	781	LG11	8240255	8244594	1596	39	111	0.798191	2.07135	1.37577	Up	5.91512e-08	2.18291e-07	K6PF3_ARATH 6-phosphofructokinase 3 OS=Arabidopsis thaliana GN=PFK3 PE=1 SV=1
AT4G26490	SIN_1014304	54.08	2e-74	231	LG12	1635045	1636365	750	111	45	4.83433	1.78696	-1.43581	Down	3.2417e-09	1.34434e-08	NA
AT4G26590	SIN_1023984	65.57	0	1024	LG2	7926562	7929281	2292	121	390	1.72443	5.06773	1.55522	Up	5.44258e-29	7.10062e-28	OPT5_ARATH Oligopeptide transporter 5 OS=Arabidopsis thaliana GN=OPT5 PE=2 SV=1
AT4G26770	SIN_1014397	53.45	3e-108	323	LG12	1091585	1094290	723	47	5	2.12341	0.205966	-3.36591	Down	9.09532e-11	4.28446e-10	CDS1_ARATH Phosphatidate cytidylyltransferase OS=Arabidopsis thaliana GN=CDS1 PE=2 SV=1
AT4G26790	SIN_1014400	66.27	7e-162	461	LG12	1079269	1080545	1050	85	221	2.64426	6.26854	1.24526	Up	1.22637e-12	6.71855e-12	GDL66_ARATH GDSL esterase/lipase At4g26790 OS=Arabidopsis thaliana GN=At4g26790 PE=2 SV=1
AT4G26810	SIN_1014401	75	2e-49	155	LG12	1077811	1078747	303	94	50	10.1335	4.91463	-1.04398	Down	2.295e-05	6.37175e-05	UAF30_YEAST Upstream activation factor subunit UAF30 OS=Saccharomyces cerevisiae (strain ATCC 204508 / S288c) GN=UAF30 PE=1 SV=1
AT4G26930	SIN_1016838	37.79	2e-45	164	LG16	789613	791628	1308	49	1353	1.22367	30.8073	4.65399	Up	2e-306	3.88783e-304	GAM1_ORYSJ Transcription factor GAMYB OS=Oryza sativa subsp. japonica GN=GAM1 PE=2 SV=1
AT4G27190	SIN_1008090	36.08	5e-171	530	LG1	16224903	16227860	2958	148	365	1.63433	3.67501	1.16905	Up	3.53492e-18	2.79049e-17	DRL27_ARATH Disease resistance protein At4g27190 OS=Arabidopsis thaliana GN=At4g27190 PE=2 SV=1
AT4G27280	SIN_1014517	68.47	8e-47	150	LG12	268550	268912	363	416	1230	37.4336	100.916	1.43076	Up	7.69734e-78	3.1065e-76	KIC_ARATH Calcium-binding protein KIC OS=Arabidopsis thaliana GN=KIC PE=1 SV=2
AT4G27290	SIN_1005049	52.96	0	873	LG14	1669847	1673493	2454	0	17	0.001	0.206318	7.68873	Up	1.71854e-05	4.85214e-05	Y4729_ARATH G-type lectin S-receptor-like serine/threonine-protein kinase At4g27290 OS=Arabidopsis thaliana GN=At4g27290 PE=2 SV=3
AT4G27390	SIN_1014544	73.57	4e-74	225	LG12	123394	125962	504	57	26	3.69419	1.53641	-1.2657	Down	0.000123377	0.000311575	NA
AT4G27680	SIN_1005870	73.45	0	580	LG4	8832942	8836141	1110	270	144	7.9454	3.8637	-1.04014	Down	7.61896e-13	4.24272e-12	ATAD1_MOUSE ATPase family AAA domain-containing protein 1 OS=Mus musculus GN=Atad1 PE=1 SV=1
AT4G27950	SIN_1016446	37.25	7e-57	192	LG4	9332822	9334018	1197	135	71	3.68396	1.76656	-1.06032	Down	2.6946e-07	9.31628e-07	CRF4_ARATH Ethylene-responsive transcription factor CRF4 OS=Arabidopsis thaliana GN=CRF4 PE=2 SV=2
AT4G28025	SIN_1011805	60.9	1e-44	146	LG5	17688682	17692915	426	159	81	12.1917	5.6629	-1.10628	Down	7.46038e-09	2.99326e-08	NA
AT4G28070	SIN_1016218	46.43	0.56	28.1	LG3	656368	656938	222	321	122	47.231	16.3671	-1.52894	Down	4.06244e-26	4.73113e-25	NA
AT4G28140	SIN_1019697	41.9	4e-59	196	LG8	1130939	1133838	1104	774	1701	22.9006	45.888	1.00273	Up	7.96052e-62	2.43694e-60	ERF53_ARATH Ethylene-responsive transcription factor ERF053 OS=Arabidopsis thaliana GN=ERF053 PE=2 SV=1
AT4G28365	SIN_1016952	46.51	3e-41	146	LG16	2031853	2033742	1125	56	238	1.62596	6.30069	1.95422	Up	1.55526e-24	1.6961e-23	ENL2_ARATH Early nodulin-like protein 2 OS=Arabidopsis thaliana GN=At4g27520 PE=1 SV=1
AT4G28530	SIN_1009692	72.32	2e-90	276	LG6	2533965	2537793	873	19	84	0.71091	2.86569	2.01114	Up	7.33142e-10	3.20262e-09	NAC22_ARATH NAC domain-containing protein 21/22 OS=Arabidopsis thaliana GN=NAC021 PE=1 SV=2
AT4G28650	SIN_1022297	66.02	0	1347	LG6	23912384	23918061	3078	79	227	0.838366	2.19645	1.38952	Up	4.7955e-15	3.1039e-14	PXL2_ARATH Leucine-rich repeat receptor-like protein kinase PXL2 OS=Arabidopsis thaliana GN=PXL2 PE=2 SV=1
AT4G29090	SIN_1025777	26.72	2e-11	60.8	LG10	11474399	11476654	387	137	43	11.5634	3.30919	-1.80501	Down	8.07276e-15	5.1621e-14	NA
AT4G29170	SIN_1007667	77.03	3e-119	344	LG5	3120028	3122971	753	108	44	4.68494	1.74029	-1.4287	Down	6.02672e-09	2.43522e-08	MND1_ARATH Meiotic nuclear division protein 1 homolog OS=Arabidopsis thaliana GN=MND1 PE=1 SV=1
AT4G29250	SIN_1020712	47.52	2e-141	416	LG6	17672771	17674536	1341	92	2133	2.24096	47.3724	4.40186	Up	0	0	HHT1_ARATH Omega-hydroxypalmitate O-feruloyl transferase OS=Arabidopsis thaliana GN=HHT1 PE=1 SV=1
AT4G30080	SIN_1005348	42.22	0.56	29.6	LG12	4683032	4686068	387	104	45	8.77804	3.4631	-1.34183	Down	5.326e-08	1.97613e-07	NA
AT4G30230	SIN_1007167	28.35	1e-06	48.9	LG4	15094733	15095575	729	65	199	2.91247	8.12997	1.48101	Up	1.48027e-14	9.29735e-14	NA
AT4G30380	SIN_1023904	43.55	1e-28	103	LG2	9151281	9152489	384	29	186	2.46684	14.426	2.54793	Up	2.11342e-26	2.49872e-25	EGC_CITJA EG45-like domain containing protein OS=Citrus jambhiri GN=CjBAp12 PE=1 SV=1
AT4G30420	SIN_1011817	50.14	1e-118	352	LG5	17810124	17814035	1059	58	135	1.78899	3.79666	1.08559	Up	6.73934e-07	2.2388e-06	5NG4_PINTA Auxin-induced protein 5NG4 OS=Pinus taeda PE=2 SV=1
AT4G31140	SIN_1002959	35	1e-85	273	scaffold00120	197830	199356	1326	6	35	0.147803	0.786119	2.41107	Up	1.1e-05	3.17924e-05	E135_ARATH Glucan endo-1,3-beta-glucosidase 5 OS=Arabidopsis thaliana GN=At4g31140 PE=1 SV=1
AT4G31250	SIN_1023016	34.4	1e-100	327	LG8	18038954	18041294	2103	26	72	0.40384	1.01966	1.33624	Up	2.0581e-05	5.74411e-05	Y4312_ARATH Probable LRR receptor-like serine/threonine-protein kinase At4g31250 OS=Arabidopsis thaliana GN=At4g31250 PE=2 SV=1
AT4G31370	SIN_1020615	33.33	7e-05	40.8	LG6	18299275	18299661	387	129	35	10.8881	2.69352	-2.01519	Down	4.76964e-16	3.31135e-15	NA
AT4G31400	SIN_1013102	47.13	5e-64	220	LG11	11039748	11056964	2595	399	209	5.02239	2.39868	-1.06613	Down	5.86132e-19	4.82793e-18	ESCO2_DANRE N-acetyltransferase ESCO2 OS=Danio rerio GN=esco2 PE=2 SV=1
AT4G31500	SIN_1015878	42.17	8e-129	386	LG3	19111786	19113992	1347	313	129	7.59017	2.85224	-1.41204	Down	8.04718e-23	8.09472e-22	C83B1_ARATH Cytochrome P450 83B1 OS=Arabidopsis thaliana GN=CYP83B1 PE=1 SV=1
AT4G31680	SIN_1011459	24.37	6e-18	83.2	LG3	22246026	22247180	765	574	197	24.509	7.66952	-1.6761	Down	1.17035e-51	2.92612e-50	REM8_ARATH B3 domain-containing protein REM8 OS=Arabidopsis thaliana GN=REM8 PE=2 SV=1
AT4G31830	SIN_1011888	49.18	1e-14	66.2	LG5	18505601	18505966	366	4	40	0.356988	3.25494	3.18868	Up	4.96042e-08	1.8446e-07	NA
AT4G31880	SIN_1010779	44	5e-66	222	LG1	12574948	12577527	828	252	118	9.94135	4.24439	-1.22788	Down	2.45476e-15	1.62354e-14	PDS5_SCHPO Sister chromatid cohesion protein pds5 OS=Schizosaccharomyces pombe (strain ATCC 38366 / 972) GN=pds5 PE=1 SV=1
AT4G31940	SIN_1025398	51.41	0	524	LG15	6537039	6539565	1578	41	168	0.848695	3.17078	1.90152	Up	3.59962e-17	2.68013e-16	C82A3_SOYBN Cytochrome P450 82A3 OS=Glycine max GN=CYP82A3 PE=2 SV=1
AT4G31985	SIN_1006166	86.27	3e-26	92.4	LG7	5855497	5856038	156	226	122	47.3215	23.2916	-1.02269	Down	1.0074e-10	4.72542e-10	RL39_MAIZE 60S ribosomal protein L39 OS=Zea mays GN=RPL39 PE=3 SV=1
AT4G31990	SIN_1008788	75.31	0	649	LG7	10502172	10504164	1224	51	22	1.36102	0.535309	-1.34624	Down	0.000140817	0.000352451	AAT5_ARATH Aspartate aminotransferase, chloroplastic OS=Arabidopsis thaliana GN=ASP5 PE=1 SV=2
AT4G33070	SIN_1020464	80.26	0	1036	LG3	3713170	3715720	1818	5	81	0.0898361	1.32695	3.88467	Up	1.63039e-17	1.23762e-16	PDC2_TOBAC Pyruvate decarboxylase isozyme 2 OS=Nicotiana tabacum GN=PDC2 PE=2 SV=1
AT4G33080	SIN_1024721	74.41	0	669	LG11	8874316	8880396	1455	31	9	0.695943	0.184223	-1.91752	Down	0.000138496	0.000347052	CBK1_PNECA Serine/threonine-protein kinase CBK1 OS=Pneumocystis carinii GN=CBK1 PE=2 SV=1
AT4G33280	SIN_1011664	35.93	2e-47	163	LG7	4403207	4405098	792	39	11	1.60848	0.413648	-1.95922	Down	1.37509e-05	3.93144e-05	REM16_ARATH B3 domain-containing protein REM16 OS=Arabidopsis thaliana GN=REM16 PE=2 SV=1
AT4G33355	SIN_1013880	39.09	8e-26	95.9	LG1	16403092	16404080	354	178	394	16.4245	33.1479	1.01307	Up	8.6631e-16	5.91408e-15	NLTPA_RICCO Non-specific lipid-transfer protein A OS=Ricinus communis PE=1 SV=1
AT4G33585	SIN_1004103	31.75	2e-06	43.9	LG13	4016821	4017632	378	104	906	8.98704	71.3839	2.98968	Up	5.65404e-145	4.77869e-143	NA
AT4G33830	SIN_1003368	49.07	8e-180	524	LG4	14558368	14562649	1713	1503	333	28.66	5.78963	-2.3075	Down	1.16937e-201	1.55874e-199	XYNZ_CLOTH Endo-1,4-beta-xylanase Z OS=Clostridium thermocellum (strain ATCC 27405 / DSM 1237) GN=xynZ PE=1 SV=3
AT4G33840	SIN_1026146	52.83	0	607	LG10	15249984	15252890	1749	17	601	0.317493	10.2341	5.01051	Up	1.71591e-142	1.41438e-140	XYNA_THEMA Endo-1,4-beta-xylanase A OS=Thermotoga maritima GN=xynA PE=1 SV=1
AT4G33865	SIN_1024669	90.74	4e-31	105	LG11	9343956	9344253	204	614	220	98.3135	32.1186	-1.61398	Down	2.60548e-52	6.5635e-51	RS29_WHEAT 40S ribosomal protein S29 OS=Triticum aestivum GN=RPS29 PE=1 SV=1
AT4G33870	SIN_1003391	48.88	6e-108	326	LG4	14811293	14814052	1149	1555	552	44.2064	14.3081	-1.62742	Down	3.05588e-131	2.24872e-129	PER48_ARATH Putative Peroxidase 48 OS=Arabidopsis thaliana GN=PER48 PE=2 SV=3
AT4G33970	SIN_1014828	49.04	9e-136	415	LG8	19897562	19899313	1752	1597	860	29.7746	14.6193	-1.0262	Down	1.03614e-66	3.46771e-65	PLRX4_ARATH Pollen-specific leucine-rich repeat extensin-like protein 4 OS=Arabidopsis thaliana GN=PEX4 PE=2 SV=1
AT4G33985	SIN_1014874	56.94	4e-42	140	LG8	19601826	19603157	459	106	20	7.54342	1.29772	-2.53924	Down	2.23892e-17	1.68529e-16	NA
AT4G34040	SIN_1015928	42.17	1e-15	77	LG3	18678046	18678876	831	12	61	0.471688	2.18621	2.21253	Up	2.71438e-08	1.03242e-07	DZIP3_HUMAN E3 ubiquitin-protein ligase DZIP3 OS=Homo sapiens GN=DZIP3 PE=1 SV=2
AT4G34050	SIN_1014884	88.57	3e-163	456	LG8	19535276	19536709	735	2241	4928	99.5932	199.686	1.00361	Up	8.64882e-176	9.38377e-174	CAMT_SOLTU Caffeoyl-CoA O-methyltransferase OS=Solanum tuberosum GN=CCOAOMT PE=2 SV=1
AT4G34131	SIN_1014893	47.94	5e-164	477	LG8	19495531	19497144	1455	24	88	0.538795	1.80129	1.74122	Up	1.04887e-08	4.15259e-08	U73B3_ARATH UDP-glycosyltransferase 73B3 OS=Arabidopsis thaliana GN=UGT73B3 PE=2 SV=1
AT4G34660	SIN_1004524	74.25	0	566	LG10	16510197	16513576	1107	112	15	3.3048	0.403559	-3.03371	Down	8.32756e-22	7.98098e-21	SH3G2_MOUSE Endophilin-A1 OS=Mus musculus GN=Sh3gl2 PE=1 SV=2
AT4G34760	SIN_1004501	80.37	1e-56	174	LG10	16654097	16655170	309	206	76	21.7763	7.32519	-1.57182	Down	5.76888e-18	4.50069e-17	AX15A_SOYBN Auxin-induced protein 15A OS=Glycine max PE=2 SV=1
AT4G34850	SIN_1004507	77.11	0	624	LG10	16623417	16624775	1173	9014	19804	251.012	502.827	1.00231	Up	0	0	CHSY_HYPAN Chalcone synthase OS=Hypericum androsaemum PE=1 SV=1
AT4G35110	SIN_1005069	29.75	4e-12	67.8	LG3	7534909	7537761	1362	340	118	8.15411	2.58029	-1.65999	Down	7.18226e-31	1.00807e-29	NA
AT4G35160	SIN_1016796	35.58	8e-63	208	LG16	314491	316582	1080	12	70	0.362938	1.93036	2.41107	Up	3.4057e-10	1.52837e-09	CVMT1_OCIBA Chavicol O-methyltransferase OS=Ocimum basilicum GN=CVOMT1 PE=1 SV=1
AT4G35335	SIN_1014570	71.43	4e-134	387	LG8	21457020	21461141	852	241	129	9.23958	4.50935	-1.03491	Down	1.55005e-11	7.81288e-11	S35A5_XENLA Probable UDP-sugar transporter protein SLC35A5 OS=Xenopus laevis GN=slc35a5 PE=2 SV=1
AT4G36220	SIN_1002982	73.62	0	756	scaffold00120	397012	400014	1563	430	1124	8.98637	21.4176	1.25299	Up	1.62306e-58	4.69158e-57	C84A1_ARATH Cytochrome P450 84A1 OS=Arabidopsis thaliana GN=CYP84A1 PE=2 SV=1
AT4G36350	SIN_1024667	66.59	0	641	LG11	9350878	9355136	1395	319	52	7.4695	1.11018	-2.75022	Down	9.47468e-54	2.45846e-52	PPAF2_IPOBA Purple acid phosphatase 2 OS=Ipomoea batatas GN=PAP2 PE=1 SV=1
AT4G36480	SIN_1007099	60.19	2e-34	127	LG4	15776790	15779403	546	193	96	11.5462	5.23651	-1.14074	Down	6.57112e-11	3.13529e-10	LCB1_YEAST Serine palmitoyltransferase 1 OS=Saccharomyces cerevisiae (strain ATCC 204508 / S288c) GN=LCB1 PE=1 SV=2
AT4G36600	SIN_1002036	29.89	3e-14	72.8	LG13	1837928	1839745	1014	958	262	30.8605	7.69533	-2.00371	Down	3.07832e-108	1.79072e-106	DRPF_CRAPL Desiccation-related protein PCC3-06 OS=Craterostigma plantagineum PE=2 SV=1
AT4G36760	SIN_1004855	54.55	2.3	25.8	LG15	2825132	2825890	180	294	1075	53.3519	177.869	1.7372	Up	7.86282e-90	3.74318e-88	NA
AT4G36800	SIN_1011485	74.03	9e-99	287	LG3	22415511	22419428	573	61	19	3.47736	0.987558	-1.81606	Down	2.15618e-07	7.52727e-07	RCE1_ARATH NEDD8-conjugating enzyme Ubc12 OS=Arabidopsis thaliana GN=RCE1 PE=1 SV=1
AT4G36830	SIN_1011636	63.24	8e-114	334	LG7	4122938	4123846	909	8	62	0.287476	2.03138	2.82095	Up	1.22349e-10	5.70235e-10	Y2012_DICDI Putative elongation of fatty acids protein DDB_G0272012 OS=Dictyostelium discoideum GN=DDB_G0272012 PE=3 SV=1
AT4G36990	SIN_1004844	51.72	7e-81	249	LG15	2925788	2928984	816	160	353	6.40479	12.8839	1.00835	Up	3.35164e-14	2.0553e-13	HSF24_SOLPE Heat shock factor protein HSF24 OS=Solanum peruvianum GN=HSF24 PE=2 SV=1
AT4G37080	SIN_1011453	49.16	4e-164	485	LG3	22213434	22216396	1704	50	21	0.958463	0.36704	-1.38479	Down	0.00011771	0.000298393	NA
AT4G37320	SIN_1024016	49.02	8e-171	496	LG2	7568954	7571080	1530	162	465	3.45859	9.0516	1.38799	Up	3.44418e-29	4.54168e-28	C81E1_GLYEC Isoflavone 2'-hydroxylase OS=Glycyrrhiza echinata GN=CYP81E1 PE=1 SV=2
AT4G37330	SIN_1024003	42.81	1e-68	226	LG2	7711455	7713685	1032	230	515	7.27986	14.8625	1.02969	Up	1.12183e-20	1.01116e-19	C81E1_GLYEC Isoflavone 2'-hydroxylase OS=Glycyrrhiza echinata GN=CYP81E1 PE=1 SV=2
AT4G37340	SIN_1003948	52.08	3e-179	516	LG13	2928876	2931232	1467	37	9	0.823847	0.182716	-2.17278	Down	6.06026e-06	1.80638e-05	C81D1_ARATH Cytochrome P450 81D1 OS=Arabidopsis thaliana GN=CYP81D1 PE=2 SV=1
AT4G37370	SIN_1025730	51.68	2e-179	517	LG15	3814246	3816231	1509	223	532	4.82715	10.4999	1.12114	Up	3.17028e-24	3.40641e-23	C81D1_ARATH Cytochrome P450 81D1 OS=Arabidopsis thaliana GN=CYP81D1 PE=2 SV=1
AT4G37608	SIN_1025692	54.39	2e-13	62.4	LG15	4102925	4104243	303	46	20	4.95896	1.96585	-1.33488	Down	0.000331448	0.000788063	NA
AT4G37630	SIN_1011377	34.06	9e-42	150	LG3	21621245	21622649	981	168	87	5.59391	2.64128	-1.08262	Down	5.2615e-09	2.13712e-08	CCD53_ORYSJ Cyclin-D5-3 OS=Oryza sativa subsp. japonica GN=CYCD5-3 PE=2 SV=1
AT4G37800	SIN_1025648	77.78	2e-172	483	LG15	4454666	4456418	867	510	1153	19.2144	39.6072	1.04358	Up	3.15172e-45	6.72031e-44	XTH7_ARATH Probable xyloglucan endotransglucosylase/hydrolase protein 7 OS=Arabidopsis thaliana GN=XTH7 PE=2 SV=2
AT4G37850	SIN_1017259	35.09	2e-22	95.5	LG2	255098	257136	918	5	40	0.177911	1.29772	2.86675	Up	2.23924e-07	7.79972e-07	BH025_ARATH Transcription factor bHLH25 OS=Arabidopsis thaliana GN=BHLH25 PE=2 SV=2
AT4G37870	SIN_1011314	83.87	0	1134	LG3	21083331	21088035	2007	260	105	4.23156	1.55814	-1.44137	Down	8.9323e-20	7.67171e-19	PCKA_ARATH Phosphoenolpyruvate carboxykinase [ATP] OS=Arabidopsis thaliana GN=PCKA PE=1 SV=1
AT4G37980	SIN_1004078	62.57	2e-153	440	LG13	3778537	3782083	1080	221	112	6.68411	3.08857	-1.11379	Down	7.10304e-12	3.68042e-11	GEDH1_OCIBA Geraniol dehydrogenase 1 OS=Ocimum basilicum GN=GEDH1 PE=1 SV=1
AT4G38080	SIN_1025204	37.09	3e-11	57.8	LG15	8586935	8587348	414	0	17	0.001	1.22296	10.2562	Up	1.71854e-05	4.85038e-05	NA
AT4G38140	SIN_1026946	31.11	2e-15	70.1	LG8	8813077	8814221	492	11	40	0.730302	2.42136	1.72925	Up	0.000140041	0.000350695	ATL18_ARATH RING-H2 finger protein ATL18 OS=Arabidopsis thaliana GN=ATL18 PE=2 SV=1
AT4G38660	SIN_1009057	58.75	4e-88	269	LG3	23667989	23669709	861	64	24	2.42802	0.830179	-1.54828	Down	2.10872e-06	6.6285e-06	PR5_ARATH Pathogenesis-related protein 5 OS=Arabidopsis thaliana GN=At1g75040 PE=1 SV=1
AT4G38740	SIN_1004496	85.96	1e-107	308	LG10	16673813	16674738	516	48	134	3.03855	7.73426	1.34788	Up	4.3669e-09	1.78808e-08	CYP1_SOYBN Peptidyl-prolyl cis-trans isomerase 1 OS=Glycine max GN=Cyp1 PE=2 SV=1
AT4G38870	SIN_1022913	27.02	3e-11	64.7	LG8	17430215	17431363	1149	21	62	0.597	1.60707	1.42863	Up	3.30292e-05	8.99769e-05	FB249_ARATH Putative F-box protein At4g38870 OS=Arabidopsis thaliana GN=At4g38870 PE=2 SV=1
AT4G39010	SIN_1014732	72.15	0	735	LG8	20577149	20580704	1473	1414	726	31.3561	14.679	-1.09499	Down	1.02225e-65	3.34447e-64	GUN24_ARATH Endoglucanase 24 OS=Arabidopsis thaliana GN=At4g39010 PE=2 SV=1
AT4G39235	SIN_1014766	69.62	1e-35	119	LG8	20277615	20279807	282	26	7	3.01161	0.739286	-2.02633	Down	0.000306582	0.000732525	NA
AT4G39400	SIN_1008202	37.14	1.6	26.2	LG1	15416542	15417284	186	54	23	9.48322	3.6828	-1.36457	Down	7.51824e-05	0.000195582	NA
AT4G39910	SIN_1005144	95.12	1e-22	90.1	LG9	9776532	9776774	243	14	0	1.8819	0.001	-10.878	Down	3.0047e-05	8.22274e-05	UBP3_ARATH Ubiquitin carboxyl-terminal hydrolase 3 OS=Arabidopsis thaliana GN=UBP3 PE=1 SV=1
AT4G40020	SIN_1004294	47.47	5e-77	261	LG13	4375898	4379380	2079	27	75	0.424213	1.07441	1.34068	Up	1.30816e-05	3.74698e-05	NA
AT4G40080	SIN_1025176	51	1e-109	328	LG15	8936300	8937623	1032	11	82	0.348167	2.36645	2.76487	Up	2.04158e-13	1.18882e-12	CAP16_ARATH Putative clathrin assembly protein At4g40080 OS=Arabidopsis thaliana GN=At4g40080 PE=2 SV=2
AT5G01075	SIN_1023979	70.27	4e-11	55.1	LG2	7981698	7982366	249	169	73	22.1698	8.73147	-1.3443	Down	3.57618e-12	1.88993e-11	NA
AT5G01430	SIN_1003199	57.72	1e-48	155	LG1	14363486	14364145	387	106	42	8.94684	3.23223	-1.46885	Down	4.03226e-09	1.65745e-08	GOT1_CAEEL Probable Golgi transport protein 1 OS=Caenorhabditis elegans GN=F41C3.4 PE=2 SV=2
AT5G01740	SIN_1008785	46.26	5e-34	123	LG7	10516414	10517776	753	751	1950	32.5777	77.1264	1.24334	Up	5.2678e-99	2.74904e-97	WUN1_SOLTU Wound-induced protein 1 OS=Solanum tuberosum GN=WUN1 PE=2 SV=1
AT5G01870	SIN_1006967	30.77	2e-11	58.9	LG12	3153267	3155970	570	83	39	4.7564	2.03776	-1.22288	Down	6.26918e-06	1.86532e-05	NLTP_PINTA Non-specific lipid-transfer protein OS=Pinus taeda PE=2 SV=1
AT5G02420	SIN_1001260	35.63	2e-06	43.1	scaffold00177	2033	2798	333	241	726	23.64	64.9316	1.45769	Up	6.2477e-48	1.44012e-46	NA
AT5G02540	SIN_1005543	70.22	7e-164	464	LG5	736189	738370	963	410	1017	13.907	31.4527	1.17738	Up	2.54722e-48	5.94785e-47	WWOX_HUMAN WW domain-containing oxidoreductase OS=Homo sapiens GN=WWOX PE=1 SV=1
AT5G02580	SIN_1005529	77.46	3e-35	119	LG5	670467	671671	336	10	37	0.972155	3.27964	1.75428	Up	0.000220216	0.000536387	NA
AT5G03040	SIN_1000263	45.45	3e-31	119	scaffold00462	11130	11717	588	0	100	0.001	5.06508	12.3064	Up	7.51396e-29	9.73767e-28	IQD1_ARATH Protein IQ-DOMAIN 1 OS=Arabidopsis thaliana GN=IQD1 PE=1 SV=1
AT5G03370	SIN_1004440	57.58	2e-07	46.2	LG11	13093090	13093693	315	25	5	2.59241	0.472741	-2.45518	Down	6.92562e-05	0.000181196	NA
AT5G03380	SIN_1005464	38.64	5e-58	196	LG5	248490	250789	1140	158	403	4.52717	10.5284	1.21761	Up	3.93608e-21	3.63776e-20	NA
AT5G03455	SIN_1005458	67.72	4e-60	185	LG5	199624	202268	384	2426	1250	206.364	96.9488	-1.0899	Down	1.38587e-110	8.22601e-109	CDC25_ARATH Dual specificity phosphatase Cdc25 OS=Arabidopsis thaliana GN=CDC25 PE=1 SV=1
AT5G03530	SIN_1005448	81.52	1e-124	355	LG5	145596	149632	636	96	26	4.93048	1.21753	-2.01777	Down	2.55488e-12	1.36661e-11	YPTV3_VOLCA GTP-binding protein yptV3 OS=Volvox carteri GN=YPTV3 PE=3 SV=1
AT5G03570	SIN_1011021	61.01	0	624	LG11	15052792	15057570	1506	115	48	2.4943	0.949248	-1.39377	Down	3.83674e-09	1.58155e-08	S40A1_MOUSE Solute carrier family 40 member 1 OS=Mus musculus GN=Slc40a1 PE=1 SV=1
AT5G03700	SIN_1012979	50.66	5e-155	454	LG11	11960564	11962952	1491	201	587	4.40345	11.7253	1.41292	Up	2.27882e-37	3.87167e-36	Y5370_ARATH PAN domain-containing protein At5g03700 OS=Arabidopsis thaliana GN=At5g03700 PE=1 SV=1
AT5G03795	SIN_1001459	53.65	2e-149	440	scaffold00165	74487	76332	1398	1	17	0.0233651	0.362164	3.95422	Up	0.000164717	0.000408412	GLYT3_ARATH Probable glycosyltransferase At5g03795 OS=Arabidopsis thaliana GN=At5g03795 PE=3 SV=2
AT5G03980	SIN_1016286	44.88	3e-96	293	LG3	1209772	1211316	1131	2	29	0.057762	0.763658	3.72473	Up	8.72914e-07	2.86957e-06	AAE_RAUSE Acetylajmalan esterase OS=Rauvolfia serpentina GN=AAE PE=1 SV=1
AT5G04347	SIN_1004727	33.83	1e-13	65.1	LG7	7903577	7904008	432	0	16	0.001	1.10306	10.1073	Up	3.28546e-05	8.95222e-05	NA
AT5G04500	SIN_1001088	61.1	0	968	scaffold00190	173730	180017	2316	117	293	1.65015	3.76784	1.19115	Up	2.74562e-15	1.80669e-14	EXT2_DROME Exostosin-2 OS=Drosophila melanogaster GN=Ext2 PE=1 SV=1
AT5G04885	SIN_1010639	66.77	0	890	LG9	1175866	1178685	1917	41	242	0.698613	3.75973	2.42806	Up	3.62704e-32	5.33804e-31	GLUA_DICDI Lysosomal beta glucosidase OS=Dictyostelium discoideum GN=gluA PE=1 SV=2
AT5G05010	SIN_1010719	70.91	0	743	LG9	1624992	1628995	1554	281	142	5.9065	2.72145	-1.11793	Down	8.78352e-15	5.59206e-14	COPD_ARATH Coatomer subunit delta OS=Arabidopsis thaliana GN=At5g05010 PE=1 SV=2
AT5G05020	SIN_1009476	31.03	3e-07	47	LG1	11270634	11271077	444	26	10725	1.91278	719.412	8.555	Up	0	0	NA
AT5G05300	SIN_1012074	35.59	6e-05	38.9	LG4	12046135	12046738	321	18	82	1.83165	7.60803	2.05438	Up	6.91062e-10	3.02447e-09	NA
AT5G05310	SIN_1012077	70.14	4e-94	288	LG4	12058837	12061732	672	254	139	12.3464	6.1604	-1.00299	Down	1.51714e-11	7.65858e-11	NA
AT5G05340	SIN_1023305	69.8	8e-157	446	LG6	5999222	6002517	972	0	21	0.001	0.643453	9.32969	Up	1.2865e-06	4.15079e-06	PER4_VITVI Peroxidase 4 OS=Vitis vinifera GN=GSVIVT00023967001 PE=1 SV=1
AT5G05480	SIN_1012125	45.7	6e-173	509	LG4	12472653	12474452	1800	1567	3641	28.4362	60.2437	1.08308	Up	1.98671e-147	1.69758e-145	PNAA_PRUDU Peptide-N4-(N-acetyl-beta-glucosaminyl)asparagine amidase A OS=Prunus dulcis PE=1 SV=2
AT5G05840	SIN_1008683	63.76	0	552	LG7	11137216	11139312	1296	34	88	0.856937	2.02228	1.23872	Up	8.7411e-06	2.55582e-05	NA
AT5G06060	SIN_1012223	72.27	1e-139	398	LG4	13591724	13594376	801	737	353	30.0545	13.1252	-1.19524	Down	3.8605e-40	7.11326e-39	TRNH1_ARATH Tropinone reductase homolog At1g07440 OS=Arabidopsis thaliana GN=At1g07440 PE=1 SV=1
AT5G06270	SIN_1015095	67.01	2e-29	105	LG9	7470946	7472247	381	585	298	50.154	23.2946	-1.10637	Down	1.21865e-28	1.56711e-27	NA
AT5G06390	SIN_1002500	64.72	1e-172	497	LG4	14085975	14087433	1395	788	2699	18.4513	57.6225	1.64291	Up	5.99296e-206	8.2234e-204	FLA17_ARATH Fasciclin-like arabinogalactan protein 17 OS=Arabidopsis thaliana GN=FLA17 PE=2 SV=1
AT5G06510	SIN_1013089	45.88	2e-43	151	LG11	11197528	11203541	954	73	17	2.49948	0.530718	-2.23561	Down	7.60174e-11	3.60932e-10	NFYAA_ARATH Nuclear transcription factor Y subunit A-10 OS=Arabidopsis thaliana GN=NFYA10 PE=2 SV=2
AT5G06530	SIN_1013325	61.76	0	806	LG2	4453646	4456764	2316	436	1159	6.14926	14.9042	1.27723	Up	4.69878e-62	1.44985e-60	AB22G_ARATH ABC transporter G family member 22 OS=Arabidopsis thaliana GN=ABCG22 PE=1 SV=1
AT5G06550	SIN_1007773	72.45	0	705	LG5	2456199	2459005	1563	229	123	4.78577	2.34374	-1.02994	Down	5.88182e-11	2.81909e-10	FB252_ARATH F-box protein At5g06550 OS=Arabidopsis thaliana GN=At5g06550 PE=2 SV=1
AT5G06570	SIN_1013114	56.03	9e-73	228	LG11	10941000	10941671	672	35	160	1.70127	7.09111	2.0594	Up	4.6009e-18	3.61e-17	CXE15_ARATH Probable carboxylesterase 15 OS=Arabidopsis thaliana GN=CXE15 PE=2 SV=1
AT5G06760	SIN_1023577	70.42	3e-29	107	LG5	12751657	12752559	477	27	77	1.84893	4.80768	1.37865	Up	6.4151e-06	1.90679e-05	PM1_SOYBN 18 kDa seed maturation protein OS=Glycine max GN=GMPM1 PE=2 SV=1
AT5G06800	SIN_1006257	62.94	4e-65	216	LG4	549300	552159	1236	29	68	0.766398	1.63853	1.09623	Up	0.000400088	0.000940054	APL_ARATH Myb family transcription factor APL OS=Arabidopsis thaliana GN=APL PE=2 SV=2
AT5G06860	SIN_1023558	62.78	2e-141	408	LG5	12853777	12855063	1038	36	79	1.13287	2.2667	1.00061	Up	0.000391342	0.00092136	PGIP_VITVI Polygalacturonase inhibitor OS=Vitis vinifera GN=pgip PE=1 SV=1
AT5G06900	SIN_1006242	48.82	4e-178	514	LG4	625034	626985	1536	37	174	0.786838	3.37382	2.10024	Up	5.62778e-20	4.89118e-19	C93A1_SOYBN Cytochrome P450 93A1 OS=Glycine max GN=CYP93A1 PE=2 SV=1
AT5G06920	SIN_1004576	26.37	2e-11	65.5	LG10	16148448	16150524	1197	10113	5288	275.969	131.571	-1.06866	Down	0	0	FLA21_ARATH Fasciclin-like arabinogalactan protein 21 OS=Arabidopsis thaliana GN=FLA21 PE=2 SV=1
AT5G07010	SIN_1021633	48.3	1e-109	327	LG1	1098255	1099563	960	20	4	0.680509	0.124094	-2.45518	Down	0.000397484	0.000934406	SOT17_ARATH Sulfotransferase 17 OS=Arabidopsis thaliana GN=SOT17 PE=1 SV=1
AT5G07580	SIN_1002610	45.67	4e-46	156	scaffold00128	64065	65456	648	582	1488	29.3375	68.3898	1.22104	Up	6.54114e-74	2.48106e-72	EF106_ARATH Ethylene-responsive transcription factor ERF106 OS=Arabidopsis thaliana GN=ERF106 PE=2 SV=1
AT5G07900	SIN_1017070	30.56	5e-49	172	LG2	1575551	1577318	1143	635	276	18.1469	7.19162	-1.33534	Down	4.1785e-41	7.96339e-40	NA
AT5G07960	SIN_1022642	71.25	2e-38	126	LG8	15266088	15266474	246	58	25	7.70137	3.02669	-1.34737	Down	4.79658e-05	0.000128123	U139_ARATH UPF0139 membrane protein At5g07960 OS=Arabidopsis thaliana GN=At5g07960 PE=2 SV=1
AT5G07990	SIN_1009487	42.03	1e-145	431	LG1	11370811	11373319	1524	1098	3148	23.5338	61.5196	1.38631	Up	3.07354e-187	3.79346e-185	F3PH_ARATH Flavonoid 3'-monooxygenase OS=Arabidopsis thaliana GN=CYP75B1 PE=1 SV=1
AT5G08040	SIN_1017423	59.26	2e-21	80.5	LG3	10763459	10764589	165	1214	454	240.331	81.9475	-1.55225	Down	3.8432e-96	1.97034e-94	TOM5_ARATH Mitochondrial import receptor subunit TOM5 homolog OS=Arabidopsis thaliana GN=TOM5 PE=1 SV=3
AT5G08180	SIN_1002612	73.25	7e-78	232	scaffold00128	73893	76147	474	2067	898	142.442	56.4237	-1.336	Down	7.72466e-130	5.57874e-128	NHP2_ARATH H/ACA ribonucleoprotein complex subunit 2-like protein OS=Arabidopsis thaliana GN=At5g08180 PE=1 SV=1
AT5G08350	SIN_1021214	49.76	3e-66	208	LG2	14034730	14036273	732	77	29	3.43601	1.17991	-1.54205	Down	2.08422e-07	7.29024e-07	GEML4_ARATH GEM-like protein 4 OS=Arabidopsis thaliana GN=At5g08350 PE=2 SV=1
AT5G09360	SIN_1015773	52.14	0	635	LG3	20005456	20008583	1710	89	283	1.70008	4.92894	1.53568	Up	4.2628e-21	3.93192e-20	LAC14_ARATH Laccase-14 OS=Arabidopsis thaliana GN=LAC14 PE=2 SV=1
AT5G09530	SIN_1011887	48.39	6e-27	107	LG5	18491245	18492389	708	12526	32085	577.902	1349.68	1.22373	Up	0	0	SERA_ENTHI Serine-rich 25 kDa antigen protein OS=Entamoeba histolytica PE=1 SV=1
AT5G09920	SIN_1010628	77.99	8e-86	251	LG9	1096266	1097826	480	433	201	29.466	12.4715	-1.24042	Down	1.24763e-25	1.42524e-24	RPB4_MOUSE DNA-directed RNA polymerase II subunit RPB4 OS=Mus musculus GN=Polr2d PE=2 SV=2
AT5G09970	SIN_1008290	64.67	0	705	LG9	12376521	12378213	1521	3288	1636	70.6118	32.0345	-1.14028	Down	2.33482e-160	2.28842e-158	C78AB_ORYSJ Cytochrome P450 78A11 OS=Oryza sativa subsp. japonica GN=CYP78A11 PE=1 SV=2
AT5G10770	SIN_1021654	55.92	1e-170	491	LG1	964113	965429	1317	943	2131	23.3884	48.1905	1.04295	Up	5.2731e-82	2.2653e-80	NEP2_NEPGR Aspartic proteinase nepenthesin-2 OS=Nepenthes gracilis GN=nep2 PE=1 SV=1
AT5G10980	SIN_1002347	51.22	0.002	34.3	LG7	2944023	2950710	216	136	50	20.5665	6.89414	-1.57685	Down	2.09794e-12	1.13048e-11	NA
AT5G11540	SIN_1021565	63.38	0	718	LG1	1599797	1602942	1758	66	161	1.22631	2.72754	1.15328	Up	1.19692e-08	4.71155e-08	GGLO_PIG L-gulonolactone oxidase OS=Sus scrofa GN=GULO PE=2 SV=3
AT5G11730	SIN_1021538	62.8	2e-171	488	LG1	1827751	1829635	1140	286	156	8.19476	4.07552	-1.00772	Down	6.60502e-13	3.6922e-12	NA
AT5G11990	SIN_1020873	61.54	8.9	26.2	LG6	16491359	16492020	462	11	50	0.777724	3.22323	2.05118	Up	1.68857e-06	5.36859e-06	NA
AT5G12010	SIN_1021503	61.36	0	605	LG1	2055967	2058350	1485	29	87	0.637891	1.74484	1.45172	Up	6.0264e-07	2.01401e-06	HARB1_HUMAN Putative nuclease HARBI1 OS=Homo sapiens GN=HARBI1 PE=1 SV=1
AT5G12180	SIN_1011715	39.06	3e-06	44.7	LG7	4854803	4855537	294	39	9	4.33304	0.911714	-2.24872	Down	2.05372e-06	6.46345e-06	NA
AT5G12890	SIN_1009801	47.1	1e-156	458	LG6	3380049	3381748	1446	17	72	0.384022	1.48295	1.94922	Up	2.41618e-08	9.24729e-08	U73B3_ARATH UDP-glycosyltransferase 73B3 OS=Arabidopsis thaliana GN=UGT73B3 PE=2 SV=1
AT5G13080	SIN_1026464	79.12	2e-50	161	LG8	12925766	12926882	489	0	16	0.001	0.974484	9.92849	Up	3.28546e-05	8.95326e-05	WRK75_ARATH Probable WRKY transcription factor 75 OS=Arabidopsis thaliana GN=WRKY75 PE=2 SV=1
AT5G13330	SIN_1026408	49.15	9e-43	147	LG8	13505249	13508557	768	240	620	10.2076	24.0433	1.23599	Up	2.25532e-32	3.33819e-31	EF113_ARATH Ethylene-responsive transcription factor ERF113 OS=Arabidopsis thaliana GN=ERF113 PE=2 SV=1
AT5G13720	SIN_1017570	83.52	4e-109	322	LG10	6251383	6254373	1008	88	19	2.85166	0.56138	-2.34475	Down	1.76427e-13	1.03172e-12	NA
AT5G13740	SIN_1021462	33.33	0.74	30.8	LG1	2456044	2457485	651	40	135	2.00703	6.17613	1.62164	Up	1.41175e-11	7.14204e-11	NA
AT5G13990	SIN_1003970	45.43	0	608	LG13	3114839	3117754	2223	2	27	0.0293877	0.361733	3.62164	Up	2.81164e-06	8.70317e-06	EXOC7_RAT Exocyst complex component 7 OS=Rattus norvegicus GN=Exoc7 PE=2 SV=1
AT5G14070	SIN_1006681	50.93	4e-34	118	LG12	5280155	5280547	393	500	141	41.5578	10.6854	-1.95948	Down	1.0217e-55	2.76168e-54	GRXC8_ARATH Glutaredoxin-C8 OS=Arabidopsis thaliana GN=GRXC8 PE=2 SV=2
AT5G14280	SIN_1004008	55.29	1e-95	295	LG13	3316176	3317711	756	70	207	3.02448	8.15478	1.43096	Up	2.09436e-14	1.30142e-13	NA
AT5G14340	SIN_1004219	49.46	1e-78	242	LG15	1488335	1489779	831	7	634	0.275152	22.7223	6.36774	Up	1.9005e-165	1.92752e-163	MYB15_ANTMA Myb-related protein 315 OS=Antirrhinum majus GN=MYB315 PE=2 SV=1
AT5G14380	SIN_1004029	33.77	0.015	33.5	LG13	3415663	3416010	348	30	190	2.8159	16.2607	2.52972	Up	9.85098e-27	1.17903e-25	NA
AT5G15070	SIN_1006606	79.79	0	1694	LG8	3700689	3714941	3078	656	332	6.96162	3.21243	-1.11576	Down	2.46918e-32	3.65241e-31	VIP2_MOUSE Inositol hexakisphosphate and diphosphoinositol-pentakisphosphate kinase 2 OS=Mus musculus GN=Ppip5k2 PE=1 SV=2
AT5G15110	SIN_1026803	51.5	1e-168	486	LG8	9911019	9914223	1296	68	236	1.71387	5.42339	1.66193	Up	8.33814e-20	7.17461e-19	PLY7_ARATH Probable pectate lyase 7 OS=Arabidopsis thaliana GN=At3g01270 PE=2 SV=1
AT5G15120	SIN_1003530	46.88	2e-71	225	LG11	10554695	10557237	867	171	448	6.44246	15.3894	1.25626	Up	2.08676e-24	2.26093e-23	AEDO_MOUSE 2-aminoethanethiol dioxygenase OS=Mus musculus GN=Ado PE=1 SV=2
AT5G15310	SIN_1018204	49.04	1e-95	291	LG2	17092949	17094343	1041	159	79	4.98909	2.26016	-1.14235	Down	2.99474e-09	1.24458e-08	MYB39_ARATH Transcription factor MYB39 OS=Arabidopsis thaliana GN=MYB39 PE=2 SV=1
AT5G15720	SIN_1004911	44.48	2e-88	274	LG15	2443523	2444939	1056	126	54	3.89746	1.52298	-1.35564	Down	1.55541e-09	6.61498e-09	GLIP7_ARATH GDSL esterase/lipase 7 OS=Arabidopsis thaliana GN=GLIP7 PE=2 SV=1
AT5G15750	SIN_1004915	81.82	8e-77	229	LG15	2414512	2416205	432	353	185	26.6911	12.7542	-1.06539	Down	6.23582e-17	4.57287e-16	IMP3_MOUSE U3 small nucleolar ribonucleoprotein protein IMP3 OS=Mus musculus GN=Imp3 PE=2 SV=1
AT5G15870	SIN_1003754	68.15	0	978	LG15	3704791	3709200	2196	902	2032	13.4168	27.5585	1.03845	Up	9.64324e-78	3.86508e-76	ENG2_YEAST Endo-1,3(4)-beta-glucanase 2 OS=Saccharomyces cerevisiae (strain ATCC 204508 / S288c) GN=ACF2 PE=1 SV=1
AT5G15900	SIN_1003758	56	2e-143	423	LG15	3725061	3728127	1548	27	7	0.569728	0.134676	-2.08078	Down	0.000181132	0.000446269	NA
AT5G16080	SIN_1003248	36	6e-58	194	LG1	14690208	14691263	1056	205	486	6.3411	13.7068	1.11209	Up	5.34672e-22	5.16665e-21	CXE17_ARATH Probable carboxylesterase 17 OS=Arabidopsis thaliana GN=CXE17 PE=2 SV=1
AT5G16680	SIN_1022636	31.01	9e-19	89.4	LG8	15184941	15189528	1281	58	22	1.47895	0.51149	-1.5318	Down	7.571e-06	2.22625e-05	NA
AT5G16740	SIN_1015405	55.64	1e-138	408	LG3	17931938	17935259	1314	26	107	0.646328	2.42523	1.90778	Up	1.76438e-11	8.85494e-11	AVT1_YEAST Vacuolar amino acid transporter 1 OS=Saccharomyces cerevisiae (strain ATCC 204508 / S288c) GN=AVT1 PE=1 SV=1
AT5G16850	SIN_1008188	37.58	6e-178	556	LG1	15500161	15510841	3378	545	269	5.27001	2.37168	-1.1519	Down	1.74364e-28	2.22626e-27	TERT_ORYSJ Telomerase reverse transcriptase OS=Oryza sativa subsp. japonica GN=TERT PE=2 SV=2
AT5G17050	SIN_1023870	48.33	3e-148	435	LG2	9771291	9775070	1371	1051	2975	25.0403	64.6269	1.36788	Up	1.54674e-173	1.65508e-171	UFOG_GENTR Anthocyanidin 3-O-glucosyltransferase OS=Gentiana triflora PE=2 SV=1
AT5G17280	SIN_1015020	88	2e-13	64.3	LG9	8046375	8046866	492	648	1549	43.0214	93.767	1.12402	Up	1.28338e-67	4.36406e-66	YJH2_SCHPO UPF0651 protein P31B10.02, mitochondrial OS=Schizosaccharomyces pombe (strain ATCC 38366 / 972) GN=SPCP31B10.02 PE=2 SV=1
AT5G17330	SIN_1025271	88.79	0	624	LG15	7831338	7834396	1086	1	21	0.0300777	0.575908	4.25907	Up	1.4785e-05	4.2111e-05	DCE_PETHY Glutamate decarboxylase OS=Petunia hybrida GN=GAD PE=1 SV=1
AT5G17630	SIN_1025004	68.61	0	543	LG11	6041504	6044060	1257	1920	1000	49.8932	23.6935	-1.07435	Down	6.32742e-86	2.85493e-84	GPT1_ARATH Glucose-6-phosphate/phosphate translocator 1, chloroplastic OS=Arabidopsis thaliana GN=GPT1 PE=2 SV=1
AT5G17690	SIN_1008703	38.64	1e-05	45.4	LG7	11037005	11038306	642	59	16	3.00187	0.742247	-2.01589	Down	4.5222e-08	1.68918e-07	NA
AT5G17850	SIN_1018108	31.58	1.2	30.4	LG2	17731306	17731980	675	0	14	0.001	0.617715	9.2708	Up	0.00012008	0.000303907	NA
AT5G18560	SIN_1010169	44.11	2e-51	176	LG10	1253806	1255007	1029	44	280	1.39673	8.10413	2.5366	Up	8.38866e-39	1.4802e-37	ERF86_ARATH Ethylene-responsive transcription factor ERF086 OS=Arabidopsis thaliana GN=ERF086 PE=2 SV=2
AT5G18940	SIN_1016291	71.72	5e-177	499	LG3	1239877	1244555	1038	74	9	2.32868	0.258231	-3.17278	Down	1.84854e-15	1.23203e-14	MO25N_ARATH Putative MO25-like protein At5g47540 OS=Arabidopsis thaliana GN=At5g47540 PE=2 SV=1
AT5G19080	SIN_1010084	40.91	2e-13	66.6	LG10	773970	774422	453	71	30	5.11959	1.97236	-1.3761	Down	4.74292e-06	1.43258e-05	NA
AT5G19300	SIN_1016321	57.94	3e-74	243	LG3	1533619	1540637	1506	541	293	11.734	5.79437	-1.01797	Down	2.0053e-23	2.07164e-22	CI114_HUMAN Uncharacterized protein C9orf114 OS=Homo sapiens GN=C9orf114 PE=1 SV=3
AT5G19330	SIN_1012419	68.66	0	986	LG6	1596904	1603409	2268	245	114	3.52856	1.49701	-1.23699	Down	4.14086e-15	2.69815e-14	VAC8_CRYNE Vacuolar protein 8 OS=Cryptococcus neoformans GN=VAC8 PE=3 SV=3
AT5G19420	SIN_1016399	48.45	0	839	LG3	2258175	2265001	2844	1682	784	19.3184	8.21013	-1.2345	Down	6.34062e-94	3.14697e-92	HERC1_HUMAN Probable E3 ubiquitin-protein ligase HERC1 OS=Homo sapiens GN=HERC1 PE=1 SV=2
AT5G19440	SIN_1024021	71.2	3e-169	478	LG9	6527700	6530628	969	1023	340	34.4847	10.4501	-1.72245	Down	3.44222e-94	1.71208e-92	DFRA_VITVI Dihydroflavonol-4-reductase OS=Vitis vinifera GN=DFR PE=1 SV=1
AT5G19580	SIN_1013482	48.33	2e-170	503	LG5	5215552	5218519	1893	496	202	8.55867	3.17808	-1.42923	Down	7.62292e-36	1.24873e-34	GAOA_GIBZE Galactose oxidase OS=Gibberella zeae (strain PH-1 / FGSC 9075 / NRRL 31084) GN=GAOA PE=1 SV=1
AT5G19600	SIN_1013521	64.51	0	836	LG5	5703412	5712728	1929	160	34	2.70934	0.524941	-2.36771	Down	1.31044e-23	1.36956e-22	SUT35_ARATH Probable sulfate transporter 3.5 OS=Arabidopsis thaliana GN=SULTR3;5 PE=2 SV=1
AT5G19730	SIN_1002978	60.83	5e-156	448	scaffold00120	369079	370677	1083	268	628	8.08316	17.2701	1.09528	Up	2.51404e-27	3.0801e-26	PME53_ARATH Probable pectinesterase 53 OS=Arabidopsis thaliana GN=PME53 PE=2 SV=1
AT5G19780	SIN_1023607	94.25	0	841	LG5	12551118	12553609	1356	114	57	2.74612	1.25193	-1.13325	Down	6.13376e-07	2.04842e-06	TBA1_ORYSJ Tubulin alpha-1 chain OS=Oryza sativa subsp. japonica GN=TUBA1 PE=1 SV=1
AT5G19790	SIN_1010728	45.16	2e-57	187	LG9	1681403	1682492	837	21	361	0.819537	12.8453	3.97029	Up	9.8387e-75	3.75626e-73	RA211_ARATH Ethylene-responsive transcription factor RAP2-11 OS=Arabidopsis thaliana GN=RAP2-11 PE=2 SV=1
AT5G19875	SIN_1009064	43.48	1e-05	41.6	LG3	23637634	23638032	399	0	26	0.001	1.94073	10.9224	Up	5.0376e-08	1.8727e-07	NA
AT5G20045	SIN_1026326	37.5	3e-09	50.4	LG8	14124349	14124842	285	3	58	0.343836	6.06103	4.13977	Up	2.15436e-13	1.25199e-12	NA
AT5G20150	SIN_1013498	68.9	3e-131	377	LG5	5438446	5440896	852	1763	388	67.5908	13.563	-2.31715	Down	2.11178e-237	3.30614e-235	SPX1_ARATH SPX domain-containing protein 1 OS=Arabidopsis thaliana GN=SPX1 PE=2 SV=2
AT5G20160	SIN_1024264	92.91	9e-74	219	LG9	4377421	4379412	384	2108	970	179.314	75.2323	-1.25307	Down	5.6692e-120	3.67348e-118	NH2L1_XENLA NHP2-like protein 1 OS=Xenopus laevis GN=nhp2l1 PE=2 SV=1
AT5G20180	SIN_1019757	51.58	3e-24	90.5	LG8	1736628	1738177	282	519	282	60.1164	29.7827	-1.01329	Down	2.235e-22	2.1989e-21	RL36_LACBA 50S ribosomal protein L36 OS=Lactobacillus brevis (strain ATCC 367 / JCM 1170) GN=rpmJ PE=3 SV=1
AT5G20320	SIN_1024011	33.33	5.2	26.6	LG2	7615554	7615895	342	18	1	1.71918	0.0870838	-4.30317	Down	1.70044e-05	4.80335e-05	NA
AT5G20410	SIN_1007304	77.8	0	661	LG7	6474720	6478949	1374	1122	508	26.6736	11.0114	-1.27642	Down	1.40617e-66	4.69265e-65	MGDG2_ARATH Monogalactosyldiacylglycerol synthase 2, chloroplastic OS=Arabidopsis thaliana GN=MGD2 PE=1 SV=1
AT5G20710	SIN_1007162	63.3	0	1122	LG4	15149404	15153587	2463	217	1177	2.87786	14.2323	2.3061	Up	2.62432e-141	2.14047e-139	BGAL_BRAOL Beta-galactosidase OS=Brassica oleracea PE=2 SV=1
AT5G20740	SIN_1007553	54.27	8e-55	176	LG5	4064050	4064610	561	690	1522	40.1755	80.8008	1.00805	Up	5.6153e-56	1.52667e-54	21KD_DAUCA 21 kDa protein OS=Daucus carota PE=2 SV=1
AT5G20790	SIN_1024649	38.02	1e-27	105	LG11	9532061	9533103	609	652	345	34.9708	16.872	-1.05152	Down	2.44076e-29	3.2405e-28	NA
AT5G20810	SIN_1007548	62.84	4e-62	192	LG5	4099974	4102533	480	110	19	7.4856	1.1789	-2.66668	Down	6.50582e-19	5.34183e-18	ARG7_VIGRR Indole-3-acetic acid-induced protein ARG7 OS=Vigna radiata var. radiata GN=ARG7 PE=2 SV=1
AT5G20860	SIN_1024633	48.08	3e-151	447	LG11	9684581	9687688	1593	54	127	1.10727	2.37439	1.10055	Up	1.10697e-06	3.59741e-06	PME54_ARATH Probable pectinesterase/pectinesterase inhibitor 54 OS=Arabidopsis thaliana GN=PME54 PE=2 SV=1
AT5G20870	SIN_1007532	53.96	5e-172	498	LG5	4239216	4241415	1515	1236	309	26.649	6.07449	-2.13325	Down	9.0556e-151	7.94135e-149	E135_ARATH Glucan endo-1,3-beta-glucosidase 5 OS=Arabidopsis thaliana GN=At4g31140 PE=1 SV=1
AT5G20910	SIN_1021616	67.66	9e-139	399	LG1	1215864	1218172	942	847	439	29.3702	13.8796	-1.08139	Down	2.68398e-39	4.82351e-38	AIP2_ARATH E3 ubiquitin-protein ligase AIP2 OS=Arabidopsis thaliana GN=AIP2 PE=1 SV=1
AT5G20960	SIN_1015158	57.03	0	1548	LG9	7035266	7043742	3951	102	345	0.843273	2.60061	1.62478	Up	2.09376e-27	2.57059e-26	ALDO1_ARATH Aldehyde oxidase 1 OS=Arabidopsis thaliana GN=AAO1 PE=1 SV=2
AT5G21280	SIN_1003924	50	6e-06	45.4	LG5	1015434	1016516	570	114	35	6.53288	1.82876	-1.83685	Down	7.70334e-13	4.28766e-12	NA
AT5G22040	SIN_1010621	40.43	2e-53	180	LG9	1033112	1037020	969	492	263	16.585	8.08343	-1.03684	Down	4.67876e-22	4.53245e-21	NA
AT5G22130	SIN_1025211	59.93	6e-110	329	LG15	8500401	8501320	819	522	199	20.8191	7.23657	-1.52453	Down	2.7918e-41	5.34682e-40	PIGM_ARATH GPI mannosyltransferase 1 OS=Arabidopsis thaliana GN=PIGM PE=2 SV=1
AT5G22320	SIN_1021003	70.45	3e-55	182	LG6	15620769	15621349	405	28	8	2.25828	0.5883	-1.9406	Down	0.000266852	0.000643729	PP1R7_BOVIN Protein phosphatase 1 regulatory subunit 7 OS=Bos taurus GN=PPP1R7 PE=1 SV=1
AT5G22390	SIN_1015077	32.28	2e-12	65.1	LG9	7583000	7584806	903	9	72	0.325559	2.3747	2.86675	Up	2.4552e-12	1.3157e-11	NA
AT5G23100	SIN_1013615	51.42	1e-54	179	LG1	10404656	10405327	672	39	8	1.8957	0.354556	-2.41865	Down	7.02546e-07	2.33186e-06	NA
AT5G23370	SIN_1021213	51.94	9e-67	209	LG2	14029066	14030583	732	29	5	1.29408	0.203434	-2.6693	Down	6.68668e-06	1.98372e-05	GEML8_ARATH Putative GEM-like protein 8 OS=Arabidopsis thaliana GN=At5g23370 PE=3 SV=1
AT5G23530	SIN_1026357	45.05	4e-101	305	LG8	13906363	13907547	1002	30	81	0.977977	2.40758	1.29971	Up	9.62068e-06	2.79514e-05	CXE18_ARATH Probable carboxylesterase 18 OS=Arabidopsis thaliana GN=CXE18 PE=2 SV=1
AT5G23550	SIN_1022179	80.57	2e-102	295	LG6	25007509	25013300	516	454	200	28.7396	11.5437	-1.31594	Down	3.13016e-29	4.14165e-28	SFT2B_HUMAN Vesicle transport protein SFT2B OS=Homo sapiens GN=SFT2D2 PE=1 SV=1
AT5G23730	SIN_1009121	60.55	7e-140	408	LG7	8567725	8568942	1218	10	53	0.268181	1.29596	2.27275	Up	1.45198e-07	5.16082e-07	COP1_PEA E3 ubiquitin-protein ligase COP1 OS=Pisum sativum GN=COP1 PE=2 SV=1
AT5G23870	SIN_1009132	71.5	0	601	LG7	8613634	8619801	1191	496	218	13.6033	5.4514	-1.31926	Down	6.67868e-32	9.72494e-31	NOTUM_MOUSE Protein notum homolog OS=Mus musculus GN=Notum PE=2 SV=2
AT5G23950	SIN_1009145	46.75	4e-57	185	LG7	8732859	8733969	813	71	263	2.85261	9.63449	1.75592	Up	1.56725e-23	1.6292e-22	NA
AT5G23960	SIN_1005158	35.9	8e-124	378	LG9	9528214	9531351	1659	0	77	0.001	1.38232	10.4329	Up	2.23318e-22	2.19803e-21	GDS_OCIBA Germacrene-D synthase OS=Ocimum basilicum GN=GDS PE=1 SV=1
AT5G24010	SIN_1009152	56.38	0	835	LG7	8775481	8777909	2334	227	118	3.17687	1.50572	-1.07715	Down	1.36171e-11	6.90083e-11	Y5241_ARATH Probable receptor-like protein kinase At5g24010 OS=Arabidopsis thaliana GN=At5g24010 PE=1 SV=1
AT5G24090	SIN_1009168	51.18	2e-104	311	LG7	8884577	8886009	930	474988	1046750	16683	33521.5	1.00671	Up	0	0	CHIE_BETVU Acidic endochitinase SE2 OS=Beta vulgaris GN=SE2 PE=1 SV=1
AT5G24330	SIN_1005858	77.93	3e-127	367	LG4	8944002	8945297	666	164	70	8.04349	3.13031	-1.36152	Down	4.63676e-12	2.43443e-11	ATXR6_ARATH Histone-lysine N-methyltransferase ATXR6 OS=Arabidopsis thaliana GN=ATXR6 PE=2 SV=1
AT5G24360	SIN_1006440	44.06	0	556	LG13	546439	550734	2277	25	64	0.358634	0.837106	1.2229	Up	0.000180575	0.00044499	IRE1_YEAST Serine/threonine-protein kinase/endoribonuclease IRE1 OS=Saccharomyces cerevisiae (strain ATCC 204508 / S288c) GN=IRE1 PE=1 SV=2
AT5G24370	SIN_1014381	31.52	0.011	35.4	LG12	1191037	1191868	498	41	97	2.68924	5.80104	1.10911	Up	1.8823e-05	5.28506e-05	NA
AT5G24400	SIN_1005879	52.12	1e-88	270	LG4	8776493	8778113	813	26	169	1.04462	6.19099	2.56719	Up	2.5965e-24	2.8028e-23	6PGL4_ORYSJ Probable 6-phosphogluconolactonase 4, chloroplastic OS=Oryza sativa subsp. japonica GN=Os09g0529100 PE=2 SV=2
AT5G24470	SIN_1009237	55.99	5e-86	288	LG7	9348457	9352056	2172	912	397	13.7154	5.4437	-1.33314	Down	3.89458e-58	1.11062e-56	PRR95_ORYSJ Two-component response regulator-like PRR95 OS=Oryza sativa subsp. japonica GN=PRR95 PE=2 SV=1
AT5G24530	SIN_1005906	64.41	6e-169	478	LG4	8588692	8592398	1038	117	322	3.68183	9.23894	1.32731	Up	1.97304e-19	1.66818e-18	HY6H_HYONI Hyoscyamine 6-dioxygenase OS=Hyoscyamus niger GN=H6H PE=1 SV=1
AT5G24860	SIN_1010184	62.96	7e-42	136	LG10	1367510	1367818	309	59	8	6.2369	0.771072	-3.01589	Down	4.78214e-12	2.5085e-11	NA
AT5G24910	SIN_1023358	46.73	3e-170	496	LG6	5406156	5408182	1557	24	128	0.503498	2.44841	2.28179	Up	1.54292e-16	1.10167e-15	C72A1_CATRO Secologanin synthase OS=Catharanthus roseus GN=CYP72A1 PE=2 SV=1
AT5G25610	SIN_1021574	39.8	8e-69	223	LG1	1537291	1538518	1002	99	6	3.22732	0.178339	-4.17764	Down	5.16944e-25	5.75322e-24	BURP3_ORYSJ BURP domain-containing protein 3 OS=Oryza sativa subsp. japonica GN=BURP3 PE=2 SV=1
AT5G25880	SIN_1024679	61.97	4e-25	98.6	LG11	9269912	9271540	255	37	14	4.73954	1.63513	-1.53535	Down	0.000357706	0.000847042	MAOX_VITVI NADP-dependent malic enzyme OS=Vitis vinifera PE=2 SV=1
AT5G25940	SIN_1023017	69.39	4e-17	72.8	LG8	18042920	18043651	318	189	589	19.4138	55.1635	1.50663	Up	4.40162e-41	8.38176e-40	NO93_SOYBN Early nodulin-93 OS=Glycine max PE=2 SV=1
AT5G25950	SIN_1021540	45.74	6e-102	313	LG1	1819352	1821737	1275	9454	2921	242.203	68.2315	-1.82771	Down	0	0	NA
AT5G26170	SIN_1020883	75.68	9e-37	127	LG6	16439661	16440289	483	386	1009	26.1045	62.2168	1.25301	Up	1.04003e-52	2.64568e-51	WRK50_ARATH Probable WRKY transcription factor 50 OS=Arabidopsis thaliana GN=WRKY50 PE=1 SV=1
AT5G26250	SIN_1023291	65.74	0	664	LG6	6157474	6159258	1518	12	57	0.258217	1.11832	2.11468	Up	1.78787e-07	6.29423e-07	STP8_ARATH Sugar transport protein 8 OS=Arabidopsis thaliana GN=STP8 PE=2 SV=2
AT5G26330	SIN_1012417	53.64	3e-41	140	LG6	1617219	1618053	549	8259	22934	491.394	1244.15	1.3402	Up	0	0	MAVI_CUCPE Mavicyanin OS=Cucurbita pepo PE=1 SV=1
AT5G26660	SIN_1001712	82.09	1e-77	245	scaffold00155	87471	89503	1056	127	66	3.92839	1.86142	-1.07754	Down	4.31952e-07	1.46541e-06	MYB86_ARATH Transcription factor MYB86 OS=Arabidopsis thaliana GN=MYB86 PE=2 SV=1
AT5G27870	SIN_1016216	48.72	0	548	LG3	643090	645073	1641	1280	355	25.4786	6.44293	-1.9835	Down	4.36562e-142	3.5858e-140	PME28_ARATH Putative pectinesterase/pectinesterase inhibitor 28 OS=Arabidopsis thaliana GN=PME28 PE=2 SV=1
AT5G27920	SIN_1022727	55.42	0	632	LG8	15995594	15999690	1950	6	35	0.100506	0.534561	2.41107	Up	1.1e-05	3.17885e-05	FBL3_ARATH F-box/LRR-repeat protein 3 OS=Arabidopsis thaliana GN=FBL3 PE=2 SV=1
AT5G27980	SIN_1017743	52.8	1e-53	174	LG10	8650169	8651538	684	4	24	0.19102	1.04501	2.45172	Up	0.000269454	0.000649334	LEA34_GOSHI Late embryogenesis abundant protein D-34 OS=Gossypium hirsutum PE=4 SV=1
AT5G28000	SIN_1015319	28.57	3e-07	47.4	LG3	16925557	16927543	483	1176	5074	79.5308	312.872	1.97599	Up	0	0	PRS2_SOLTU Pathogenesis-related protein STH-2 OS=Solanum tuberosum GN=STH-2 PE=2 SV=1
AT5G28540	SIN_1025833	74.77	0	1004	LG10	12180016	12183162	1974	20	175	0.330947	2.64031	2.99604	Up	2.6145e-29	3.46919e-28	BIP5_TOBAC Luminal-binding protein 5 OS=Nicotiana tabacum GN=BIP5 PE=2 SV=1
AT5G29000	SIN_1000367	42.68	3e-84	269	scaffold00364	1505	4171	1434	0	29	0.001	0.602299	9.23434	Up	7.20962e-09	2.89514e-08	APL_ARATH Myb family transcription factor APL OS=Arabidopsis thaliana GN=APL PE=2 SV=2
AT5G33280	SIN_1007306	68.35	0	987	LG7	6491517	6496580	2256	112	30	1.62164	0.396046	-2.03371	Down	2.84508e-14	1.74881e-13	CLCG_ARATH Putative chloride channel-like protein CLC-g OS=Arabidopsis thaliana GN=At5g33280 PE=2 SV=1
AT5G35090	SIN_1020990	33.1	2e-09	54.3	LG6	15727301	15728244	633	22	59	1.13526	2.77595	1.28996	Up	0.000180136	0.000444001	NA
AT5G35180	SIN_1006176	63.47	0	959	LG7	5938967	5956185	2346	27	65	0.375933	0.825181	1.13423	Up	0.000376804	0.000889466	NA
AT5G35390	SIN_1007515	48.11	0	611	LG5	4398349	4401493	2040	5	41	0.0800599	0.598573	2.90238	Up	1.30647e-07	4.66352e-07	RLK_ARATH Probable LRR receptor-like serine/threonine-protein kinase RLK OS=Arabidopsis thaliana GN=RLK PE=2 SV=1
AT5G35430	SIN_1007337	46.67	9e-16	73.2	LG7	6869675	6871626	300	90	221	9.79933	21.9399	1.1628	Up	1.71279e-11	8.60898e-11	NA
AT5G35450	SIN_1020284	31.26	6e-94	316	LG3	5295886	5300526	2340	193	77	2.69412	0.980028	-1.45892	Down	2.5851e-15	1.70539e-14	R1A6_SOLDE Putative late blight resistance protein homolog R1A-6 OS=Solanum demissum GN=R1A-6 PE=3 SV=2
AT5G36000	SIN_1014158	61.92	2e-139	402	LG1	18286224	18289537	933	189	19	6.61691	0.606507	-3.44756	Down	3.40342e-40	6.29093e-39	FB331_ARATH Probable F-box protein At3g61730 OS=Arabidopsis thaliana GN=At3g61730 PE=4 SV=2
AT5G36110	SIN_1007521	64.29	0	591	LG5	4357115	4359504	1437	76	357	1.72755	7.39903	2.09861	Up	2.30846e-39	4.16469e-38	C16B1_PICSI Cytochrome P450 716B1 OS=Picea sitchensis GN=CYP716B1 PE=2 SV=1
AT5G36160	SIN_1016818	52.64	4e-166	477	LG16	555374	558654	1242	359	158	9.44165	3.78878	-1.31731	Down	1.74726e-23	1.81068e-22	ATTY_BOVIN Tyrosine aminotransferase OS=Bos taurus GN=TAT PE=2 SV=1
AT5G36970	SIN_1006485	55.17	2e-95	284	LG13	23128	24255	771	84	189	3.55877	7.30081	1.03668	Up	1.43428e-08	5.61745e-08	SYP24_ARATH Putative syntaxin-24 OS=Arabidopsis thaliana GN=SYP24 PE=3 SV=1
AT5G37480	SIN_1007331	52.44	4e-18	79	LG7	6757795	6759783	618	220	103	11.6281	4.96378	-1.22811	Down	1.40366e-13	8.29362e-13	NA
AT5G38260	SIN_1018366	41.01	4e-139	423	LG2	15873204	15875542	1866	40	89	0.700202	1.4205	1.02056	Up	0.000129096	0.000325103	Y1670_ARATH Probable receptor-like protein kinase At1g67000 OS=Arabidopsis thaliana GN=At1g67000 PE=2 SV=2
AT5G38280	SIN_1021461	49.5	1e-99	311	LG1	2478817	2479827	1011	18	50	0.581562	1.47293	1.34068	Up	0.000391978	0.000922578	Y1670_ARATH Probable receptor-like protein kinase At1g67000 OS=Arabidopsis thaliana GN=At1g67000 PE=2 SV=2
AT5G38410	SIN_1023827	58.59	5e-60	187	LG2	10234332	10234999	477	221	995	15.1338	62.1253	2.0374	Up	8.74426e-103	4.81079e-101	RBS_MEDSA Ribulose bisphosphate carboxylase small chain, chloroplastic OS=Medicago sativa PE=2 SV=1
AT5G38450	SIN_1025552	72.43	0	751	LG15	5211157	5216008	1560	86	478	1.80073	9.12572	2.34136	Up	1.83213e-59	5.4099e-58	C72A1_CATRO Secologanin synthase OS=Catharanthus roseus GN=CYP72A1 PE=2 SV=1
AT5G38560	SIN_1023169	35.48	5.6	28.9	LG8	19045535	19046800	885	181	436	6.68052	14.6726	1.13509	Up	1.66098e-20	1.48451e-19	NA
AT5G38710	SIN_1004888	48.21	8e-170	492	LG15	2571192	2572992	1518	106	318	2.28091	6.23906	1.45172	Up	9.04848e-22	8.65057e-21	PROD2_ARATH Proline dehydrogenase 2, mitochondrial OS=Arabidopsis thaliana GN=POX2 PE=2 SV=1
AT5G38760	SIN_1004893	64.06	1e-20	79.3	LG15	2550677	2551893	201	188	60	30.5518	8.89035	-1.78095	Down	1.87249e-19	1.58432e-18	NA
AT5G39240	SIN_1006564	45.28	1e-16	71.2	LG8	3377587	3377898	312	147	56	15.39	5.34561	-1.52556	Down	9.8606e-13	5.43778e-12	NA
AT5G39310	SIN_1002760	30.89	5.1	28.1	scaffold00124	347497	348147	651	111	277	5.56951	12.6725	1.18608	Up	1.91146e-14	1.19189e-13	NA
AT5G39670	SIN_1008020	42.55	1e-40	140	LG15	1020189	1020821	633	26	64	1.34167	3.0112	1.16631	Up	0.000309474	0.000738754	CML45_ARATH Probable calcium-binding protein CML45 OS=Arabidopsis thaliana GN=CML45 PE=1 SV=1
AT5G39785	SIN_1006586	55.28	1e-144	440	LG8	3554974	3557951	2157	222	865	3.36185	11.9434	1.82889	Up	7.65406e-78	3.09439e-76	NA
AT5G39850	SIN_1006588	90.4	9e-117	334	LG8	3566502	3567308	594	3361	1481	184.823	74.2561	-1.31557	Down	5.74878e-205	7.79662e-203	RS92_ARATH 40S ribosomal protein S9-2 OS=Arabidopsis thaliana GN=RPS9C PE=2 SV=1
AT5G39950	SIN_1026780	54.7	9e-47	152	LG8	10104508	10105382	516	52	159	3.29176	9.17722	1.4792	Up	6.79864e-12	3.5274e-11	TRXH2_ARATH Thioredoxin H2 OS=Arabidopsis thaliana GN=TRX2 PE=2 SV=2
AT5G40030	SIN_1007968	80.28	0	725	LG15	672130	674376	1578	244	118	5.05077	2.22709	-1.18134	Down	4.2362e-14	2.57875e-13	KPK1_PHAVU Protein kinase PVPK-1 OS=Phaseolus vulgaris PE=2 SV=1
AT5G40270	SIN_1026668	67.81	0	688	LG8	11028973	11034692	1506	290	84	6.28996	1.66118	-1.92084	Down	3.49736e-32	5.15044e-31	SAMH1_DICDI Protein SAMHD1 homolog OS=Dictyostelium discoideum GN=DDB_G0272484 PE=3 SV=1
AT5G40690	SIN_1004225	42.4	2e-48	160	LG15	1463817	1464404	588	80	198	4.44414	10.0289	1.17418	Up	1.39452e-10	6.47748e-10	NA
AT5G40770	SIN_1024927	72.41	2e-134	386	LG11	6871862	6873763	849	103	42	3.96282	1.47335	-1.42743	Down	1.3861e-08	5.43328e-08	PHB1_DICDI Prohibitin-1, mitochondrial OS=Dictyostelium discoideum GN=phbA PE=3 SV=1
AT5G40780	SIN_1004207	82.46	0	765	LG15	1570922	1575309	1338	167	378	4.07695	8.41394	1.04529	Up	6.28218e-16	4.32412e-15	LHT1_ARATH Lysine histidine transporter 1 OS=Arabidopsis thaliana GN=LHT1 PE=1 SV=1
AT5G41410	SIN_1017917	43.12	1e-110	348	LG1	7875061	7877580	1809	125	301	2.25708	4.95555	1.13459	Up	1.30612e-14	8.22786e-14	BEL1_ARATH Homeobox protein BEL1 homolog OS=Arabidopsis thaliana GN=BEL1 PE=1 SV=2
AT5G41610	SIN_1015464	67.73	0	1073	LG6	7761337	7765483	2403	222	94	3.01769	1.16503	-1.37307	Down	5.34192e-16	3.70205e-15	CHX18_ARATH Cation/H(+) antiporter 18 OS=Arabidopsis thaliana GN=CHX18 PE=2 SV=1
AT5G41790	SIN_1017967	29.86	6e-36	146	LG1	8330684	8335182	2265	0	23	0.001	0.302429	8.24045	Up	3.51994e-07	1.2029e-06	NA
AT5G41810	SIN_1017459	36.84	0.021	33.9	LG3	10388432	10388839	408	21	139	1.68126	10.1465	2.59338	Up	1.84801e-20	1.64725e-19	NA
AT5G41850	SIN_1002761	68.54	8e-86	261	scaffold00124	350176	353218	924	96	47	3.39371	1.51492	-1.16362	Down	2.97898e-06	9.20528e-06	K1310_DANRE Uncharacterized protein KIAA1310 homolog OS=Danio rerio GN=zgc:109953 PE=2 SV=1
AT5G41890	SIN_1018572	55.51	4e-98	295	LG6	11897684	11900621	744	847	180	37.1865	7.20548	-2.36761	Down	4.75662e-118	2.99886e-116	GDL81_ARATH GDSL esterase/lipase At5g41890 OS=Arabidopsis thaliana GN=At5g41890 PE=2 SV=1
AT5G42180	SIN_1009039	69.33	5e-159	453	LG3	23754244	23755686	1104	90	12	2.66286	0.323725	-3.04014	Down	7.97228e-18	6.14978e-17	PER64_ARATH Peroxidase 64 OS=Arabidopsis thaliana GN=PER64 PE=1 SV=1
AT5G42400	SIN_1022161	43.94	4e-39	145	LG6	25198901	25200604	651	79	43	3.96389	1.96721	-1.01076	Down	0.000158339	0.000393686	NA
AT5G42560	SIN_1013084	57.32	2e-70	221	LG11	11247462	11249211	774	79	37	3.33397	1.42372	-1.22757	Down	9.8969e-06	2.8736e-05	HA22I_ARATH HVA22-like protein i OS=Arabidopsis thaliana GN=HVA22I PE=2 SV=2
AT5G42610	SIN_1011479	54.84	6e-95	287	LG3	22357064	22358528	978	87	31	2.90573	0.944031	-1.62199	Down	1.01218e-08	4.01343e-08	C109A_HUMAN Coiled-coil domain-containing protein 109A OS=Homo sapiens GN=CCDC109A PE=1 SV=1
AT5G42810	SIN_1026476	60	3.7	26.9	LG8	12794432	12794852	333	0	19	0.001	1.69931	10.7307	Up	4.70202e-06	1.4217e-05	NA
AT5G42900	SIN_1014873	30.81	5e-12	64.3	LG8	19604082	19608598	831	118	40	4.63827	1.43358	-1.69396	Down	5.5651e-12	2.90419e-11	NA
AT5G43230	SIN_1025203	32.65	0.068	33.1	LG15	8591158	8591793	441	101	2161	7.48097	145.942	4.28602	Up	0	0	NA
AT5G43360	SIN_1021792	78.31	0	845	LG3	15449714	15452043	1617	12	44	0.242408	0.810413	1.74122	Up	5.85294e-05	0.000154657	PHT13_ARATH Probable inorganic phosphate transporter 1-3 OS=Arabidopsis thaliana GN=PHT1-3 PE=2 SV=1
AT5G43580	SIN_1009654	56.25	5e-22	84	LG6	2269449	2269679	231	18	88	2.54528	11.3458	2.15626	Up	4.31798e-11	2.08844e-10	ICI_LINUS Proteinase inhibitor OS=Linum usitatissimum PE=1 SV=1
AT5G43970	SIN_1015300	75.93	3e-21	82	LG3	16761499	16763229	228	109	38	15.6159	4.96378	-1.6535	Down	7.6521e-11	3.63249e-10	TO222_ARATH Mitochondrial import receptor subunit TOM22 homolog 2 OS=Arabidopsis thaliana GN=TOM22-2 PE=1 SV=3
AT5G44120	SIN_1022326	46.35	2e-130	390	LG6	23705500	23707145	1383	0	24	0.001	0.516836	9.01356	Up	1.84119e-07	6.47024e-07	11SB_CUCMA 11S globulin subunit beta OS=Cucurbita maxima PE=1 SV=1
AT5G44360	SIN_1019561	52.59	5e-178	514	LG8	193262	194746	1485	2	37	0.0439925	0.74206	4.07621	Up	7.58246e-09	3.04067e-08	RETOL_ARATH Reticuline oxidase-like protein OS=Arabidopsis thaliana GN=At4g20830 PE=1 SV=2
AT5G44550	SIN_1006752	52.94	3e-59	188	LG12	5788214	5789006	618	8	60	0.42284	2.89152	2.77364	Up	3.53158e-10	1.58212e-09	U497E_SOYBN UPF0497 membrane protein 14 OS=Glycine max PE=2 SV=1
AT5G44640	SIN_1012343	37.02	6e-34	132	LG10	10857788	10863023	1149	207	107	5.88471	2.77349	-1.08527	Down	8.24798e-11	3.89949e-10	BGL24_ORYSJ Beta-glucosidase 24 OS=Oryza sativa subsp. japonica GN=BGLU24 PE=2 SV=1
AT5G45310	SIN_1020539	40.7	6e-69	223	LG6	18854006	18855438	1071	29	5	0.884471	0.139041	-2.6693	Down	6.68668e-06	1.98347e-05	NA
AT5G45540	SIN_1023388	35.19	2e-133	423	LG6	5167703	5173809	2730	852	422	10.1942	4.60377	-1.14686	Down	2.70496e-43	5.43017e-42	HAL3B_ARATH Probable phosphopantothenoylcysteine decarboxylase OS=Arabidopsis thaliana GN=HAL3B PE=2 SV=2
AT5G45650	SIN_1001764	45.78	0	631	LG12	4811533	4814795	2094	31	89	0.483571	1.26583	1.38829	Up	1.05201e-06	3.42932e-06	SUBL_ARATH Subtilisin-like protease OS=Arabidopsis thaliana GN=ARA12 PE=1 SV=1
AT5G45830	SIN_1019434	38.87	9e-48	162	LG14	4014423	4015672	774	764	242	32.2424	9.31189	-1.79181	Down	9.7859e-75	3.74222e-73	TGA6_ARATH Transcription factor TGA6 OS=Arabidopsis thaliana GN=TGA6 PE=1 SV=2
AT5G45910	SIN_1027091	57.61	2e-139	405	LG8	7875395	7877468	1122	0	33	0.001	0.875961	9.77472	Up	5.39714e-10	2.37725e-09	GDL83_ARATH GDSL esterase/lipase At5g45910 OS=Arabidopsis thaliana GN=At5g45910 PE=2 SV=1
AT5G45950	SIN_1005335	51.86	2e-133	389	LG12	4607763	4610114	1089	678	1539	20.3365	42.0896	1.04939	Up	2.59766e-60	7.80871e-59	GDL85_ARATH GDSL esterase/lipase At5g45950 OS=Arabidopsis thaliana GN=At5g45950 PE=2 SV=1
AT5G46060	SIN_1019466	50.64	1e-67	212	LG14	4311542	4312367	741	18	81	0.793468	3.2556	2.03668	Up	1.08953e-09	4.68918e-09	NA
AT5G46100	SIN_1005311	58.6	0	595	LG12	4482051	4486135	1425	38	14	0.871051	0.292602	-1.57382	Down	0.000229372	0.000557176	PP418_ARATH Pentatricopeptide repeat-containing protein At5g46100 OS=Arabidopsis thaliana GN=At5g46100 PE=2 SV=1
AT5G46870	SIN_1009270	52.3	4e-79	247	LG7	9549932	9551528	1020	84	46	2.69001	1.34314	-1.002	Down	0.000109646	0.000279075	VIPI_SCHPO Protein vip1 OS=Schizosaccharomyces pombe (strain ATCC 38366 / 972) GN=vip1 PE=1 SV=1
AT5G46940	SIN_1003201	29.38	2e-23	92.8	LG1	14369650	14370153	504	27	65	1.74988	3.84102	1.13423	Up	0.000376804	0.000889556	PLA1_PLAAC Putative invertase inhibitor OS=Platanus acerifolia PE=1 SV=1
AT5G47530	SIN_1007183	54.99	1e-152	441	LG16	2594355	2595732	1179	0	25	0.001	0.631524	9.30269	Up	9.63078e-08	3.4836e-07	AIR12_ARATH Auxin-induced in root cultures protein 12 OS=Arabidopsis thaliana GN=AIR12 PE=1 SV=3
AT5G47580	SIN_1020357	43.31	0	554	LG3	4672443	4676515	2181	12	53	0.179722	0.723742	2.00971	Up	1.12697e-06	3.6614e-06	NA
AT5G47610	SIN_1023523	42.21	3e-37	129	LG5	13105578	13106132	555	4	25	0.235419	1.34156	2.51061	Up	0.000161551	0.000401117	ATL79_ARATH RING-H2 finger protein ATL79 OS=Arabidopsis thaliana GN=ATL79 PE=2 SV=1
AT5G47630	SIN_1026895	53.33	6e-41	135	LG8	9099748	9101296	399	32	8	2.6197	0.597146	-2.13325	Down	3.30494e-05	9.00214e-05	ACPM_ARATH Acyl carrier protein, mitochondrial OS=Arabidopsis thaliana GN=At2g44620 PE=2 SV=1
AT5G47800	SIN_1006876	56.93	0	613	LG12	2593611	2595699	1596	373	169	7.63398	3.15368	-1.2754	Down	3.19284e-23	3.26951e-22	RPT3_ARATH Root phototropism protein 3 OS=Arabidopsis thaliana GN=RPT3 PE=1 SV=1
AT5G47850	SIN_1017189	51.29	0	713	LG2	734412	736748	2337	1496	3388	20.9097	43.1766	1.04608	Up	7.02314e-130	5.08785e-128	ACCR4_ARATH Serine/threonine-protein kinase-like protein CCR4 OS=Arabidopsis thaliana GN=CCR4 PE=1 SV=1
AT5G48110	SIN_1011925	29.58	9e-69	233	LG8	6175027	6177792	1428	6	29	0.137245	0.60483	2.13977	Up	0.000207232	0.000507091	GCS1_OCIBA Gamma-cadinene synthase OS=Ocimum basilicum GN=CDS PE=1 SV=1
AT5G48390	SIN_1023392	59.32	0	1145	LG6	5119464	5123397	2835	294	114	3.38742	1.19761	-1.50003	Down	1.99503e-23	2.06195e-22	TEX11_HUMAN Testis-expressed sequence 11 protein OS=Homo sapiens GN=TEX11 PE=1 SV=3
AT5G48430	SIN_1010073	34.84	1e-77	249	LG10	710721	712197	1245	11	83	0.288601	1.98551	2.78236	Up	1.20545e-13	7.1624e-13	7SBG2_SOYBN Basic 7S globulin 2 OS=Glycine max PE=1 SV=1
AT5G48520	SIN_1023413	79.01	4e-98	300	LG6	4960795	4962428	549	873	365	51.9418	19.8009	-1.39133	Down	2.20334e-59	6.48956e-58	NA
AT5G48570	SIN_1020089	53.42	0	555	LG5	16441133	16444305	1602	15	45	0.305847	0.836592	1.45172	Up	0.000361296	0.000855196	FKB70_ARATH 70 kDa peptidyl-prolyl isomerase OS=Arabidopsis thaliana GN=ROF1 PE=1 SV=2
AT5G48660	SIN_1010681	70.7	4e-82	247	LG9	1417918	1419784	651	391	202	19.6187	9.24132	-1.08606	Down	3.92768e-19	3.27101e-18	NA
AT5G49180	SIN_1010223	43.72	1e-178	521	LG10	1595916	1598118	1761	55	249	1.02018	4.21118	2.0454	Up	4.5155e-27	5.4861e-26	PME28_ARATH Putative pectinesterase/pectinesterase inhibitor 28 OS=Arabidopsis thaliana GN=PME28 PE=2 SV=1
AT5G49410	SIN_1022225	82.47	2e-56	175	LG6	24531501	24532636	363	75	34	6.74885	2.78956	-1.2746	Down	9.24922e-06	2.69393e-05	NA
AT5G49520	SIN_1016166	47.48	2e-54	187	LG3	314737	316833	1119	100	251	2.91907	6.68047	1.19444	Up	2.3473e-13	1.36005e-12	WRK48_ARATH Probable WRKY transcription factor 48 OS=Arabidopsis thaliana GN=WRKY48 PE=2 SV=1
AT5G49630	SIN_1011326	78.41	1e-138	404	LG3	21213025	21214545	825	290	656	11.482	23.6817	1.0444	Up	1.77491e-26	2.10276e-25	AAP6_ARATH Amino acid permease 6 OS=Arabidopsis thaliana GN=AAP6 PE=1 SV=1
AT5G50130	SIN_1020326	70.77	6e-161	459	LG3	4949596	4954204	1101	181	70	5.3699	1.89354	-1.50381	Down	4.72088e-15	3.05815e-14	RDH14_HUMAN Retinol dehydrogenase 14 OS=Homo sapiens GN=RDH14 PE=1 SV=1
AT5G50260	SIN_1020233	70.33	0	551	LG3	5665003	5667284	1095	31	78	0.924746	2.12151	1.19796	Up	4.62158e-05	0.000123647	CYSEP_PHAVU Vignain OS=Phaseolus vulgaris PE=2 SV=2
AT5G50335	SIN_1017320	50.7	3e-16	68.2	LG3	11840945	11841580	216	94	216	14.2151	29.7827	1.06705	Up	5.3886e-10	2.37438e-09	NA
AT5G50700	SIN_1022131	60.46	5e-153	438	LG3	12326728	12329612	1050	20	64	0.622179	1.81532	1.54482	Up	7.82004e-06	2.29601e-05	DHI1L_XENTR Hydroxysteroid 11-beta-dehydrogenase 1-like protein OS=Xenopus tropicalis GN=hsd11b1l PE=2 SV=1
AT5G50790	SIN_1012496	45.56	3e-80	248	LG6	1112371	1114026	852	2	44	0.076677	1.53807	4.32618	Up	1.11628e-10	5.2173e-10	SWET8_ARATH Bidirectional sugar transporter SWEET8 OS=Arabidopsis thaliana GN=SWEET8 PE=2 SV=1
AT5G51160	SIN_1003219	28.85	3e-55	193	LG1	14501044	14502663	1479	80	227	1.76684	4.57111	1.37137	Up	8.87204e-15	5.64072e-14	Y3236_ARATH Ankyrin repeat-containing protein At3g12360 OS=Arabidopsis thaliana GN=At3g12360 PE=2 SV=1
AT5G51780	SIN_1016617	52.21	2e-29	107	LG4	10511242	10514189	420	123	49	9.56601	3.47464	-1.46105	Down	2.7068e-10	1.22581e-09	BH036_ARATH Transcription factor bHLH36 OS=Arabidopsis thaliana GN=BHLH36 PE=2 SV=1
AT5G51810	SIN_1012910	62.12	2e-146	424	LG11	12656890	12661984	1203	69	247	1.87352	6.11498	1.7066	Up	2.1828e-21	2.04163e-20	GAOX2_ARATH Gibberellin 20 oxidase 2 OS=Arabidopsis thaliana GN=20ox2 PE=2 SV=1
AT5G52220	SIN_1016564	61.16	4e-38	128	LG4	10083258	10084619	414	179	75	14.123	5.39541	-1.38824	Down	2.21444e-13	1.28594e-12	Y7715_DICDI Putative uncharacterized protein DDB_G0287975 OS=Dictyostelium discoideum GN=DDB_G0287975 PE=4 SV=1
AT5G52260	SIN_1016555	43.2	1e-61	199	LG4	10030970	10032927	870	36	10	1.35163	0.34233	-1.98124	Down	2.61756e-05	7.22003e-05	LAF1_ARATH Transcription factor LAF1 OS=Arabidopsis thaliana GN=LAF1 PE=1 SV=2
AT5G52270	SIN_1016554	47.24	3e-56	182	LG4	10028726	10030521	735	44	19	1.95542	0.769892	-1.34475	Down	0.00041671	0.000976748	SEC22_ARATH 25.3 kDa vesicle transport protein OS=Arabidopsis thaliana GN=SEC22 PE=2 SV=1
AT5G52290	SIN_1016550	33.43	0	685	LG4	9996253	10005014	4836	323	160	2.18168	0.985365	-1.14671	Down	2.09218e-17	1.58147e-16	NA
AT5G52380	SIN_1016544	59.91	8e-87	268	LG4	9961215	9966752	1155	592	310	16.7423	7.99362	-1.06658	Down	2.21248e-27	2.71349e-26	ADF7_ARATH Actin-depolymerizing factor 7 OS=Arabidopsis thaliana GN=ADF7 PE=2 SV=1
AT5G52390	SIN_1011132	44.44	3e-44	148	LG11	14423227	14424003	531	285	106	17.5318	5.94532	-1.56014	Down	5.05914e-24	5.38633e-23	NA
AT5G52545	SIN_1009151	53.85	2e-18	77.4	LG7	8772196	8773457	507	57	27	3.67233	1.58606	-1.21125	Down	0.000208112	0.000509138	RBM18_DANRE Probable RNA-binding protein 18 OS=Danio rerio GN=rbm18 PE=2 SV=1
AT5G52640	SIN_1016502	91	0	1222	LG4	9667934	9671223	2097	3016	8229	46.9794	116.872	1.31483	Up	0	0	HSP83_IPONI Heat shock protein 83 OS=Ipomoea nil GN=HSP83A PE=2 SV=1
AT5G52810	SIN_1009157	51.3	2e-85	262	LG7	8809099	8809926	828	315	807	12.4267	29.0273	1.22397	Up	4.96752e-41	9.45166e-40	YK01_SCHPO Uncharacterized protein P11E10.01 OS=Schizosaccharomyces pombe (strain ATCC 38366 / 972) GN=SPAP11E10.01 PE=2 SV=1
AT5G52820	SIN_1009671	74.89	0	733	LG6	2394284	2403305	1371	501	251	11.9365	5.45255	-1.13037	Down	1.40901e-25	1.60253e-24	NLE1_ARATH Notchless protein homolog OS=Arabidopsis thaliana GN=NLE1 PE=2 SV=1
AT5G52900	SIN_1005679	33.68	0.0003	41.2	LG11	779592	780353	762	7	30	0.300067	1.17255	1.96629	Up	0.000346328	0.0008216	NA
AT5G53110	SIN_1005723	30.98	1e-37	139	LG11	471687	472756	936	150	75	5.23468	2.38643	-1.13325	Down	1.0408e-08	4.12271e-08	ATL22_ARATH RING-H2 finger protein ATL22 OS=Arabidopsis thaliana GN=ATL22 PE=2 SV=2
AT5G53250	SIN_1024782	57.89	5e-16	67	LG11	8314520	8315070	192	197	96	33.5151	14.8913	-1.17034	Down	1.64351e-11	8.26967e-11	AGP22_ARATH Arabinogalactan peptide 22 OS=Arabidopsis thaliana GN=AGP22 PE=3 SV=1
AT5G53390	SIN_1026196	35.86	2e-85	274	LG10	15589737	15592824	1392	142	351	3.33215	7.50985	1.17233	Up	1.30799e-17	9.98411e-17	WSD1_ARATH O-acyltransferase WSD1 OS=Arabidopsis thaliana GN=WSD1 PE=2 SV=1
AT5G53486	SIN_1005852	42.65	3e-07	44.3	LG4	8990659	8991576	255	162	69	20.7515	8.05884	-1.36457	Down	5.75308e-12	2.99893e-11	NA
AT5G53940	SIN_1019474	44.96	4e-27	97.8	LG14	4366899	4368344	231	83	38	11.7366	4.89931	-1.26036	Down	3.73554e-06	1.14086e-05	YIPL7_ARATH Protein yippee-like At5g53940 OS=Arabidopsis thaliana GN=At5g53940 PE=2 SV=1
AT5G53960	SIN_1022447	44.64	0.24	31.2	LG6	22692597	22693546	474	3	24	0.206737	1.50798	2.86675	Up	7.44126e-05	0.000193752	NA
AT5G54010	SIN_1027079	48.42	1e-161	468	LG8	7925857	7927866	1359	160	3974	3.8457	87.0908	4.5012	Up	0	0	UFOG_PETHY Anthocyanidin 3-O-glucosyltransferase OS=Petunia hybrida GN=RT PE=2 SV=1
AT5G54070	SIN_1001533	44.37	2e-37	139	scaffold00164	241403	242576	1044	84	35	2.62817	0.998461	-1.39628	Down	4.74608e-07	1.60452e-06	HSF30_SOLPE Heat shock factor protein HSF30 OS=Solanum peruvianum GN=HSF30 PE=2 SV=1
AT5G54490	SIN_1016897	67.68	5e-42	137	LG16	1430875	1431741	348	68	204	6.3827	17.4588	1.45172	Up	1.70695e-14	1.0678e-13	KIC_ARATH Calcium-binding protein KIC OS=Arabidopsis thaliana GN=KIC PE=1 SV=2
AT5G54530	SIN_1001387	59.56	3e-48	156	LG12	3626479	3627065	459	61	23	4.34102	1.49238	-1.54042	Down	3.9942e-06	1.21667e-05	NA
AT5G54680	SIN_1007044	51.8	6e-61	194	LG12	3534678	3537653	666	154	53	7.55303	2.37009	-1.67211	Down	5.95322e-15	3.83727e-14	ILR3_ARATH Transcription factor ILR3 OS=Arabidopsis thaliana GN=ILR3 PE=1 SV=1
AT5G54970	SIN_1006996	41.46	7e-07	44.3	LG12	3290777	3291539	321	287	112	29.2046	10.3915	-1.4908	Down	1.0367e-22	1.03835e-21	NA
AT5G55125	SIN_1004970	87.93	4e-32	108	LG14	1054636	1054842	207	137	58	21.6185	8.3449	-1.3733	Down	2.0085e-10	9.20296e-10	NA
AT5G55160	SIN_1019020	46.75	3e-21	83.2	LG10	4142083	4144571	315	149	73	15.4508	6.90202	-1.16259	Down	5.7765e-09	2.33776e-08	SUMO2_ARATH Small ubiquitin-related modifier 2 OS=Arabidopsis thaliana GN=SUMO2 PE=1 SV=1
AT5G55340	SIN_1004952	49.7	2e-107	321	LG14	937739	939119	1062	143	341	4.39832	9.56299	1.12051	Up	4.61412e-16	3.20624e-15	WAXS1_SIMCH Long-chain-alcohol O-fatty-acyltransferase OS=Simmondsia chinensis PE=1 SV=1
AT5G55470	SIN_1014379	72.15	0	770	LG12	1196786	1202684	1566	73	9	1.52267	0.171165	-3.15315	Down	3.46608e-15	2.27307e-14	NHX4_ARATH Sodium/hydrogen exchanger 4 OS=Arabidopsis thaliana GN=NHX4 PE=2 SV=2
AT5G55850	SIN_1004022	58.11	4e-20	79.3	LG13	3385781	3386488	234	5	49	0.697958	6.23654	3.15953	Up	1.62545e-09	6.89775e-09	RIN4_ARATH RPM1-interacting protein 4 OS=Arabidopsis thaliana GN=RIN4 PE=1 SV=1
AT5G56300	SIN_1000242	31.67	2.8	27.3	scaffold00491	5984	6325	342	0	13	0.001	1.13209	10.1448	Up	0.000229566	0.000557415	NA
AT5G56580	SIN_1024799	83.43	0	617	LG11	8131140	8134830	1245	1710	831	44.8644	19.879	-1.17432	Down	2.59664e-88	1.20902e-86	M2K6_ARATH Mitogen-activated protein kinase kinase 6 OS=Arabidopsis thaliana GN=MKK6 PE=1 SV=1
AT5G56790	SIN_1022683	51.16	2e-95	309	LG8	15588112	15593795	1770	31	9	0.572089	0.151437	-1.91752	Down	0.000138496	0.000347089	PEK12_ARATH Proline-rich receptor-like protein kinase PERK12 OS=Arabidopsis thaliana GN=PERK12 PE=2 SV=2
AT5G57550	SIN_1023858	62.3	4e-111	325	LG2	9907451	9908818	744	29	84	1.27321	3.36256	1.40109	Up	1.80882e-06	5.73293e-06	XTH25_ARATH Probable xyloglucan endotransglucosylase/hydrolase protein 25 OS=Arabidopsis thaliana GN=XTH25 PE=2 SV=2
AT5G57670	SIN_1011798	52.25	0	593	LG5	17556161	17563862	1812	34	77	0.612909	1.2656	1.04608	Up	0.00028347	0.000680649	Y5576_ARATH Probable receptor-like serine/threonine-protein kinase At5g57670 OS=Arabidopsis thaliana GN=At5g57670 PE=2 SV=1
AT5G57880	SIN_1006103	40.51	1e-24	101	LG7	5146777	5151294	771	35	6	1.48282	0.231772	-2.67757	Down	6.6631e-07	2.21442e-06	NA
AT5G58040	SIN_1021763	40.18	1e-15	79.3	LG1	52790	54881	1209	151	56	4.07968	1.37951	-1.5643	Down	1.78488e-13	1.04324e-12	FIP1X_SCHPO Pre-mRNA polyadenylation factor fip1 OS=Schizosaccharomyces pombe (strain ATCC 38366 / 972) GN=SPAC22G7.10 PE=2 SV=1
AT5G58630	SIN_1023192	29.73	4e-24	101	LG6	7173729	7175869	1104	79	41	2.3374	1.10606	-1.07948	Down	6.69682e-05	0.000175584	NA
AT5G58750	SIN_1015451	54.93	3e-150	434	LG6	7607256	7608989	1143	30	363	0.857334	9.45854	3.46369	Up	1.59073e-67	5.39345e-66	YJ72_SCHPO Uncharacterized protein C757.02c OS=Schizosaccharomyces pombe (strain ATCC 38366 / 972) GN=SPCC757.02c PE=2 SV=1
AT5G58760	SIN_1012720	68.95	0	740	LG6	19812386	19818122	1686	965	496	18.6958	8.76169	-1.09344	Down	2.59624e-45	5.54602e-44	DDB2_ARATH Protein DAMAGED DNA-BINDING 2 OS=Arabidopsis thaliana GN=DDB2 PE=1 SV=1
AT5G58940	SIN_1012710	51.5	1e-147	434	LG6	19694542	19698002	1386	73	32	1.72042	0.687623	-1.32307	Down	6.71422e-06	1.99113e-05	Y4330_ARATH Probable leucine-rich repeat receptor-like protein kinase At4g00330 OS=Arabidopsis thaliana GN=At4g00330 PE=2 SV=1
AT5G59190	SIN_1026801	54.86	0	741	LG8	9923762	9926576	2064	580	298	9.17896	4.30002	-1.09399	Down	6.33156e-28	7.90242e-27	CUCM1_CUCME Cucumisin OS=Cucumis melo PE=1 SV=1
AT5G59740	SIN_1000037	30.19	0.89	30.4	C02001	4	885	615	12	0	0.637355	0.001	-9.31595	Down	0.000132099	0.000332126	AI2_DEBHA Probable intron-encoded endonuclease aI2 OS=Debaryomyces hansenii (strain ATCC 36239 / CBS 767 / JCM 1990 / NBRC 0083 / IGC 2968) GN=aI2 PE=3 SV=1
AT5G59810	SIN_1006872	62.35	0	824	LG12	2555185	2559055	2124	296	896	4.5521	12.5637	1.46465	Up	3.71202e-59	1.08645e-57	SUBL_ARATH Subtilisin-like protease OS=Arabidopsis thaliana GN=ARA12 PE=1 SV=1
AT5G59845	SIN_1013195	69.66	3e-35	118	LG2	5421548	5422652	267	22	1015	2.69145	113.219	5.39459	Up	3.2018e-248	5.29705e-246	SNAK1_SOLTU Snakin-1 OS=Solanum tuberosum GN=SN1 PE=1 SV=1
AT5G60200	SIN_1005291	65.48	2e-32	122	LG12	4337875	4338729	855	308	156	11.7668	5.43403	-1.11463	Down	5.44404e-16	3.76834e-15	PBF_MAIZE Dof zinc finger protein PBF OS=Zea mays GN=PBF PE=1 SV=1
AT5G60250	SIN_1024155	31.99	4e-79	261	LG9	5265716	5267960	1392	1126	581	26.4225	12.4308	-1.08784	Down	3.70676e-52	9.32768e-51	Y4102_ARATH Putative uncharacterized protein At4g01020, chloroplastic OS=Arabidopsis thaliana GN=At4g01020 PE=4 SV=1
AT5G60440	SIN_1022844	40.22	9e-32	119	LG8	16868264	16869319	615	31	101	1.6465	4.89114	1.57077	Up	1.17696e-08	4.63768e-08	AGL62_ARATH Agamous-like MADS-box protein AGL62 OS=Arabidopsis thaliana GN=AGL62 PE=1 SV=1
AT5G60540	SIN_1024547	73.33	4e-132	377	LG9	2284713	2289976	759	198	99	8.52115	3.8847	-1.13325	Down	4.7231e-11	2.2773e-10	PDX2_ARATH Pyridoxal biosynthesis protein PDX2 OS=Arabidopsis thaliana GN=PDX2 PE=1 SV=1
AT5G60600	SIN_1001962	32.08	3.8	27.7	scaffold00148	361007	361505	426	1	24	0.076677	1.6779	4.45172	Up	2.3794e-06	7.43726e-06	NA
AT5G60770	SIN_1024592	69.96	0	773	LG9	1910434	1912563	1569	53	6	1.10339	0.113892	-3.2762	Down	9.8376e-12	5.04023e-11	NRT24_ARATH High affinity nitrate transporter 2.4 OS=Arabidopsis thaliana GN=NRT2.4 PE=2 SV=1
AT5G60860	SIN_1027081	88.89	4e-142	400	LG8	7914892	7916745	654	10	47	0.499456	2.14034	2.09941	Up	2.51312e-06	7.82586e-06	RB11B_TOBAC Ras-related protein Rab11B OS=Nicotiana tabacum GN=RAB11B PE=2 SV=1
AT5G61240	SIN_1018225	78.42	0	532	LG2	16973947	16978797	1005	66	33	2.14513	0.977938	-1.13325	Down	0.000152184	0.000379273	RLP12_ARATH Receptor-like protein 12 OS=Arabidopsis thaliana GN=RLP12 PE=2 SV=2
AT5G61250	SIN_1018849	52.71	0	580	LG4	4689957	4692178	1569	41	791	0.853564	15.0147	4.13673	Up	1.07635e-166	1.10608e-164	HPSE2_ARATH Heparanase-like protein 2 OS=Arabidopsis thaliana GN=At5g61250 PE=2 SV=1
AT5G61310	SIN_1023726	71.88	9e-29	100	LG2	11110945	11111136	192	880	456	149.712	70.7338	-1.08172	Down	8.8092e-41	1.66256e-39	CX5C2_HELAN Cytochrome c oxidase subunit 5C-2 OS=Helianthus annuus GN=COX5C2 PE=3 SV=1
AT5G61430	SIN_1001395	52.07	2e-116	345	LG3	2558808	2560682	1068	21	102	0.642278	2.84441	2.14686	Up	1.38373e-12	7.55753e-12	NAC98_ARATH Protein CUP-SHAPED COTYLEDON 2 OS=Arabidopsis thaliana GN=NAC098 PE=1 SV=1
AT5G61600	SIN_1002609	42.35	4e-55	181	scaffold00128	48480	49812	801	730	1681	29.7691	62.5027	1.0701	Up	8.89978e-68	3.03073e-66	ERF5_TOBAC Ethylene-responsive transcription factor 5 OS=Nicotiana tabacum GN=ERF5 PE=2 SV=1
AT5G62100	SIN_1019586	50	5e-44	148	LG8	375272	376025	555	71	32	4.17869	1.7172	-1.28299	Down	1.45591e-05	4.1498e-05	NA
AT5G62680	SIN_1006031	58.1	0	699	LG8	14711033	14714969	1770	149	467	2.74972	7.85791	1.51486	Up	3.65458e-33	5.49648e-32	PTR53_ARATH Probable peptide/nitrate transporter At5g62680 OS=Arabidopsis thaliana GN=At5g62680 PE=2 SV=1
AT5G62850	SIN_1020453	60.42	1e-108	317	LG3	3797899	3800982	735	2	35	0.0888828	1.41822	3.99604	Up	2.5053e-08	9.5711e-08	SWET8_ARATH Bidirectional sugar transporter SWEET8 OS=Arabidopsis thaliana GN=SWEET8 PE=2 SV=1
AT5G62960	SIN_1020378	49.77	1e-66	213	LG3	4502524	4504480	723	58	158	2.62038	6.50852	1.31255	Up	4.1254e-10	1.83862e-09	NA
AT5G63090	SIN_1020337	64.29	2e-73	223	LG3	4862438	4863401	549	24	5	1.42795	0.271245	-2.39628	Down	0.000122654	0.000310018	LOB_ARATH Protein LATERAL ORGAN BOUNDARIES OS=Arabidopsis thaliana GN=LOB PE=2 SV=1
AT5G63270	SIN_1004228	55.38	7e-17	71.2	LG15	1453249	1453683	309	32	79	3.38272	7.61434	1.17053	Up	5.67606e-05	0.000150205	RIN4_ARATH RPM1-interacting protein 4 OS=Arabidopsis thaliana GN=RIN4 PE=1 SV=1
AT5G63540	SIN_1022129	44.48	1e-140	424	LG3	12338823	12344189	1584	406	177	8.37232	3.32799	-1.33098	Down	9.49604e-27	1.13714e-25	RMI1_CHICK RecQ-mediated genome instability protein 1 OS=Gallus gallus GN=RMI1 PE=2 SV=1
AT5G63860	SIN_1022181	33.33	1.6	26.6	LG6	25001874	25002173	231	35	12	4.94915	1.54715	-1.67757	Down	0.00021683	0.000529079	NA
AT5G64010	SIN_1025420	47.74	5e-38	134	LG15	6383563	6388440	630	158	66	8.19203	3.12009	-1.39263	Down	4.97256e-12	2.60195e-11	NA
AT5G64080	SIN_1015756	37.21	1e-27	105	LG3	20162977	20164340	594	8	221	0.439925	11.0808	4.65466	Up	3.17512e-51	7.87936e-50	NLTL5_ARATH Non-specific lipid-transfer protein-like protein At5g64080 OS=Arabidopsis thaliana GN=At5g64080 PE=1 SV=1
AT5G64520	SIN_1017174	48.46	1e-79	248	LG2	817002	820066	840	74	29	2.87758	1.02821	-1.48472	Down	7.50268e-07	2.48354e-06	XRCC2_ARATH DNA repair protein XRCC2 homolog OS=Arabidopsis thaliana GN=XRCC2 PE=2 SV=2
AT5G64620	SIN_1006868	29.31	3e-13	65.1	LG12	2531552	2532932	549	156	351	9.28169	19.0414	1.03668	Up	1.02359e-14	6.48487e-14	PMEI2_ARATH Pectinesterase inhibitor 2 OS=Arabidopsis thaliana GN=PMEI2 PE=1 SV=1
AT5G64690	SIN_1014989	57.14	0.44	32.7	LG9	8443064	8445077	1212	23	83	0.619869	2.03957	1.71823	Up	3.7107e-08	1.39815e-07	NA
AT5G64760	SIN_1014965	87.3	2e-33	119	LG9	8723342	8723536	195	761	324	127.475	49.4851	-1.36515	Down	1.49492e-50	3.66302e-49	PSD12_DICDI 26S proteasome non-ATPase regulatory subunit 12 OS=Dictyostelium discoideum GN=psmD12 PE=2 SV=1
AT5G64790	SIN_1002958	40	1e-74	241	scaffold00120	191254	192243	990	0	21	0.001	0.631754	9.30322	Up	1.2865e-06	4.15022e-06	E135_ARATH Glucan endo-1,3-beta-glucosidase 5 OS=Arabidopsis thaliana GN=At4g31140 PE=1 SV=1
AT5G64830	SIN_1002949	44.27	2e-89	277	scaffold00120	128682	132482	1089	269	135	8.06862	3.69207	-1.12789	Down	2.12886e-14	1.3218e-13	PDD2L_HUMAN Programmed cell death protein 2-like OS=Homo sapiens GN=PDCD2L PE=1 SV=1
AT5G65210	SIN_1008334	67.76	6e-180	508	LG9	11513478	11518600	1083	48	18	1.44773	0.495003	-1.54828	Down	4.13742e-05	0.000111396	TGA1_ARATH Transcription factor TGA1 OS=Arabidopsis thaliana GN=TGA1 PE=1 SV=2
AT5G65300	SIN_1004291	34.29	3e-05	41.2	LG13	4354678	4355103	426	0	39	0.001	2.72658	11.4129	Up	1.10545e-11	5.63525e-11	NA
AT5G65340	SIN_1025178	49.79	9e-64	202	LG15	8909937	8910825	675	72	17	3.48421	0.750082	-2.21571	Down	1.30051e-10	6.05165e-10	NA
AT5G65380	SIN_1011692	62.21	0	598	LG7	4681351	4685771	1476	40	89	0.885215	1.79584	1.02056	Up	0.000129096	0.000325138	TT12_ARATH Protein TRANSPARENT TESTA 12 OS=Arabidopsis thaliana GN=TT12 PE=2 SV=1
AT5G65550	SIN_1010153	30.07	1e-66	224	LG10	1165977	1167638	1362	28	6	0.671515	0.131201	-2.35564	Down	3.8154e-05	0.000103155	FLRT_CITMA Flavanone 7-O-glucoside 2''-O-beta-L-rhamnosyltransferase OS=Citrus maxima GN=C12RT1 PE=1 SV=1
AT5G65980	SIN_1006436	60.75	1e-173	494	LG13	588871	592485	1203	34	95	0.923184	2.35191	1.34915	Up	7.92852e-07	2.61633e-06	YDQ4_SCHPO Uncharacterized transporter C5D6.04 OS=Schizosaccharomyces pombe (strain ATCC 38366 / 972) GN=SPAC5D6.04 PE=2 SV=1
AT5G66005	SIN_1006432	67.19	1e-91	270	LG13	644509	649670	579	342	172	19.294	8.84736	-1.12483	Down	7.9343e-18	6.12453e-17	NTPCR_BOVIN Cancer-related nucleoside-triphosphatase homolog OS=Bos taurus GN=NTPCR PE=2 SV=1
AT5G66350	SIN_1002988	49.87	9e-93	284	scaffold00120	442394	444977	1074	149	73	4.53166	2.02433	-1.16259	Down	5.7765e-09	2.33816e-08	NA
AT5G66440	SIN_1011519	27.39	4e-19	84.3	LG3	22612943	22614223	762	204	94	8.74481	3.67398	-1.25108	Down	4.9755e-13	2.81434e-12	NA
AT5G66980	SIN_1025146	25.16	3e-22	95.1	LG15	9392804	9396750	921	8	33	0.28373	1.06713	1.91115	Up	0.000224264	0.00054562	Y5698_ARATH Putative B3 domain-containing protein At5g66980 OS=Arabidopsis thaliana GN=At5g66980 PE=3 SV=1
AT5G67010	SIN_1021877	31.43	0.62	28.1	LG3	14444889	14447362	255	290	82	37.1478	9.57717	-1.9556	Down	6.3015e-33	9.44092e-32	NA
AT5G67360	SIN_1015626	45.17	0	567	LG6	9164344	9166428	2085	5	26	0.0783319	0.371391	2.24526	Up	0.00030763	0.000734803	SUBL_ARATH Subtilisin-like protease OS=Arabidopsis thaliana GN=ARA12 PE=1 SV=1
AT5G67400	SIN_1025702	70.99	5e-170	480	LG15	4026770	4029030	993	52	193	1.71052	5.78858	1.75877	Up	1.06724e-17	8.17852e-17	PER73_ARATH Peroxidase 73 OS=Arabidopsis thaliana GN=PER73 PE=1 SV=1
AT5G67420	SIN_1025698	58.93	1e-83	253	LG15	4051735	4053104	648	539	295	27.1699	13.5585	-1.00282	Down	8.23776e-23	8.27929e-22	LBD37_ARATH LOB domain-containing protein 37 OS=Arabidopsis thaliana GN=LBD37 PE=2 SV=1
AT5G67620	SIN_1015277	56.28	3e-56	178	LG3	16528602	16531959	522	66	30	4.12998	1.71165	-1.27075	Down	3.36428e-05	9.15629e-05	NA
ATCG00740	SIN_1022457	73.21	4e-79	242	LG6	22630854	22632064	534	553	194	33.8266	10.8199	-1.64447	Down	1.55867e-48	3.65785e-47	RPOA_PANGI DNA-directed RNA polymerase subunit alpha OS=Panax ginseng GN=rpoA PE=3 SV=1
ATMG00070	SIN_1000014	97.26	5e-47	150	C03739	57	471	222	81	35	11.9181	4.69547	-1.34381	Down	1.56973e-06	5.0126e-06	NDUS3_SOLTU NADH-ubiquinone oxidoreductase 27 kDa subunit OS=Solanum tuberosum GN=NAD9 PE=1 SV=3
ATMG00290	SIN_1007124	79.5	3e-143	410	LG4	15512250	15513504	819	406	46	16.1926	1.67278	-3.27502	Down	8.79632e-81	3.74438e-79	RT04_ARATH Ribosomal protein S4, mitochondrial OS=Arabidopsis thaliana GN=RPS4 PE=2 SV=2
ATMG01200	SIN_1005073	30.56	7.4	24.6	LG3	7497964	7498523	231	38	84	5.37337	10.8301	1.01114	Up	0.000224672	0.000546499	NA
