# Supplementary material for: Comparative transcriptome profiling of the fertile and sterile flower buds of a dominant genic male sterile line in sesame (Sesamum indicum L.)
Source: BMC Plant Biol. 2016 Nov 10;16:250. doi: 10.1186/s12870-016-0934-x (PMC5105256; doi:10.1186/s12870-016-0934-x)
Supplement: Additional file 3: Table S4. — 52 DEGs with InDels detected in fertile buds. (XLSX 28 kb) [file 12870_2016_934_MOESM3_ESM.xlsx]

## Sheet: Sheet1
Table S4 52 DEGs with InDels detected in fertile buds
GENE	LOC	proteinAA	#CHROM	POS	ID	REF	ALT	QUAL	FILTER	variant	type	LOF	DGMS-F1-RPKM	DGMS-S1-RPKM	log2 Ratio(DGMS-S1/DGMS-F1)	Up-Down-Regulation(DGMS-S1/DGMS-F1)	FDR	swissprot	INFO
SIN_1021763	c.1005_1006delCA	p.His335fs	LG1	53391	D2	*	#NAME?	35	hete	frameshift_variant&splice_region_variant	HIGH	,-TG	4.07968	1.37951	-1.5643	Down	1.04324e-12	FIP1X_SCHPO Pre-mRNA polyadenylation factor fip1 OS=Schizosaccharomyces pombe (strain ATCC 38366 / 972) GN=SPAC22G7.10 PE=2 SV=1	-;ANN=-TG|frameshift_variant&splice_region_variant|HIGH|Gene_SIN_1021763|Gene_SIN_1021763|transcript|SIN_1021763|Coding|4/5|c.1005_1006delCA|p.His335fs|1006/1209|1005/1209|335/402||,-TG|downstream_gene_variant|MODIFIER|Gene_SIN_1021764|Gene_SIN_1021764|tr
SIN_1021733	c.448+3delC		LG1	254257	D1	*	-C	28	homo	splice_region_variant&intron_variant	LOW	,-C	4.96985	2.14463	-1.21247	Down	6.46255e-08	SPX1_ORYSJ SPX domain-containing protein 1 OS=Oryza sativa subsp. japonica GN=SPX1 PE=2 SV=1	*;ANN=-C|splice_region_variant&intron_variant|LOW|Gene_SIN_1021733|Gene_SIN_1021733|transcript|SIN_1021733|Coding|2/2|c.448+3delC||||||,-C|upstream_gene_variant|MODIFIER|Gene_SIN_1021734|Gene_SIN_1021734|transcript|SIN_1021734|Coding||c.-2304delG|||||2304|,-C|upstream_gene_variant|MODIFIER|Gene_SIN_1021732|Gene_SIN_1021732|transcript|SIN_1021732|Coding||c.-4240delC|||||4240|
SIN_1021540	c.-3762delG		LG1	1825400	D1	*	-C	33	homo	upstream_gene_variant	MODIFIER	,-C	242.203	68.2315	-1.82771	Down	0	NA	+;ANN=-C|upstream_gene_variant|MODIFIER|Gene_SIN_1021540|Gene_SIN_1021540|transcript|SIN_1021540|Coding||c.-3762delG|||||3762|,-C|upstream_gene_variant|MODIFIER|Gene_SIN_1021538|Gene_SIN_1021538|transcript|SIN_1021538|Coding||c.-2351delC|||||2351|,-C|intr
SIN_1009976	c.*286delA		LG10	80984	D1	*	#NAME?	39	homo	downstream_gene_variant	MODIFIER	,-A	5.77165	0.910263	-2.66463	Down	1.19404e-29	DMC1_SOYBN Meiotic recombination protein DMC1 homolog OS=Glycine max PE=2 SV=1	-;ANN=-A|downstream_gene_variant|MODIFIER|Gene_SIN_1009976|Gene_SIN_1009976|transcript|SIN_1009976|Coding||c.*286delA|||||286|,-A|downstream_gene_variant|MODIFIER|Gene_SIN_1009977|Gene_SIN_1009977|transcript|SIN_1009977|Coding||c.*561delT|||||561|,-A|down
SIN_1010153	c.-844_-843insT		LG10	1168284	I1	.	A	40	hete	upstream_gene_variant	MODIFIER	,A	0.671515	0.131201	-2.35564	Down	0.000103155	FLRT_CITMA Flavanone 7-O-glucoside 2''-O-beta-L-rhamnosyltransferase OS=Citrus maxima GN=C12RT1 PE=1 SV=1	+;ANN=A|upstream_gene_variant|MODIFIER|Gene_SIN_1010153|Gene_SIN_1010153|transcript|SIN_1010153|Coding||c.-844_-843insT|||||844|,A|downstream_gene_variant|MODIFIER|Gene_SIN_1010152|Gene_SIN_1010152|transcript|SIN_1010152|Coding||c.*2762_*2763insA|||||2763
SIN_1017702	c.-36_-35insT		LG10	8036157	I1	.	T	39	hete	upstream_gene_variant	MODIFIER	,T	111.134	50.6648	-1.13325	Down	6.35927e-57	NACA_PINTA Nascent polypeptide-associated complex subunit alpha-like protein OS=Pinus taeda PE=2 SV=1	+;ANN=T|upstream_gene_variant|MODIFIER|Gene_SIN_1017702|Gene_SIN_1017702|transcript|SIN_1017702|Coding||c.-36_-35insT|||||35|,T|downstream_gene_variant|MODIFIER|Gene_SIN_1017703|Gene_SIN_1017703|transcript|SIN_1017703|Coding||c.*2366_*2367insA|||||2366|,T
SIN_1026145	c.*121_*122insTCTTTTTT		LG10	15246042	I8	.	AAAAAAGA	39	homo	downstream_gene_variant	MODIFIER	,AAAAAAGA	54.8316	16.6477	-1.71968	Down	1.31434e-88	SF3_HELAN Pollen-specific protein SF3 OS=Helianthus annuus GN=SF3 PE=2 SV=1	+;ANN=AAAAAAGA|downstream_gene_variant|MODIFIER|Gene_SIN_1026145|Gene_SIN_1026145|transcript|SIN_1026145|Coding||c.*121_*122insTCTTTTTT|||||121|,AAAAAAGA|downstream_gene_variant|MODIFIER|Gene_SIN_1026146|Gene_SIN_1026146|transcript|SIN_1026146|Coding||c.*
SIN_1026145	c.*20_*21insATCTCT		LG10	15246143	I6	.	AGAGAT	37	hete	downstream_gene_variant	MODIFIER	,AGAGAT	54.8316	16.6477	-1.71968	Down	1.31434e-88	SF3_HELAN Pollen-specific protein SF3 OS=Helianthus annuus GN=SF3 PE=2 SV=1	+;ANN=AGAGAT|downstream_gene_variant|MODIFIER|Gene_SIN_1026145|Gene_SIN_1026145|transcript|SIN_1026145|Coding||c.*20_*21insATCTCT|||||20|,AGAGAT|downstream_gene_variant|MODIFIER|Gene_SIN_1026146|Gene_SIN_1026146|transcript|SIN_1026146|Coding||c.*3841_*384
SIN_1026226	c.-1652delG		LG10	15801129	D1	*	#NAME?	37	homo	upstream_gene_variant	MODIFIER	,-G	34.9182	14.9447	-1.22434	Down	8.66851e-65	NA	-;ANN=-G|upstream_gene_variant|MODIFIER|Gene_SIN_1026226|Gene_SIN_1026226|transcript|SIN_1026226|Coding||c.-1652delG|||||1652|,-G|downstream_gene_variant|MODIFIER|Gene_SIN_1026225|Gene_SIN_1026225|transcript|SIN_1026225|Coding||c.*384delG|||||384|,-G|inte
SIN_1004507	c.-3932_-3931insA		LG10	16628707	I1	.	T	35	hete	upstream_gene_variant	MODIFIER	,T	251.012	502.827	1.00231	Up	0	CHSY_HYPAN Chalcone synthase OS=Hypericum androsaemum PE=1 SV=1	-;ANN=T|upstream_gene_variant|MODIFIER|Gene_SIN_1004507|Gene_SIN_1004507|transcript|SIN_1004507|Coding||c.-3932_-3931insA|||||3932|,T|intergenic_region|MODIFIER|Gene_SIN_1004507-Gene_SIN_1004506|Gene_SIN_1004507-Gene_SIN_1004506|intergenic_region|Gene_SIN
SIN_1011131	c.-4765_-4764insAT		LG11	14433860	I2	.	AT	38	homo	upstream_gene_variant	MODIFIER	,AT	14.1484	5.66488	-1.32053	Down	8.11439e-15	NA	*;ANN=AT|upstream_gene_variant|MODIFIER|Gene_SIN_1011131|Gene_SIN_1011131|transcript|SIN_1011131|Coding||c.-4765_-4764insAT|||||4765|,AT|upstream_gene_variant|MODIFIER|Gene_SIN_1011129|Gene_SIN_1011129|transcript|SIN_1011129|Coding||c.-3649_-3648insAT|||||3648|,AT|downstream_gene_variant|MODIFIER|Gene_SIN_1011130|Gene_SIN_1011130|transcript|SIN_1011130|Coding||c.*1681_*1682insAT|||||1682|,AT|inte…
SIN_1001388	c.379-1delG		LG12	3623810	D1	*	#NAME?	0	hete	splice_acceptor_variant&intron_variant	HIGH	,-G	9.91163	2.35946	-2.07066	Down	3.51094e-24	DYT1_ARATH Transcription factor DYSFUNCTIONAL TAPETUM 1 OS=Arabidopsis thaliana GN=DYT1 PE=2 SV=1	-;ANN=-G|splice_acceptor_variant&intron_variant|HIGH|Gene_SIN_1001388|Gene_SIN_1001388|transcript|SIN_1001388|Coding|2/2|c.379-1delG||||||,-G|downstream_gene_variant|MODIFIER|Gene_SIN_1001389|Gene_SIN_1001389|transcript|SIN_1001389|Coding||c.*1349delG||||
SIN_1006672	c.-4725delT		LG12	5223918	D1	*	#NAME?	39	homo	upstream_gene_variant	MODIFIER	,-A	36.7267	15.8236	-1.21475	Down	3.36939e-71	PII2_ARATH Piriformospora indica-insensitive protein 2 OS=Arabidopsis thaliana GN=PII-2 PE=2 SV=1	+;ANN=-A|upstream_gene_variant|MODIFIER|Gene_SIN_1006672|Gene_SIN_1006672|transcript|SIN_1006672|Coding||c.-4725delT|||||4725|,-A|downstream_gene_variant|MODIFIER|Gene_SIN_1006673|Gene_SIN_1006673|transcript|SIN_1006673|Coding||c.*1701delA|||||1701|,-A|in
SIN_1004626	c.1008delG	p.Gln336fs	LG13	2128185	D1	*	-C	37	hete	frameshift_variant&splice_region_variant	HIGH	;LOF=(Gene_SIN_1004626	2.29377	0.741258	-1.62967	Down	1.63447e-07	Y9955_DICDI Probable serine/threonine-protein kinase DDB_G0267514 OS=Dictyostelium discoideum GN=DDB_G0267514 PE=3 SV=1	-;ANN=-C|frameshift_variant&splice_region_variant|HIGH|Gene_SIN_1004626|Gene_SIN_1004626|transcript|SIN_1004626|Coding|10/10|c.1008delG|p.Gln336fs|1008/1125|1008/1125|336/374||;LOF=(Gene_SIN_1004626|Gene_SIN_1004626|1|1.00)
SIN_1003167	c.*4662delT		LG14	53961	D1	*	#NAME?	35	hete	downstream_gene_variant	MODIFIER	,-T	11.8557	3.98749	-1.57203	Down	5.49968e-73	EF2_BETVU Elongation factor 2 OS=Beta vulgaris PE=2 SV=1	-;ANN=-T|downstream_gene_variant|MODIFIER|Gene_SIN_1003167|Gene_SIN_1003167|transcript|SIN_1003167|Coding||c.*4662delT|||||4662|,-T|intron_variant|MODIFIER|Gene_SIN_1003166|Gene_SIN_1003166|transcript|SIN_1003166|Coding|2/4|c.636+81delA||||||
SIN_1003165	c.*1443_*1444insAC		LG14	68795	I2	.	AC	38	homo	downstream_gene_variant	MODIFIER	,AC	52.3547	21.1077	-1.31055	Down	3.33806e-62	NA	-;ANN=AC|downstream_gene_variant|MODIFIER|Gene_SIN_1003165|Gene_SIN_1003165|transcript|SIN_1003165|Coding||c.*1443_*1444insAC|||||1444|,AC|intergenic_region|MODIFIER|Gene_SIN_1003165-Gene_SIN_1003164|Gene_SIN_1003165-Gene_SIN_1003164|intergenic_region|Gen
SIN_1005014	c.898-240_898-239insG		LG14	1386394	I1	.	G	37	homo	intron_variant	MODIFIER		1.27754	0.211788	-2.59268	Down	1.49616e-07	PDI53_ARATH Protein disulfide-isomerase 5-3 OS=Arabidopsis thaliana GN=PDIL5-3 PE=2 SV=1	+;ANN=G|intron_variant|MODIFIER|Gene_SIN_1005014|Gene_SIN_1005014|transcript|SIN_1005014|Coding|6/7|c.898-240_898-239insG||||||
SIN_1019529	c.18_20dupAGG	p.Gly7dup	LG14	4865062	I3	.	CCT	34	homo	disruptive_inframe_insertion	MODERATE	,CCT	1.68373	4.91261	1.54482	Up	0.000288809	NA	*;ANN=CCT|disruptive_inframe_insertion|MODERATE|Gene_SIN_1019529|Gene_SIN_1019529|transcript|SIN_1019529|Coding|1/1|c.18_20dupAGG|p.Gly7dup|20/291|20/291|7/96||,CCT|downstream_gene_variant|MODIFIER|Gene_SIN_1019528|Gene_SIN_1019528|transcript|SIN_1019528|Coding||c.*927_*928insCCT|||||928|,CCT|downstream_gene_variant|MODIFIER|Gene_SIN_1019530|Gene_SIN_1019530|transcript|SIN_1019530|Coding||c.*1260…
SIN_1025516	c.740-4_740-3delGC		LG15	5577406	D2	*	#NAME?	37	hete	splice_region_variant&intron_variant	LOW	,-GC	1.42859	0.387245	-1.88327	Down	0.000101619	NA	-;ANN=-GC|splice_region_variant&intron_variant|LOW|Gene_SIN_1025516|Gene_SIN_1025516|transcript|SIN_1025516|Coding|4/4|c.740-4_740-3delGC||||||,-GC|upstream_gene_variant|MODIFIER|Gene_SIN_1025515|Gene_SIN_1025515|transcript|SIN_1025515|Coding||c.-4389_-43
SIN_1023940	c.-4723_-4722insA		LG2	8653001	I1	.	T	34	hete	upstream_gene_variant	MODIFIER	,T	0.125151	0.874842	2.80535	Up	0.000321816	YL126_YEAST Putative glutamine amidotransferase YLR126C OS=Saccharomyces cerevisiae (strain ATCC 204508 / S288c) GN=YLR126C PE=1 SV=1	+;ANN=T|upstream_gene_variant|MODIFIER|Gene_SIN_1023940|Gene_SIN_1023940|transcript|SIN_1023940|Coding||c.-4723_-4722insA|||||4723|,T|downstream_gene_variant|MODIFIER|Gene_SIN_1023939|Gene_SIN_1023939|transcript|SIN_1023939|Coding||c.*1209_*1210insA|||||1
SIN_1021298	c.-1923_-1922insTCA		LG2	14808462	I3	.	TCA	35	homo	upstream_gene_variant	MODIFIER	,TCA	39.2384	100.212	1.35272	Up	5.85213e-31	DEF2_CAPAN Defensin J1-2 OS=Capsicum annuum PE=1 SV=1	-;ANN=TCA|upstream_gene_variant|MODIFIER|Gene_SIN_1021298|Gene_SIN_1021298|transcript|SIN_1021298|Coding||c.-1923_-1922insTCA|||||1922|,TCA|intergenic_region|MODIFIER|Gene_SIN_1021297-Gene_SIN_1021298|Gene_SIN_1021297-Gene_SIN_1021298|intergenic_region|Ge
SIN_1017434	c.749+3delA		LG3	10612550	D1	*	#NAME?	35	homo	splice_region_variant&intron_variant	LOW		11.5831	4.73747	-1.28984	Down	2.95094e-21	NA	-;ANN=-A|splice_region_variant&intron_variant|LOW|Gene_SIN_1017434|Gene_SIN_1017434|transcript|SIN_1017434|Coding|4/6|c.749+3delA||||||
SIN_1022025	c.-4771_-4770insAA		LG3	13236516	I2	.	TT	38	hete	upstream_gene_variant	MODIFIER	,TT	13.8634	4.098	-1.75829	Down	4.67197e-21	NA	-;ANN=TT|upstream_gene_variant|MODIFIER|Gene_SIN_1022025|Gene_SIN_1022025|transcript|SIN_1022025|Coding||c.-4771_-4770insAA|||||4771|,TT|upstream_gene_variant|MODIFIER|Gene_SIN_1022024|Gene_SIN_1022024|transcript|SIN_1022024|Coding||c.-47_-46insAA|||||47|
SIN_1021845	c.*1266_*1267insG		LG3	14875979	I1	.	C	37	homo	downstream_gene_variant	MODIFIER	,C	68.0189	32.469	-1.06687	Down	1.07094e-23	NA	-;ANN=C|downstream_gene_variant|MODIFIER|Gene_SIN_1021845|Gene_SIN_1021845|transcript|SIN_1021845|Coding||c.*1266_*1267insG|||||1266|,C|intergenic_region|MODIFIER|Gene_SIN_1021846-Gene_SIN_1021845|Gene_SIN_1021846-Gene_SIN_1021845|intergenic_region|Gene_S
SIN_1008862	c.-942_-941insA		LG3	24806937	I1	.	A	33	homo	upstream_gene_variant	MODIFIER	,A	44.7503	22.1385	-1.01534	Down	3.32479e-17	NA	*;ANN=A|upstream_gene_variant|MODIFIER|Gene_SIN_1008862|Gene_SIN_1008862|transcript|SIN_1008862|Coding||c.-942_-941insA|||||941|,A|upstream_gene_variant|MODIFIER|Gene_SIN_1008861|Gene_SIN_1008861|transcript|SIN_1008861|Coding||c.-3614_-3613insA|||||3613|,A|downstream_gene_variant|MODIFIER|Gene_SIN_1008863|Gene_SIN_1008863|transcript|SIN_1008863|Coding||c.*236_*237insA|||||237|,A|intergenic_region…
SIN_1008862	c.*4222delA		LG3	24813434	D1	*	#NAME?	38	homo	downstream_gene_variant	MODIFIER	,-A	44.7503	22.1385	-1.01534	Down	3.32479e-17	NA	*;ANN=-A|downstream_gene_variant|MODIFIER|Gene_SIN_1008862|Gene_SIN_1008862|transcript|SIN_1008862|Coding||c.*4222delA|||||4222|,-A|downstream_gene_variant|MODIFIER|Gene_SIN_1008861|Gene_SIN_1008861|transcript|SIN_1008861|Coding||c.*1154delA|||||1154|,-A|downstream_gene_variant|MODIFIER|Gene_SIN_1008859|Gene_SIN_1008859|transcript|SIN_1008859|Coding||c.*1933delT|||||1933|,-A|intron_variant|MODIFI…
SIN_1002500	c.*2331delG		LG4	14089764	D1	*	#NAME?	39	homo	downstream_gene_variant	MODIFIER	,-G	18.4513	57.6225	1.64291	Up	8.2234e-204	FLA17_ARATH Fasciclin-like arabinogalactan protein 17 OS=Arabidopsis thaliana GN=FLA17 PE=2 SV=1	-;ANN=-G|downstream_gene_variant|MODIFIER|Gene_SIN_1002500|Gene_SIN_1002500|transcript|SIN_1002500|Coding||c.*2331delG|||||2331|,-G|intergenic_region|MODIFIER|Gene_SIN_1002500-Gene_SIN_1002501|Gene_SIN_1002500-Gene_SIN_1002501|intergenic_region|Gene_SIN_1
SIN_1007773	c.-2529_-2526delAGTA		LG5	2461365	D4	*	#NAME?	31	hete	upstream_gene_variant	MODIFIER	,-TACT	4.78577	2.34374	-1.02994	Down	2.81909e-10	FB252_ARATH F-box protein At5g06550 OS=Arabidopsis thaliana GN=At5g06550 PE=2 SV=1	-;ANN=-TACT|upstream_gene_variant|MODIFIER|Gene_SIN_1007773|Gene_SIN_1007773|transcript|SIN_1007773|Coding||c.-2529_-2526delAGTA|||||2526|,-TACT|downstream_gene_variant|MODIFIER|Gene_SIN_1007774|Gene_SIN_1007774|transcript|SIN_1007774|Coding||c.*1272_*127
SIN_1023607	c.*1279delT		LG5	12554888	D1	*	#NAME?	33	homo	downstream_gene_variant	MODIFIER	,-T	2.74612	1.25193	-1.13325	Down	2.04842e-06	TBA1_ORYSJ Tubulin alpha-1 chain OS=Oryza sativa subsp. japonica GN=TUBA1 PE=1 SV=1	*;ANN=-T|downstream_gene_variant|MODIFIER|Gene_SIN_1023607|Gene_SIN_1023607|transcript|SIN_1023607|Coding||c.*1279delT|||||1279|,-T|downstream_gene_variant|MODIFIER|Gene_SIN_1023605|Gene_SIN_1023605|transcript|SIN_1023605|Coding||c.*3982delA|||||3982|,-T|intron_variant|MODIFIER|Gene_SIN_1023606|Gene_SIN_1023606|transcript|SIN_1023606|Coding|2/3|c.360-31delA||||||
SIN_1023558	c.-2761_-2760insTA		LG5	12857824	I2	.	TA	36	homo	upstream_gene_variant	MODIFIER	,TA	1.13287	2.2667	1.00061	Up	0.00092136	PGIP_VITVI Polygalacturonase inhibitor OS=Vitis vinifera GN=pgip PE=1 SV=1	-;ANN=TA|upstream_gene_variant|MODIFIER|Gene_SIN_1023558|Gene_SIN_1023558|transcript|SIN_1023558|Coding||c.-2761_-2760insTA|||||2761|,TA|downstream_gene_variant|MODIFIER|Gene_SIN_1023557|Gene_SIN_1023557|transcript|SIN_1023557|Coding||c.*529_*530insTA||||
SIN_1009714	c.1245+1_1245+9delGTTGGTTTC		LG6	2689165	D9	*	#NAME?	32	homo	splice_donor_variant&splice_region_variant&intron_variant	HIGH	;LOF=(Gene_SIN_1009714	8.63723	3.9933	-1.11299	Down	1.15268e-23	BRCA1_ARATH Protein BREAST CANCER SUSCEPTIBILITY 1 homolog OS=Arabidopsis thaliana GN=BRCA1 PE=2 SV=1	+;ANN=-GTTGGTTTC|splice_donor_variant&splice_region_variant&intron_variant|HIGH|Gene_SIN_1009714|Gene_SIN_1009714|transcript|SIN_1009714|Coding|9/11|c.1245+1_1245+9delGTTGGTTTC||||||;LOF=(Gene_SIN_1009714|Gene_SIN_1009714|1|1.00)
SIN_1021003	c.-619_-618insT		LG6	15620243	I1	.	T	33	hete	upstream_gene_variant	MODIFIER	,T	2.25828	0.5883	-1.9406	Down	0.000643729	PP1R7_BOVIN Protein phosphatase 1 regulatory subunit 7 OS=Bos taurus GN=PPP1R7 PE=1 SV=1	-;ANN=T|upstream_gene_variant|MODIFIER|Gene_SIN_1021003|Gene_SIN_1021003|transcript|SIN_1021003|Coding||c.-619_-618insT|||||618|,T|intergenic_region|MODIFIER|Gene_SIN_1021004-Gene_SIN_1021003|Gene_SIN_1021004-Gene_SIN_1021003|intergenic_region|Gene_SIN_10
SIN_1012859	c.1588+2delT		LG6	21014181	D1	*	#NAME?	40	homo	splice_donor_variant&intron_variant	HIGH	,-T	1.96774	0.001	-10.9423	Down	2.59003e-33	AMP21_MACIN Vicilin-like antimicrobial peptides 2-1 OS=Macadamia integrifolia GN=AMP2-1 PE=2 SV=1	-;ANN=-T|splice_donor_variant&intron_variant|HIGH|Gene_SIN_1012859|Gene_SIN_1012859|transcript|SIN_1012859|Coding|5/5|c.1588+2delT||||||,-T|upstream_gene_variant|MODIFIER|Gene_SIN_1012860|Gene_SIN_1012860|transcript|SIN_1012860|Coding||c.-1530delT|||||153
SIN_1022317	c.712_713dupGT	p.Trp240fs	LG6	23785909	I2	.	AC	35	homo	frameshift_variant	HIGH	,AC	2.96949	0.988458	-1.58696	Down	5.53823e-11	PP323_ARATH Pentatricopeptide repeat-containing protein At4g19191, mitochondrial OS=Arabidopsis thaliana GN=PCMP-E1 PE=2 SV=1	*;ANN=AC|frameshift_variant|HIGH|Gene_SIN_1022317|Gene_SIN_1022317|transcript|SIN_1022317|Coding|1/1|c.712_713dupGT|p.Trp240fs|713/1386|713/1386|238/461||,AC|upstream_gene_variant|MODIFIER|Gene_SIN_1022318|Gene_SIN_1022318|transcript|SIN_1022318|Coding||c.-4020_-4019dupGT|||||4019|;LOF=(Gene_SIN_1022317|Gene_SIN_1022317|1|1.00)
SIN_1005818	c.394+2delT		LG7	2289339	D1	*	#NAME?	32	hete	splice_donor_variant&intron_variant	HIGH	;LOF=(Gene_SIN_1005818	12.8338	4.57145	-1.48922	Down	1.02507e-25	HMGB9_ARATH High mobility group B protein 9 OS=Arabidopsis thaliana GN=HMGB9 PE=2 SV=1	*;ANN=-T|splice_donor_variant&intron_variant|HIGH|Gene_SIN_1005818|Gene_SIN_1005818|transcript|SIN_1005818|Coding|3/4|c.394+2delT||||||;LOF=(Gene_SIN_1005818|Gene_SIN_1005818|1|1.00)
SIN_1011610	c.-4403delT		LG7	3912254	D1	*	#NAME?	33	homo	upstream_gene_variant	MODIFIER	,-A	10.8881	4.70397	-1.21081	Down	5.02835e-20	NA	+;ANN=-A|upstream_gene_variant|MODIFIER|Gene_SIN_1011610|Gene_SIN_1011610|transcript|SIN_1011610|Coding||c.-4403delT|||||4403|,-A|upstream_gene_variant|MODIFIER|Gene_SIN_1011611|Gene_SIN_1011611|transcript|SIN_1011611|Coding||c.-698delA|||||698|,-A|downst
SIN_1006157	c.-43_-42delTC		LG7	5775616	D2	*	#NAME?	35	hete	upstream_gene_variant	MODIFIER	,-GA	5.23733	10.6061	1.018	Up	4.61916e-16	U73C1_ARATH UDP-glycosyltransferase 73C1 OS=Arabidopsis thaliana GN=UGT73C1 PE=2 SV=1	-;ANN=-GA|upstream_gene_variant|MODIFIER|Gene_SIN_1006157|Gene_SIN_1006157|transcript|SIN_1006157|Coding||c.-43_-42delTC|||||42|,-GA|intergenic_region|MODIFIER|Gene_SIN_1006157-Gene_SIN_1006158|Gene_SIN_1006157-Gene_SIN_1006158|intergenic_region|Gene_SIN_
SIN_1004703	c.74delC	p.Ala25fs	LG7	7722086	D1	*	-C	36	homo	frameshift_variant	HIGH	,-C	3.91591	9.66631	1.30362	Up	9.55297e-13	AMERL_ARATH Uncharacterized protein At2g38710 OS=Arabidopsis thaliana GN=At2g38710 PE=2 SV=1	*;ANN=-C|frameshift_variant|HIGH|Gene_SIN_1004703|Gene_SIN_1004703|transcript|SIN_1004703|Coding|1/5|c.74delC|p.Ala25fs|74/684|74/684|25/227||,-C|downstream_gene_variant|MODIFIER|Gene_SIN_1004702|Gene_SIN_1004702|transcript|SIN_1004702|Coding||c.*1184delC|||||1184|,-C|downstream_gene_variant|MODIFIER|Gene_SIN_1004704|Gene_SIN_1004704|transcript|SIN_1004704|Coding||c.*4217delG|||||4217|;LOF=(Gene_…
SIN_1004703	c.*1004_*1005delTT		LG7	7725955	D2	*	#NAME?	38	homo	downstream_gene_variant	MODIFIER	,-TT	3.91591	9.66631	1.30362	Up	9.55297e-13	AMERL_ARATH Uncharacterized protein At2g38710 OS=Arabidopsis thaliana GN=At2g38710 PE=2 SV=1	*;ANN=-TT|downstream_gene_variant|MODIFIER|Gene_SIN_1004703|Gene_SIN_1004703|transcript|SIN_1004703|Coding||c.*1004_*1005delTT|||||1004|,-TT|downstream_gene_variant|MODIFIER|Gene_SIN_1004704|Gene_SIN_1004704|transcript|SIN_1004704|Coding||c.*347_*348delAA|||||348|,-TT|intragenic_variant|MODIFIER|Gene_SIN_1004704|Gene_SIN_1004704|gene_variant|Gene_SIN_1004704|||n.7725956_7725955delAA||||||
SIN_1004711	c.1742+95_1742+96insG		LG7	7772580	I1	.	G	39	homo	intron_variant	MODIFIER		2.0094	0.255645	-2.97455	Down	2.07601e-23	Y4849_ARATH Uncharacterized protein At4g18490 OS=Arabidopsis thaliana GN=At4g18490 PE=2 SV=2	-;ANN=G|intron_variant|MODIFIER|Gene_SIN_1004711|Gene_SIN_1004711|transcript|SIN_1004711|Coding|7/9|c.1742+95_1742+96insG||||||
SIN_1009152	c.-3310_-3309insT		LG7	8772172	I1	.	T	37	hete	upstream_gene_variant	MODIFIER	,T	3.17687	1.50572	-1.07715	Down	6.90083e-11	Y5241_ARATH Probable receptor-like protein kinase At5g24010 OS=Arabidopsis thaliana GN=At5g24010 PE=1 SV=1	*;ANN=T|upstream_gene_variant|MODIFIER|Gene_SIN_1009152|Gene_SIN_1009152|transcript|SIN_1009152|Coding||c.-3310_-3309insT|||||3309|,T|downstream_gene_variant|MODIFIER|Gene_SIN_1009150|Gene_SIN_1009150|transcript|SIN_1009150|Coding||c.*2090_*2091insT|||||2091|,T|downstream_gene_variant|MODIFIER|Gene_SIN_1009151|Gene_SIN_1009151|transcript|SIN_1009151|Coding||c.*24_*25insA|||||24|,T|intergenic_regi…
SIN_1009152	c.1653_1654insC	p.Ser552fs	LG7	8777134	I1	.	C	37	homo	frameshift_variant	HIGH	,C	3.17687	1.50572	-1.07715	Down	6.90083e-11	Y5241_ARATH Probable receptor-like protein kinase At5g24010 OS=Arabidopsis thaliana GN=At5g24010 PE=1 SV=1	+;ANN=C|frameshift_variant|HIGH|Gene_SIN_1009152|Gene_SIN_1009152|transcript|SIN_1009152|Coding|1/2|c.1653_1654insC|p.Ser552fs|1654/2334|1654/2334|552/777||,C|upstream_gene_variant|MODIFIER|Gene_SIN_1009151|Gene_SIN_1009151|transcript|SIN_1009151|Coding||
SIN_1019787	c.950-3_950-2delCA		LG8	2050356	D2	*	#NAME?	31	hete	splice_acceptor_variant&splice_region_variant&intron_variant	HIGH	,-TG	4.84536	1.19334	-2.0216	Down	2.99317e-20	ARAE3_ARATH Probable UDP-arabinose 4-epimerase 3 OS=Arabidopsis thaliana GN=At4g20460 PE=2 SV=3	*;ANN=-TG|splice_acceptor_variant&splice_region_variant&intron_variant|HIGH|Gene_SIN_1019787|Gene_SIN_1019787|transcript|SIN_1019787|Coding|8/8|c.950-3_950-2delCA||||||,-TG|downstream_gene_variant|MODIFIER|Gene_SIN_1019786|Gene_SIN_1019786|transcript|SIN_1019786|Coding||c.*1719_*1720delTG|||||1719|;LOF=(Gene_SIN_1019787|Gene_SIN_1019787|1|1.00)
SIN_1026994	c.*4106_*4111delAGAAAA		LG8	8499552	D6	*	#NAME?	36	hete	downstream_gene_variant	MODIFIER	,-TTTTCT	41.8941	170.083	2.02142	Up	0	NQR_ARATH NADPH:quinone oxidoreductase OS=Arabidopsis thaliana GN=NQR PE=1 SV=1	+;ANN=-TTTTCT|downstream_gene_variant|MODIFIER|Gene_SIN_1026994|Gene_SIN_1026994|transcript|SIN_1026994|Coding||c.*4106_*4111delAGAAAA|||||4111|,-TTTTCT|intron_variant|MODIFIER|Gene_SIN_1026995|Gene_SIN_1026995|transcript|SIN_1026995|Coding|1/3|c.281-228_
SIN_1026641	c.750-2delA		LG8	11304130	D1	*	#NAME?	0	homo	splice_acceptor_variant&intron_variant	HIGH	;LOF=(Gene_SIN_1026641	8.66164	3.63928	-1.25099	Down	1.32301e-18	PGLR2_PLAAC Exopolygalacturonase (Fragment) OS=Platanus acerifolia GN=plaa2 PE=1 SV=1	*;ANN=-A|splice_acceptor_variant&intron_variant|HIGH|Gene_SIN_1026641|Gene_SIN_1026641|transcript|SIN_1026641|Coding|2/3|c.750-2delA||||||;LOF=(Gene_SIN_1026641|Gene_SIN_1026641|1|1.00)
SIN_1026434	c.-1824_-1823delAT		LG8	13224085	D2	*	#NAME?	35	hete	upstream_gene_variant	MODIFIER	,-AT	4.58209	11.4581	1.32228	Up	5.67073e-16	NA	-;ANN=-AT|upstream_gene_variant|MODIFIER|Gene_SIN_1026434|Gene_SIN_1026434|transcript|SIN_1026434|Coding||c.-1824_-1823delAT|||||1823|,-AT|intron_variant|MODIFIER|Gene_SIN_1026433|Gene_SIN_1026433|transcript|SIN_1026433|Coding|3/4|c.433-113_433-112delAT||
SIN_1023169	c.*3888_*3890delAAT		LG8	19050458	D3	*	#NAME?	38	hete	downstream_gene_variant	MODIFIER	,-AAT	6.68052	14.6726	1.13509	Up	1.48451e-19	NA	+;ANN=-AAT|downstream_gene_variant|MODIFIER|Gene_SIN_1023169|Gene_SIN_1023169|transcript|SIN_1023169|Coding||c.*3888_*3890delAAT|||||3888|,-AAT|downstream_gene_variant|MODIFIER|Gene_SIN_1023170|Gene_SIN_1023170|transcript|SIN_1023170|Coding||c.*81_*83delA
SIN_1014879	c.1048-2_1048-1insA		LG8	19564733	I1	.	T	38	homo	splice_acceptor_variant&intron_variant	HIGH	;LOF=(Gene_SIN_1014879	11.2683	2.79754	-2.01004	Down	1.03643e-46	Y5713_ARATH PI-PLC X domain-containing protein At5g67130 OS=Arabidopsis thaliana GN=At5g67130 PE=1 SV=1	-;ANN=T|splice_acceptor_variant&intron_variant|HIGH|Gene_SIN_1014879|Gene_SIN_1014879|transcript|SIN_1014879|Coding|7/7|c.1048-2_1048-1insA||||||;LOF=(Gene_SIN_1014879|Gene_SIN_1014879|1|1.00)
SIN_1010719	c.1151-28_1151-27insT		LG9	1626458	I1	.	A	37	hete	intron_variant	MODIFIER		5.9065	2.72145	-1.11793	Down	5.59206e-14	COPD_ARATH Coatomer subunit delta OS=Arabidopsis thaliana GN=At5g05010 PE=1 SV=2	-;ANN=A|intron_variant|MODIFIER|Gene_SIN_1010719|Gene_SIN_1010719|transcript|SIN_1010719|Coding|5/8|c.1151-28_1151-27insT||||||
SIN_1008339	c.698+1delG		LG9	11402113	D1	*	-C	34	homo	splice_donor_variant&intron_variant	HIGH	;LOF=(Gene_SIN_1008339	8.09787	3.51198	-1.20526	Down	6.6578e-15	MARH1_MOUSE E3 ubiquitin-protein ligase MARCH1 OS=Mus musculus GN=March1 PE=1 SV=2	-;ANN=-C|splice_donor_variant&intron_variant|HIGH|Gene_SIN_1008339|Gene_SIN_1008339|transcript|SIN_1008339|Coding|5/6|c.698+1delG||||||;LOF=(Gene_SIN_1008339|Gene_SIN_1008339|1|1.00)
SIN_1008290	c.*245_*246insAT		LG9	12376276	I2	.	AT	35	hete	downstream_gene_variant	MODIFIER	,AT	70.6118	32.0345	-1.14028	Down	2.28842e-158	C78AB_ORYSJ Cytochrome P450 78A11 OS=Oryza sativa subsp. japonica GN=CYP78A11 PE=1 SV=2	+;ANN=AT|downstream_gene_variant|MODIFIER|Gene_SIN_1008290|Gene_SIN_1008290|transcript|SIN_1008290|Coding||c.*245_*246insAT|||||245|,AT|downstream_gene_variant|MODIFIER|Gene_SIN_1008289|Gene_SIN_1008289|transcript|SIN_1008289|Coding||c.*3149_*3150insAT|||
SIN_1002610	c.*2461_*2462insGA		scaffold00128	67343	I2	.	GA	35	homo	downstream_gene_variant	MODIFIER	,GA	29.3375	68.3898	1.22104	Up	2.48106e-72	EF106_ARATH Ethylene-responsive transcription factor ERF106 OS=Arabidopsis thaliana GN=ERF106 PE=2 SV=1	-;ANN=GA|downstream_gene_variant|MODIFIER|Gene_SIN_1002610|Gene_SIN_1002610|transcript|SIN_1002610|Coding||c.*2461_*2462insGA|||||2462|,GA|downstream_gene_variant|MODIFIER|Gene_SIN_1002611|Gene_SIN_1002611|transcript|SIN_1002611|Coding||c.*1293_*1294insTC
