# Supplementary material for: Comparative transcriptome profiling of the fertile and sterile flower buds of a dominant genic male sterile line in sesame (Sesamum indicum L.)
Source: BMC Plant Biol. 2016 Nov 10;16:250. doi: 10.1186/s12870-016-0934-x (PMC5105256; doi:10.1186/s12870-016-0934-x)
Supplement: Additional file 4: Table S5. — 86 DEGs with InDels detected in sterile buds. (XLSX 37 kb) [file 12870_2016_934_MOESM4_ESM.xlsx]

## Sheet: Sheet1
Table S5 86 DEGs with InDels detected in sterile buds
GENE	LOC	proteinAA	#CHROM	POS	ID	REF	ALT	QUAL	FILTER	variant	type	LOF	DGMS-F1-RPKM	DGMS-S1-RPKM	log2 Ratio(DGMS-S1/DGMS-F1)	Up-Down-Regulation(DGMS-S1/DGMS-F1)	FDR	swissprot	INFO
SIN_1021653	c.-3115_-3114delAT		LG1	963854	D2	*	#NAME?	38	hete	upstream_gene_variant	MODIFIER	,-AT	37.4399	133.064	1.82947	Up	1.90782e-67	NA	*;ANN=-AT|upstream_gene_variant|MODIFIER|Gene_SIN_1021653|Gene_SIN_1021653|transcript|SIN_1021653|Coding||c.-3115_-3114delAT|||||3115|,-AT|downstream_gene_variant|MODIFIER|Gene_SIN_1021654|Gene_SIN_1021654|transcript|SIN_1021654|Coding||c.*258_*259delAT|||||259|,-AT|intergenic_region|MODIFIER|Gene_SIN_1021655-Gene_SIN_1021654|Gene_SIN_1021655-Gene_SIN_1021654|intergenic_region|Gene_SIN_1021655-Ge…
SIN_1017941	c.*3845_*3846insAA		LG1	8092421	I2	.	AA	31	hete	downstream_gene_variant	MODIFIER	,AA	9.65451	20.5887	1.09258	Up	7.47071e-18	NA	-;ANN=AA|downstream_gene_variant|MODIFIER|Gene_SIN_1017941|Gene_SIN_1017941|transcript|SIN_1017941|Coding||c.*3845_*3846insAA|||||3846|,AA|downstream_gene_variant|MODIFIER|Gene_SIN_1017942|Gene_SIN_1017942|transcript|SIN_1017942|Coding||c.*2501_*2502insTT
SIN_1013713	c.-1618_-1617delTT		LG1	9653097	D2	*	#NAME?	39	homo	upstream_gene_variant	MODIFIER	,-TT	2.59808	0.877025	-1.56676	Down	2.40332e-21	HFM1_HUMAN Probable ATP-dependent DNA helicase HFM1 OS=Homo sapiens GN=HFM1 PE=1 SV=2	+;ANN=-TT|upstream_gene_variant|MODIFIER|Gene_SIN_1013713|Gene_SIN_1013713|transcript|SIN_1013713|Coding||c.-1618_-1617delTT|||||1618|,-TT|downstream_gene_variant|MODIFIER|Gene_SIN_1013714|Gene_SIN_1013714|transcript|SIN_1013714|Coding||c.*181_*182delTT||
SIN_1013651	c.163+2_163+3delTA		LG1	10156766	D2	*	#NAME?	34	homo	splice_donor_variant&splice_region_variant&intron_variant	HIGH	,-TA	7.33171	3.34244	-1.13325	Down	2.33516e-07	NA	-;ANN=-TA|splice_donor_variant&splice_region_variant&intron_variant|HIGH|Gene_SIN_1013651|Gene_SIN_1013651|transcript|SIN_1013651|Coding|2/4|c.163+2_163+3delTA||||||,-TA|upstream_gene_variant|MODIFIER|Gene_SIN_1013650|Gene_SIN_1013650|transcript|SIN_10136
SIN_1009455	c.-29_-28insAG		LG1	11115996	I2	.	CT	33	hete	upstream_gene_variant	MODIFIER	,CT	21.0504	98.5441	2.22692	Up	0	DDPS6_ARATH Dehydrodolichyl diphosphate synthase 6 OS=Arabidopsis thaliana GN=At2g17570 PE=2 SV=2	-;ANN=CT|upstream_gene_variant|MODIFIER|Gene_SIN_1009455|Gene_SIN_1009455|transcript|SIN_1009455|Coding||c.-29_-28insAG|||||29|,CT|downstream_gene_variant|MODIFIER|Gene_SIN_1009454|Gene_SIN_1009454|transcript|SIN_1009454|Coding||c.*4504_*4505insCT|||||450
SIN_1010915	c.855dupT	p.Pro286fs	LG1	13711043	I1	.	T	37	homo	frameshift_variant	HIGH	INFO_REALIGN_3_PRIME,T	0.112378	2.07204	4.20462	Up	1.24779e-38	R1B14_SOLDE Putative late blight resistance protein homolog R1B-14 OS=Solanum demissum GN=R1B-14 PE=3 SV=1	+;ANN=T|frameshift_variant|HIGH|Gene_SIN_1010915|Gene_SIN_1010915|transcript|SIN_1010915|Coding|2/2|c.855dupT|p.Pro286fs|856/2616|856/2616|286/871||INFO_REALIGN_3_PRIME,T|upstream_gene_variant|MODIFIER|Gene_SIN_1010916|Gene_SIN_1010916|transcript|SIN_1010
SIN_1013944	c.-318delA		LG1	16903561	D1	*	#NAME?	35	homo	upstream_gene_variant	MODIFIER	,-A	2.27193	4.6511	1.03365	Up	2.19621e-05	CRR15_ARATH Cysteine-rich repeat secretory protein 15 OS=Arabidopsis thaliana GN=CRRSP15 PE=2 SV=1	*;ANN=-A|upstream_gene_variant|MODIFIER|Gene_SIN_1013944|Gene_SIN_1013944|transcript|SIN_1013944|Coding||c.-318delA|||||318|,-A|downstream_gene_variant|MODIFIER|Gene_SIN_1013943|Gene_SIN_1013943|transcript|SIN_1013943|Coding||c.*3388delA|||||3388|,-A|downstream_gene_variant|MODIFIER|Gene_SIN_1013945|Gene_SIN_1013945|transcript|SIN_1013945|Coding||c.*2608delT|||||2608|,-A|intergenic_region|MODIFIE…
SIN_1009976	c.*659_*660insGA		LG10	81358	I2	.	GA	33	homo	downstream_gene_variant	MODIFIER	,GA	5.77165	0.910263	-2.66463	Down	1.19404e-29	DMC1_SOYBN Meiotic recombination protein DMC1 homolog OS=Glycine max PE=2 SV=1	+;ANN=GA|downstream_gene_variant|MODIFIER|Gene_SIN_1009976|Gene_SIN_1009976|transcript|SIN_1009976|Coding||c.*659_*660insGA|||||660|,GA|downstream_gene_variant|MODIFIER|Gene_SIN_1009977|Gene_SIN_1009977|transcript|SIN_1009977|Coding||c.*187_*188insTC|||||
SIN_1009976	c.*1572_*1573insA		LG10	82271	I1	.	A	37	homo	downstream_gene_variant	MODIFIER	,A	5.77165	0.910263	-2.66463	Down	1.19404e-29	DMC1_SOYBN Meiotic recombination protein DMC1 homolog OS=Glycine max PE=2 SV=1	-;ANN=A|downstream_gene_variant|MODIFIER|Gene_SIN_1009976|Gene_SIN_1009976|transcript|SIN_1009976|Coding||c.*1572_*1573insA|||||1573|,A|downstream_gene_variant|MODIFIER|Gene_SIN_1009978|Gene_SIN_1009978|transcript|SIN_1009978|Coding||c.*2894_*2895insT||||
SIN_1010051	c.-2459delT		LG10	536555	D1	*	#NAME?	33	hete	upstream_gene_variant	MODIFIER	,-T	3.34515	0.996743	-1.74678	Down	6.94488e-15	STP8_ARATH Sugar transport protein 8 OS=Arabidopsis thaliana GN=STP8 PE=2 SV=2	*;ANN=-T|upstream_gene_variant|MODIFIER|Gene_SIN_1010051|Gene_SIN_1010051|transcript|SIN_1010051|Coding||c.-2459delT|||||2459|,-T|downstream_gene_variant|MODIFIER|Gene_SIN_1010049|Gene_SIN_1010049|transcript|SIN_1010049|Coding||c.*4912delT|||||4912|,-T|downstream_gene_variant|MODIFIER|Gene_SIN_1010050|Gene_SIN_1010050|transcript|SIN_1010050|Coding||c.*135delT|||||135|,-T|intergenic_region|MODIFIE…
SIN_1002555	c.-4659_-4658delCA		LG10	2120099	D2	*	#NAME?	40	homo	upstream_gene_variant	MODIFIER	,-TG	21.9083	46.2684	1.07855	Up	1.91715e-61	PGIP_VITVI Polygalacturonase inhibitor OS=Vitis vinifera GN=pgip PE=1 SV=1	-;ANN=-TG|upstream_gene_variant|MODIFIER|Gene_SIN_1002555|Gene_SIN_1002555|transcript|SIN_1002555|Coding||c.-4659_-4658delCA|||||4658|,-TG|upstream_gene_variant|MODIFIER|Gene_SIN_1002554|Gene_SIN_1002554|transcript|SIN_1002554|Coding||c.-2648_-2647delCA||
SIN_1026146	c.427-6_427-4delTCC		LG10	15251805	D3	*	#NAME?	35	homo	splice_region_variant&intron_variant	LOW	,-GGA	0.317493	10.2341	5.01051	Up	1.41438e-140	XYNA_THEMA Endo-1,4-beta-xylanase A OS=Thermotoga maritima GN=xynA PE=1 SV=1	*;ANN=-GGA|splice_region_variant&intron_variant|LOW|Gene_SIN_1026146|Gene_SIN_1026146|transcript|SIN_1026146|Coding|3/7|c.427-6_427-4delTCC||||||,-GGA|upstream_gene_variant|MODIFIER|Gene_SIN_1026145|Gene_SIN_1026145|transcript|SIN_1026145|Coding||c.-4879_-4877delTCC|||||4877|,-GGA|upstream_gene_variant|MODIFIER|Gene_SIN_1026147|Gene_SIN_1026147|transcript|SIN_1026147|Coding||c.-3762_-3760delGGA||…
SIN_1005738	c.*2058_*2059delAT		LG11	304220	D2	*	#NAME?	40	hete	downstream_gene_variant	MODIFIER	,-AT	10.0262	4.17785	-1.26294	Down	2.15099e-13	NA	-;ANN=-AT|downstream_gene_variant|MODIFIER|Gene_SIN_1005738|Gene_SIN_1005738|transcript|SIN_1005738|Coding||c.*2058_*2059delAT|||||2058|,-AT|intron_variant|MODIFIER|Gene_SIN_1005737|Gene_SIN_1005737|transcript|SIN_1005737|Coding|5/6|c.316-165_316-164delAT
SIN_1024782	c.*2349_*2350delTT		LG11	8317419	D2	*	#NAME?	38	hete	downstream_gene_variant	MODIFIER	,-TT	33.5151	14.8913	-1.17034	Down	8.26967e-11	AGP22_ARATH Arabinogalactan peptide 22 OS=Arabidopsis thaliana GN=AGP22 PE=3 SV=1	-;ANN=-TT|downstream_gene_variant|MODIFIER|Gene_SIN_1024782|Gene_SIN_1024782|transcript|SIN_1024782|Coding||c.*2349_*2350delTT|||||2349|,-TT|downstream_gene_variant|MODIFIER|Gene_SIN_1024781|Gene_SIN_1024781|transcript|SIN_1024781|Coding||c.*430_*431delAA
SIN_1011184	c.-4728delA		LG11	14155301	D1	*	#NAME?	38	homo	upstream_gene_variant	MODIFIER	,-T	9.74748	4.37285	-1.15645	Down	2.56189e-19	NEP1_NEPGR Aspartic proteinase nepenthesin-1 OS=Nepenthes gracilis GN=nep1 PE=1 SV=1	-;ANN=-T|upstream_gene_variant|MODIFIER|Gene_SIN_1011184|Gene_SIN_1011184|transcript|SIN_1011184|Coding||c.-4728delA|||||4728|,-T|upstream_gene_variant|MODIFIER|Gene_SIN_1011183|Gene_SIN_1011183|transcript|SIN_1011183|Coding||c.-138delA|||||138|,-T|upstre
SIN_1011023	c.385-2delA		LG11	15043238	D1	*	#NAME?	36	hete	splice_acceptor_variant&intron_variant	HIGH	,-T	2.08672	4.31387	1.04775	Up	1.36133e-09	WRK33_ARATH Probable WRKY transcription factor 33 OS=Arabidopsis thaliana GN=WRKY33 PE=1 SV=2	-;ANN=-T|splice_acceptor_variant&intron_variant|HIGH|Gene_SIN_1011023|Gene_SIN_1011023|transcript|SIN_1011023|Coding|2/4|c.385-2delA||||||,-T|upstream_gene_variant|MODIFIER|Gene_SIN_1011025|Gene_SIN_1011025|transcript|SIN_1011025|Coding||c.-4931delA|||||4
SIN_1004631	c.-4663delC		LG13	2202824	D1	*	#NAME?	38	homo	upstream_gene_variant	MODIFIER	,-G	12.4535	2.41052	-2.36914	Down	1.53108e-49	C3H14_ARATH Zinc finger CCCH domain-containing protein 14 OS=Arabidopsis thaliana GN=At1g66810 PE=2 SV=1	-;ANN=-G|upstream_gene_variant|MODIFIER|Gene_SIN_1004631|Gene_SIN_1004631|transcript|SIN_1004631|Coding||c.-4663delC|||||4663|,-G|downstream_gene_variant|MODIFIER|Gene_SIN_1004632|Gene_SIN_1004632|transcript|SIN_1004632|Coding||c.*3386delC|||||3386|,-G|in
SIN_1019334	c.-1755_-1752delTTTG		LG14	3020719	D4	*	#NAME?	37	hete	upstream_gene_variant	MODIFIER	,-TTTG	0.893034	3.00645	1.75128	Up	8.11524e-09	WRK28_ARATH Probable WRKY transcription factor 28 OS=Arabidopsis thaliana GN=WRKY28 PE=2 SV=1	-;ANN=-TTTG|upstream_gene_variant|MODIFIER|Gene_SIN_1019334|Gene_SIN_1019334|transcript|SIN_1019334|Coding||c.-1755_-1752delTTTG|||||1755|,-TTTG|intergenic_region|MODIFIER|Gene_SIN_1019333-Gene_SIN_1019334|Gene_SIN_1019333-Gene_SIN_1019334|intergenic_regi
SIN_1008041	c.-4704_-4703insTTT		LG15	1164005	I3	.	AAA	35	hete	upstream_gene_variant	MODIFIER	,AAA	12.7471	3.7531	-1.76401	Down	1.15366e-18	LAML_ARATH Lamin-like protein OS=Arabidopsis thaliana GN=At5g15350 PE=1 SV=1	+;ANN=AAA|upstream_gene_variant|MODIFIER|Gene_SIN_1008041|Gene_SIN_1008041|transcript|SIN_1008041|Coding||c.-4704_-4703insTTT|||||4704|,AAA|upstream_gene_variant|MODIFIER|Gene_SIN_1008042|Gene_SIN_1008042|transcript|SIN_1008042|Coding||c.-1525_-1524insTTT
SIN_1004219	c.264-4_264-3insGTAA		LG15	1489188	I4	.	TTAC	37	homo	splice_region_variant&intron_variant	LOW	,TTAC	0.275152	22.7223	6.36774	Up	1.92752e-163	MYB15_ANTMA Myb-related protein 315 OS=Antirrhinum majus GN=MYB315 PE=2 SV=1	-;ANN=TTAC|splice_region_variant&intron_variant|LOW|Gene_SIN_1004219|Gene_SIN_1004219|transcript|SIN_1004219|Coding|2/2|c.264-4_264-3insGTAA||||||,TTAC|upstream_gene_variant|MODIFIER|Gene_SIN_1004220|Gene_SIN_1004220|transcript|SIN_1004220|Coding||c.-2412
SIN_1025700	c.318_319insCTGGAA	p.Val106_Ala107insLeuGlu	LG15	4040482	I6	.	TTCCAG	37	homo	inframe_insertion	MODERATE	,TTCCAG	4.39346	2.18954	-1.00473	Down	2.78939e-07	SCL32_ARATH Scarecrow-like protein 32 OS=Arabidopsis thaliana GN=SCL32 PE=2 SV=1	+;ANN=TTCCAG|inframe_insertion|MODERATE|Gene_SIN_1025700|Gene_SIN_1025700|transcript|SIN_1025700|Coding|1/1|c.318_319insCTGGAA|p.Val106_Ala107insLeuGlu|318/1197|318/1197|106/398||,TTCCAG|downstream_gene_variant|MODIFIER|Gene_SIN_1025699|Gene_SIN_1025699|t
SIN_1025190	c.1151_1151+1insCG	p.Gly385fs	LG15	8723244	I2	.	CG	37	hete	frameshift_variant&splice_region_variant	HIGH	;LOF=(Gene_SIN_1025190	0.001	1.08649	10.0855	Up	3.00587e-14	SCP18_ARATH Serine carboxypeptidase-like 18 OS=Arabidopsis thaliana GN=SCPL18 PE=2 SV=2	+;ANN=CG|frameshift_variant&splice_region_variant|HIGH|Gene_SIN_1025190|Gene_SIN_1025190|transcript|SIN_1025190|Coding|11/14|c.1151_1151+1insCG|p.Gly385fs|1151/1398|1151/1398|384/465||;LOF=(Gene_SIN_1025190|Gene_SIN_1025190|1|1.00)
SIN_1025183	c.*28_*29insCTT		LG15	8861334	I3	.	CTT	35	hete	downstream_gene_variant	MODIFIER	,CTT	35.4066	178.034	2.33006	Up	6.01882e-290	NA	*;ANN=CTT|downstream_gene_variant|MODIFIER|Gene_SIN_1025183|Gene_SIN_1025183|transcript|SIN_1025183|Coding||c.*28_*29insCTT|||||29|,CTT|intergenic_region|MODIFIER|Gene_SIN_1025183-Gene_SIN_1025182|Gene_SIN_1025183-Gene_SIN_1025182|intergenic_region|Gene_SIN_1025183-Gene_SIN_1025182|||n.8861333_8861334insCTT||||||
SIN_1016897	c.326_327insAAAGC	p.Ala110fs	LG16	1431480	I5	.	CAAAG	39	homo	frameshift_variant	HIGH	INFO_REALIGN_3_PRIME,CAAAG	6.3827	17.4588	1.45172	Up	1.0678e-13	KIC_ARATH Calcium-binding protein KIC OS=Arabidopsis thaliana GN=KIC PE=1 SV=2	+;ANN=CAAAG|frameshift_variant|HIGH|Gene_SIN_1016897|Gene_SIN_1016897|transcript|SIN_1016897|Coding|1/1|c.326_327insAAAGC|p.Ala110fs|327/348|327/348|109/115||INFO_REALIGN_3_PRIME,CAAAG|upstream_gene_variant|MODIFIER|Gene_SIN_1016896|Gene_SIN_1016896|trans
SIN_1007229	c.*415_*416insA		LG16	3269222	I1	.	A	37	hete	downstream_gene_variant	MODIFIER	,A	10.0403	4.52758	-1.149	Down	5.31499e-41	AGO16_ORYSJ Protein argonaute 16 OS=Oryza sativa subsp. japonica GN=AGO16 PE=2 SV=2	+;ANN=A|downstream_gene_variant|MODIFIER|Gene_SIN_1007229|Gene_SIN_1007229|transcript|SIN_1007229|Coding||c.*415_*416insA|||||416|,A|intergenic_region|MODIFIER|Gene_SIN_1007229-Gene_SIN_1007230|Gene_SIN_1007229-Gene_SIN_1007230|intergenic_region|Gene_SIN_
SIN_1007234	c.-824delT		LG16	3324077	D1	*	#NAME?	37	hete	upstream_gene_variant	MODIFIER	,-A	4.54766	1.7144	-1.40742	Down	6.53808e-08	RTNLH_ARATH Reticulon-like protein B8 OS=Arabidopsis thaliana GN=RTNLB8 PE=1 SV=1	+;ANN=-A|upstream_gene_variant|MODIFIER|Gene_SIN_1007234|Gene_SIN_1007234|transcript|SIN_1007234|Coding||c.-824delT|||||824|,-A|intergenic_region|MODIFIER|Gene_SIN_1007234-Gene_SIN_1007235|Gene_SIN_1007234-Gene_SIN_1007235|intergenic_region|Gene_SIN_10072
SIN_1017245	c.435dupA	p.Leu146fs	LG2	332099	I1	.	A	34	hete	frameshift_variant	HIGH	INFO_REALIGN_3_PRIME;LOF=(Gene_SIN_1017245	0.0423663	0.482858	3.51061	Up	2.62259e-05	F3PH_ARATH Flavonoid 3'-monooxygenase OS=Arabidopsis thaliana GN=CYP75B1 PE=1 SV=1	-;ANN=A|frameshift_variant|HIGH|Gene_SIN_1017245|Gene_SIN_1017245|transcript|SIN_1017245|Coding|1/2|c.435dupA|p.Leu146fs|436/1542|436/1542|146/513||INFO_REALIGN_3_PRIME;LOF=(Gene_SIN_1017245|Gene_SIN_1017245|1|1.00)
SIN_1013325	c.507_507+1insTTTGAAGAT		LG2	4454260	I9	.	TTTGAAGAT	37	homo	splice_donor_variant&intron_variant	HIGH	;LOF=(Gene_SIN_1013325	6.14926	14.9042	1.27723	Up	1.44985e-60	AB22G_ARATH ABC transporter G family member 22 OS=Arabidopsis thaliana GN=ABCG22 PE=1 SV=1	*;ANN=TTTGAAGAT|splice_donor_variant&intron_variant|HIGH|Gene_SIN_1013325|Gene_SIN_1013325|transcript|SIN_1013325|Coding|2/9|c.507_507+1insTTTGAAGAT||||||;LOF=(Gene_SIN_1013325|Gene_SIN_1013325|1|1.00)
SIN_1023979	c.-1598_-1595delTTTT		LG2	7980199	D4	*	#NAME?	32	hete	upstream_gene_variant	MODIFIER	,-TTTT	22.1698	8.73147	-1.3443	Down	1.88993e-11	NA	-;ANN=-TTTT|upstream_gene_variant|MODIFIER|Gene_SIN_1023979|Gene_SIN_1023979|transcript|SIN_1023979|Coding||c.-1598_-1595delTTTT|||||1598|,-TTTT|intergenic_region|MODIFIER|Gene_SIN_1023980-Gene_SIN_1023979|Gene_SIN_1023980-Gene_SIN_1023979|intergenic_regi
SIN_1018350	c.889_890insT	p.Thr297fs	LG2	16018166	I1	.	A	29	hete	frameshift_variant	HIGH	;LOF=(Gene_SIN_1018350	11.1824	29.3057	1.38995	Up	1.68683e-58	IPT_HUMLU Adenylate isopentenyltransferase OS=Humulus lupulus PE=1 SV=1	-;ANN=A|frameshift_variant|HIGH|Gene_SIN_1018350|Gene_SIN_1018350|transcript|SIN_1018350|Coding|1/1|c.889_890insT|p.Thr297fs|889/999|889/999|297/332||;LOF=(Gene_SIN_1018350|Gene_SIN_1018350|1|1.00)
SIN_1018081	c.-4237_-4236insT		LG2	17864104	I1	.	T	30	hete	upstream_gene_variant	MODIFIER	,T	15.2561	6.34902	-1.26478	Down	1.53294e-14	NA	-;ANN=T|upstream_gene_variant|MODIFIER|Gene_SIN_1018081|Gene_SIN_1018081|transcript|SIN_1018081|Coding||c.-4237_-4236insT|||||4236|,T|downstream_gene_variant|MODIFIER|Gene_SIN_1018084|Gene_SIN_1018084|transcript|SIN_1018084|Coding||c.*2925_*2926insT|||||2
SIN_1016286	c.*234delA		LG3	1209538	D1	*	#NAME?	37	homo	downstream_gene_variant	MODIFIER	,-T	0.057762	0.763658	3.72473	Up	2.86957e-06	AAE_RAUSE Acetylajmalan esterase OS=Rauvolfia serpentina GN=AAE PE=1 SV=1	-;ANN=-T|downstream_gene_variant|MODIFIER|Gene_SIN_1016286|Gene_SIN_1016286|transcript|SIN_1016286|Coding||c.*234delA|||||234|,-T|intergenic_region|MODIFIER|Gene_SIN_1016285-Gene_SIN_1016286|Gene_SIN_1016285-Gene_SIN_1016286|intergenic_region|Gene_SIN_101
SIN_1020326	c.523+2_523+3insC		LG3	4951068	I1	.	C	40	homo	splice_region_variant&intron_variant	LOW		5.3699	1.89354	-1.50381	Down	3.05815e-14	RDH14_HUMAN Retinol dehydrogenase 14 OS=Homo sapiens GN=RDH14 PE=1 SV=1	-;ANN=C|splice_region_variant&intron_variant|LOW|Gene_SIN_1020326|Gene_SIN_1020326|transcript|SIN_1020326|Coding|3/7|c.523+2_523+3insC||||||
SIN_1010436	c.-1148_-1147insA		LG3	9194945	I1	.	T	0	homo	upstream_gene_variant	MODIFIER	,T	1.52096	0.352197	-2.11053	Down	2.31642e-08	DRG2_HUMAN Developmentally-regulated GTP-binding protein 2 OS=Homo sapiens GN=DRG2 PE=1 SV=1	+;ANN=T|upstream_gene_variant|MODIFIER|Gene_SIN_1010436|Gene_SIN_1010436|transcript|SIN_1010436|Coding||c.-1148_-1147insA|||||1148|,T|downstream_gene_variant|MODIFIER|Gene_SIN_1010437|Gene_SIN_1010437|transcript|SIN_1010437|Coding||c.*239_*240insA|||||239
SIN_1017523	c.-1795_-1794insAA		LG3	9731772	I2	.	AA	33	homo	upstream_gene_variant	MODIFIER	,AA	1.45887	0.605603	-1.26841	Down	5.71871e-08	GLR27_ARATH Glutamate receptor 2.7 OS=Arabidopsis thaliana GN=GLR2.7 PE=2 SV=3	-;ANN=AA|upstream_gene_variant|MODIFIER|Gene_SIN_1017523|Gene_SIN_1017523|transcript|SIN_1017523|Coding||c.-1795_-1794insAA|||||1794|,AA|downstream_gene_variant|MODIFIER|Gene_SIN_1017524|Gene_SIN_1017524|transcript|SIN_1017524|Coding||c.*124_*125insAA||||
SIN_1017434	c.487-299delT		LG3	10611882	D1	*	#NAME?	34	homo	intron_variant	MODIFIER		11.5831	4.73747	-1.28984	Down	2.95094e-21	NA	-;ANN=-T|intron_variant|MODIFIER|Gene_SIN_1017434|Gene_SIN_1017434|transcript|SIN_1017434|Coding|2/6|c.487-299delT||||||
SIN_1017423	c.*676delC		LG3	10765265	D1	*	-C	28	homo	downstream_gene_variant	MODIFIER	,-C	240.331	81.9475	-1.55225	Down	1.97034e-94	TOM5_ARATH Mitochondrial import receptor subunit TOM5 homolog OS=Arabidopsis thaliana GN=TOM5 PE=1 SV=3	-;ANN=-C|downstream_gene_variant|MODIFIER|Gene_SIN_1017423|Gene_SIN_1017423|transcript|SIN_1017423|Coding||c.*676delC|||||676|,-C|intergenic_region|MODIFIER|Gene_SIN_1017423-Gene_SIN_1017422|Gene_SIN_1017423-Gene_SIN_1017422|intergenic_region|Gene_SIN_101
SIN_1017318	c.564-4_564-3insT		LG3	11871968	I1	.	T	0	homo	splice_region_variant&intron_variant	LOW	,T	1.58014	3.96202	1.32618	Up	1.43295e-10	LHT1_ARATH Lysine histidine transporter 1 OS=Arabidopsis thaliana GN=LHT1 PE=1 SV=1	*;ANN=T|splice_region_variant&intron_variant|LOW|Gene_SIN_1017318|Gene_SIN_1017318|transcript|SIN_1017318|Coding|2/6|c.564-4_564-3insT||||||,T|upstream_gene_variant|MODIFIER|Gene_SIN_1017317|Gene_SIN_1017317|transcript|SIN_1017317|Coding||c.-4199_-4198insT|||||4198|,T|downstream_gene_variant|MODIFIER|Gene_SIN_1017319|Gene_SIN_1017319|transcript|SIN_1017319|Coding||c.*4701_*4702insT|||||4702|
SIN_1022131	c.465+1_465+2insA		LG3	12327902	I1	.	A	38	homo	splice_donor_variant&intron_variant	HIGH	;LOF=(Gene_SIN_1022131	0.622179	1.81532	1.54482	Up	2.29601e-05	DHI1L_XENTR Hydroxysteroid 11-beta-dehydrogenase 1-like protein OS=Xenopus tropicalis GN=hsd11b1l PE=2 SV=1	-;ANN=A|splice_donor_variant&intron_variant|HIGH|Gene_SIN_1022131|Gene_SIN_1022131|transcript|SIN_1022131|Coding|3/5|c.465+1_465+2insA||||||;LOF=(Gene_SIN_1022131|Gene_SIN_1022131|1|1.00)
SIN_1022121	c.190+317_190+318insT		LG3	12423816	I1	.	T	40	hete	intron_variant	MODIFIER		3.12233	1.09495	-1.51176	Down	0.000693295	NA	+;ANN=T|intron_variant|MODIFIER|Gene_SIN_1022121|Gene_SIN_1022121|transcript|SIN_1022121|Coding|2/2|c.190+317_190+318insT||||||
SIN_1021845	c.-716_-715insT		LG3	14878215	I1	.	A	34	hete	upstream_gene_variant	MODIFIER	,A	68.0189	32.469	-1.06687	Down	1.07094e-23	NA	-;ANN=A|upstream_gene_variant|MODIFIER|Gene_SIN_1021845|Gene_SIN_1021845|transcript|SIN_1021845|Coding||c.-716_-715insT|||||716|,A|intergenic_region|MODIFIER|Gene_SIN_1021845-Gene_SIN_1021844|Gene_SIN_1021845-Gene_SIN_1021844|intergenic_region|Gene_SIN_10
SIN_1015941	c.727-107_727-106delCA		LG3	18523519	D2	*	#NAME?	34	hete	intron_variant	MODIFIER		26.4963	12.5439	-1.0788	Down	4.72866e-44	S35A4_XENTR Probable UDP-sugar transporter protein SLC35A4 OS=Xenopus tropicalis GN=slc35a4 PE=2 SV=1	-;ANN=-CA|intron_variant|MODIFIER|Gene_SIN_1015941|Gene_SIN_1015941|transcript|SIN_1015941|Coding|8/13|c.727-107_727-106delCA||||||
SIN_1009051	c.-518_-517delTG		LG3	23706733	D2	*	#NAME?	38	homo	upstream_gene_variant	MODIFIER	,-CA	0.303009	1.28929	2.08915	Up	3.50289e-08	ESYT2_MOUSE Extended synaptotagmin-2 OS=Mus musculus GN=Esyt2 PE=1 SV=1	-;ANN=-CA|upstream_gene_variant|MODIFIER|Gene_SIN_1009051|Gene_SIN_1009051|transcript|SIN_1009051|Coding||c.-518_-517delTG|||||517|,-CA|upstream_gene_variant|MODIFIER|Gene_SIN_1009050|Gene_SIN_1009050|transcript|SIN_1009050|Coding||c.-2890_-2889delCA|||||
SIN_1008904	c.*4743_*4744insAAGAA		LG3	24568881	I5	.	AAGAA	37	homo	downstream_gene_variant	MODIFIER	,AAGAA	0.587414	0.114769	-2.35564	Down	0.000103143	ARFQ_ARATH Auxin response factor 17 OS=Arabidopsis thaliana GN=ARF17 PE=2 SV=1	+;ANN=AAGAA|downstream_gene_variant|MODIFIER|Gene_SIN_1008904|Gene_SIN_1008904|transcript|SIN_1008904|Coding||c.*4743_*4744insAAGAA|||||4744|,AAGAA|downstream_gene_variant|MODIFIER|Gene_SIN_1008903|Gene_SIN_1008903|transcript|SIN_1008903|Coding||c.*1513_*
SIN_1008862	c.-2126delG		LG3	24805752	D1	*	#NAME?	34	homo	upstream_gene_variant	MODIFIER	,-G	44.7503	22.1385	-1.01534	Down	3.32479e-17	NA	*;ANN=-G|upstream_gene_variant|MODIFIER|Gene_SIN_1008862|Gene_SIN_1008862|transcript|SIN_1008862|Coding||c.-2126delG|||||2126|,-G|upstream_gene_variant|MODIFIER|Gene_SIN_1008861|Gene_SIN_1008861|transcript|SIN_1008861|Coding||c.-4798delG|||||4798|,-G|downstream_gene_variant|MODIFIER|Gene_SIN_1008864|Gene_SIN_1008864|transcript|SIN_1008864|Coding||c.*3870delG|||||3870|,-G|intron_variant|MODIFIER|G…
SIN_1018732	c.-745delA		LG4	3464974	D1	*	#NAME?	39	homo	upstream_gene_variant	MODIFIER	,-T	16.0003	4.23737	-1.91685	Down	7.3771e-26	OLEE1_BETPN Olee1-like protein OS=Betula pendula PE=2 SV=1	+;ANN=-T|upstream_gene_variant|MODIFIER|Gene_SIN_1018732|Gene_SIN_1018732|transcript|SIN_1018732|Coding||c.-745delA|||||745|,-T|intergenic_region|MODIFIER|Gene_SIN_1018732-Gene_SIN_1018733|Gene_SIN_1018732-Gene_SIN_1018733|intergenic_region|Gene_SIN_10187
SIN_1016504	c.1278+2_1278+3delTA		LG4	9679815	D2	*	#NAME?	37	homo	splice_donor_variant&splice_region_variant&intron_variant	HIGH	,-TA	0.0494915	0.496378	3.32618	Up	0.000133915	Y1154_ARATH Probable serine/threonine-protein kinase At1g01540 OS=Arabidopsis thaliana GN=At1g01540 PE=1 SV=2	*;ANN=-TA|splice_donor_variant&splice_region_variant&intron_variant|HIGH|Gene_SIN_1016504|Gene_SIN_1016504|transcript|SIN_1016504|Coding|6/6|c.1278+2_1278+3delTA||||||,-TA|downstream_gene_variant|MODIFIER|Gene_SIN_1016503|Gene_SIN_1016503|transcript|SIN_1016503|Coding||c.*2574_*2575delTA|||||2574|,-TA|downstream_gene_variant|MODIFIER|Gene_SIN_1016505|Gene_SIN_1016505|transcript|SIN_1016505|Coding…
SIN_1007162	c.430-2_430-1insT		LG4	15150141	I1	.	T	0	homo	splice_acceptor_variant&intron_variant	HIGH	,T	2.87786	14.2323	2.3061	Up	2.14047e-139	BGAL_BRAOL Beta-galactosidase OS=Brassica oleracea PE=2 SV=1	-;ANN=T|splice_acceptor_variant&intron_variant|HIGH|Gene_SIN_1007162|Gene_SIN_1007162|transcript|SIN_1007162|Coding|3/16|c.430-2_430-1insT||||||,T|downstream_gene_variant|MODIFIER|Gene_SIN_1007163|Gene_SIN_1007163|transcript|SIN_1007163|Coding||c.*3786_*3
SIN_1007649	c.886-2_886-1insT		LG5	3266075	I1	.	T	0	hete	splice_acceptor_variant&intron_variant	HIGH	;LOF=(Gene_SIN_1007649	7.53221	20.8615	1.4697	Up	8.89351e-99	BGAL_MALDO Beta-galactosidase OS=Malus domestica PE=1 SV=1	*;ANN=T|splice_acceptor_variant&intron_variant|HIGH|Gene_SIN_1007649|Gene_SIN_1007649|transcript|SIN_1007649|Coding|8/17|c.886-2_886-1insT||||||;LOF=(Gene_SIN_1007649|Gene_SIN_1007649|1|1.00)
SIN_1007548	c.-684_-683delGT		LG5	4100733	D2	*	#NAME?	34	homo	upstream_gene_variant	MODIFIER	,-GT	7.4856	1.1789	-2.66668	Down	5.34183e-18	ARG7_VIGRR Indole-3-acetic acid-induced protein ARG7 OS=Vigna radiata var. radiata GN=ARG7 PE=2 SV=1	-;ANN=-GT|upstream_gene_variant|MODIFIER|Gene_SIN_1007548|Gene_SIN_1007548|transcript|SIN_1007548|Coding||c.-684_-683delGT|||||684|,-GT|upstream_gene_variant|MODIFIER|Gene_SIN_1007547|Gene_SIN_1007547|transcript|SIN_1007547|Coding||c.-4912_-4911delGT|||||
SIN_1007536	c.-85delA		LG5	4210708	D1	*	#NAME?	40	homo	upstream_gene_variant	MODIFIER	,-T	0.442158	1.5622	1.82095	Up	5.48957e-09	PME13_ARATH Probable pectinesterase/pectinesterase inhibitor 13 OS=Arabidopsis thaliana GN=PME13 PE=2 SV=2	-;ANN=-T|upstream_gene_variant|MODIFIER|Gene_SIN_1007536|Gene_SIN_1007536|transcript|SIN_1007536|Coding||c.-85delA|||||85|,-T|downstream_gene_variant|MODIFIER|Gene_SIN_1007535|Gene_SIN_1007535|transcript|SIN_1007535|Coding||c.*2119delA|||||2119|,-T|interg
SIN_1013430	c.*1102_*1103insT		LG5	4757304	I1	.	A	39	hete	downstream_gene_variant	MODIFIER	,A	13.8736	5.20396	-1.41466	Down	1.47207e-11	PROF2_OLEEU Profilin-2 OS=Olea europaea GN=PRO2 PE=1 SV=1	+;ANN=A|downstream_gene_variant|MODIFIER|Gene_SIN_1013430|Gene_SIN_1013430|transcript|SIN_1013430|Coding||c.*1102_*1103insT|||||1102|,A|intergenic_region|MODIFIER|Gene_SIN_1013429-Gene_SIN_1013430|Gene_SIN_1013429-Gene_SIN_1013430|intergenic_region|Gene_S
SIN_1013486	c.3223-360delA		LG5	5326724	D1	*	#NAME?	30	homo	intron_variant	MODIFIER		0.750906	0.320004	-1.23054	Down	5.53886e-06	PUB13_ARATH U-box domain-containing protein 13 OS=Arabidopsis thaliana GN=PUB13 PE=1 SV=1	*;ANN=-A|intron_variant|MODIFIER|Gene_SIN_1013486|Gene_SIN_1013486|transcript|SIN_1013486|Coding|8/12|c.3223-360delA||||||
SIN_1012683	c.-185_-184insT		LG6	19340864	I1	.	T	31	hete	upstream_gene_variant	MODIFIER	,T	1.64972	0.300835	-2.45518	Down	0.000181155	CML17_ARATH Probable calcium-binding protein CML17 OS=Arabidopsis thaliana GN=CML17 PE=2 SV=1	-;ANN=T|upstream_gene_variant|MODIFIER|Gene_SIN_1012683|Gene_SIN_1012683|transcript|SIN_1012683|Coding||c.-185_-184insT|||||184|,T|intragenic_variant|MODIFIER|Gene_SIN_1012683|Gene_SIN_1012683|gene_variant|Gene_SIN_1012683|||n.19340863_19340864insT||||||
SIN_1012729	c.81_86delCGCCTT	p.Phe27_Ala28del	LG6	19917833	D6	*	#NAME?	30	hete	disruptive_inframe_deletion	MODERATE	INFO_REALIGN_3_PRIME,-CGCCTT	1.68638	3.64345	1.11138	Up	1.64022e-05	NA	*;ANN=-CGCCTT|disruptive_inframe_deletion|MODERATE|Gene_SIN_1012729|Gene_SIN_1012729|transcript|SIN_1012729|Coding|1/1|c.81_86delCGCCTT|p.Phe27_Ala28del|81/891|81/891|27/296||INFO_REALIGN_3_PRIME,-CGCCTT|downstream_gene_variant|MODIFIER|Gene_SIN_1012728|Gene_SIN_1012728|transcript|SIN_1012728|Coding||c.*1950_*1955delCGCCTT|||||1950|WARNING_TRANSCRIPT_NO_START_CODON
SIN_1012849	c.-202_-201insATGGC		LG6	20964464	I5	.	GCCAT	34	hete	upstream_gene_variant	MODIFIER	,GCCAT	1.04482	6.11698	2.54956	Up	6.329e-17	LEA34_GOSHI Late embryogenesis abundant protein D-34 OS=Gossypium hirsutum PE=4 SV=1	*;ANN=GCCAT|upstream_gene_variant|MODIFIER|Gene_SIN_1012849|Gene_SIN_1012849|transcript|SIN_1012849|Coding||c.-202_-201insATGGC|||||202|,GCCAT|downstream_gene_variant|MODIFIER|Gene_SIN_1012848|Gene_SIN_1012848|transcript|SIN_1012848|Coding||c.*2438_*2439insGCCAT|||||2439|WARNING_TRANSCRIPT_NO_START_CODON,GCCAT|intergenic_region|MODIFIER|Gene_SIN_1012849-Gene_SIN_1012850|Gene_SIN_1012849-Gene_SIN_…
SIN_1022411	c.436_440delCCAAC	p.Pro146fs	LG6	23029759	D5	*	#NAME?	35	homo	frameshift_variant	HIGH	INFO_REALIGN_3_PRIME,-CCAAC	2.48657	5.83974	1.23175	Up	2.96316e-09	BRU1_SOYBN Brassinosteroid-regulated protein BRU1 OS=Glycine max PE=2 SV=1	*;ANN=-CCAAC|frameshift_variant|HIGH|Gene_SIN_1022411|Gene_SIN_1022411|transcript|SIN_1022411|Coding|2/3|c.436_440delCCAAC|p.Pro146fs|436/867|436/867|146/288||INFO_REALIGN_3_PRIME,-CCAAC|upstream_gene_variant|MODIFIER|Gene_SIN_1022412|Gene_SIN_1022412|transcript|SIN_1022412|Coding||c.-4661_-4657delGTTGG|||||4657|;LOF=(Gene_SIN_1022411|Gene_SIN_1022411|1|1.00)
SIN_1022297	c.*968_*971delCATA		LG6	23912987	D4	*	#NAME?	37	hete	downstream_gene_variant	MODIFIER	,-TATG	0.838366	2.19645	1.38952	Up	3.1039e-14	PXL2_ARATH Leucine-rich repeat receptor-like protein kinase PXL2 OS=Arabidopsis thaliana GN=PXL2 PE=2 SV=1	*;ANN=-TATG|downstream_gene_variant|MODIFIER|Gene_SIN_1022297|Gene_SIN_1022297|transcript|SIN_1022297|Coding||c.*968_*971delCATA|||||971|,-TATG|intragenic_variant|MODIFIER|Gene_SIN_1022297|Gene_SIN_1022297|gene_variant|Gene_SIN_1022297|||n.23912990_23912987delCATA||||||
SIN_1005818	c.597_599delAAG	p.Arg200del	LG7	2290421	D3	*	#NAME?	35	hete	disruptive_inframe_deletion	MODERATE	INFO_REALIGN_3_PRIME	12.8338	4.57145	-1.48922	Down	1.02507e-25	HMGB9_ARATH High mobility group B protein 9 OS=Arabidopsis thaliana GN=HMGB9 PE=2 SV=1	*;ANN=-AGA|disruptive_inframe_deletion|MODERATE|Gene_SIN_1005818|Gene_SIN_1005818|transcript|SIN_1005818|Coding|4/5|c.597_599delAAG|p.Arg200del|597/873|597/873|199/290||INFO_REALIGN_3_PRIME
SIN_1002347	c.*1750_*1751insGT		LG7	2944201	I2	.	AC	29	hete	downstream_gene_variant	MODIFIER	,AC	20.5665	6.89414	-1.57685	Down	1.13048e-11	NA	*;ANN=AC|downstream_gene_variant|MODIFIER|Gene_SIN_1002347|Gene_SIN_1002347|transcript|SIN_1002347|Coding||c.*1750_*1751insGT|||||1750|,AC|intragenic_variant|MODIFIER|Gene_SIN_1002347|Gene_SIN_1002347|gene_variant|Gene_SIN_1002347|||n.2944201_2944200insGT||||||
SIN_1011643	c.*2123_*2124insA		LG7	4208533	I1	.	A	37	homo	downstream_gene_variant	MODIFIER	,A	0.933773	2.10439	1.17226	Up	6.8128e-07	Y4885_ARATH Probable LRR receptor-like serine/threonine-protein kinase At4g08850 OS=Arabidopsis thaliana GN=At4g08850 PE=1 SV=3	+;ANN=A|downstream_gene_variant|MODIFIER|Gene_SIN_1011643|Gene_SIN_1011643|transcript|SIN_1011643|Coding||c.*2123_*2124insA|||||2124|,A|intergenic_region|MODIFIER|Gene_SIN_1011643-Gene_SIN_1011644|Gene_SIN_1011643-Gene_SIN_1011644|intergenic_region|Gene_S
SIN_1011643	c.*2591_*2594delCATG		LG7	4209000	D4	*	#NAME?	33	homo	downstream_gene_variant	MODIFIER	,-CATG	0.933773	2.10439	1.17226	Up	6.8128e-07	Y4885_ARATH Probable LRR receptor-like serine/threonine-protein kinase At4g08850 OS=Arabidopsis thaliana GN=At4g08850 PE=1 SV=3	*;ANN=-CATG|downstream_gene_variant|MODIFIER|Gene_SIN_1011643|Gene_SIN_1011643|transcript|SIN_1011643|Coding||c.*2591_*2594delCATG|||||2591|,-CATG|intergenic_region|MODIFIER|Gene_SIN_1011643-Gene_SIN_1011644|Gene_SIN_1011643-Gene_SIN_1011644|intergenic_region|Gene_SIN_1011643-Gene_SIN_1011644|||n.4209000_4209003delCATG||||||
SIN_1006187	c.*15_*20delTTTTTG		LG7	6036234	D6	*	#NAME?	35	hete	downstream_gene_variant	MODIFIER	,-TTTTTG	1.56863	4.54312	1.53418	Up	0.000121436	NA	*;ANN=-TTTTTG|downstream_gene_variant|MODIFIER|Gene_SIN_1006187|Gene_SIN_1006187|transcript|SIN_1006187|Coding||c.*15_*20delTTTTTG|||||15|,-TTTTTG|intergenic_region|MODIFIER|Gene_SIN_1006187-Gene_SIN_1006188|Gene_SIN_1006187-Gene_SIN_1006188|intergenic_region|Gene_SIN_1006187-Gene_SIN_1006188|||n.6036234_6036239delTTTTTG||||||
SIN_1004703	c.-52_-51delAA		LG7	7721961	D2	*	#NAME?	35	homo	upstream_gene_variant	MODIFIER	,-AA	3.91591	9.66631	1.30362	Up	9.55297e-13	AMERL_ARATH Uncharacterized protein At2g38710 OS=Arabidopsis thaliana GN=At2g38710 PE=2 SV=1	+;ANN=-AA|upstream_gene_variant|MODIFIER|Gene_SIN_1004703|Gene_SIN_1004703|transcript|SIN_1004703|Coding||c.-52_-51delAA|||||52|,-AA|downstream_gene_variant|MODIFIER|Gene_SIN_1004702|Gene_SIN_1004702|transcript|SIN_1004702|Coding||c.*1059_*1060delAA|||||1
SIN_1009270	c.-3227_-3226insTT		LG7	9554755	I2	.	AA	37	hete	upstream_gene_variant	MODIFIER	,AA	2.69001	1.34314	-1.002	Down	0.000279075	VIPI_SCHPO Protein vip1 OS=Schizosaccharomyces pombe (strain ATCC 38366 / 972) GN=vip1 PE=1 SV=1	*;ANN=AA|upstream_gene_variant|MODIFIER|Gene_SIN_1009270|Gene_SIN_1009270|transcript|SIN_1009270|Coding||c.-3227_-3226insTT|||||3227|,AA|intron_variant|MODIFIER|Gene_SIN_1009271|Gene_SIN_1009271|transcript|SIN_1009271|Coding|1/1|c.241-83_241-82insTT||||||
SIN_1009285	c.-1036_-1035insA		LG7	9618206	I1	.	A	39	homo	upstream_gene_variant	MODIFIER	,A	3.49496	7.59887	1.12051	Up	3.40077e-06	NCS_THLFG S-norcoclaurine synthase OS=Thalictrum flavum subsp. glaucum PE=1 SV=1	-;ANN=A|upstream_gene_variant|MODIFIER|Gene_SIN_1009285|Gene_SIN_1009285|transcript|SIN_1009285|Coding||c.-1036_-1035insA|||||1035|,A|downstream_gene_variant|MODIFIER|Gene_SIN_1009284|Gene_SIN_1009284|transcript|SIN_1009284|Coding||c.*4011_*4012insA|||||4
SIN_1008625	c.-123delC		LG7	11497637	D1	*	#NAME?	31	hete	upstream_gene_variant	MODIFIER	,-G	0.101568	4.66743	5.5221	Up	2.13594e-123	IP5PC_ARATH Type I inositol-1,4,5-trisphosphate 5-phosphatase 12 OS=Arabidopsis thaliana GN=5PTASE12 PE=1 SV=1	-;ANN=-G|upstream_gene_variant|MODIFIER|Gene_SIN_1008625|Gene_SIN_1008625|transcript|SIN_1008625|Coding||c.-123delC|||||123|,-G|downstream_gene_variant|MODIFIER|Gene_SIN_1008624|Gene_SIN_1008624|transcript|SIN_1008624|Coding||c.*1828delC|||||1828|,-G|inte
SIN_1019888	c.-2092delC		LG8	2931781	D1	*	-C	0	homo	upstream_gene_variant	MODIFIER	,-C	17.226	5.48238	-1.65171	Down	6.68389e-10	NA	+;ANN=-C|upstream_gene_variant|MODIFIER|Gene_SIN_1019888|Gene_SIN_1019888|transcript|SIN_1019888|Coding||c.-2092delC|||||2092|,-C|upstream_gene_variant|MODIFIER|Gene_SIN_1019889|Gene_SIN_1019889|transcript|SIN_1019889|Coding||c.-4291delC|||||4291|,-C|intr
SIN_1027041	c.-40_-39insA		LG8	8184932	I1	.	T	31	hete	upstream_gene_variant	MODIFIER	,T	0.158565	1.01203	2.67411	Up	0.000877165	TMVRN_NICGU TMV resistance protein N OS=Nicotiana glutinosa GN=N PE=1 SV=1	-;ANN=T|upstream_gene_variant|MODIFIER|Gene_SIN_1027041|Gene_SIN_1027041|transcript|SIN_1027041|Coding||c.-40_-39insA|||||40|,T|upstream_gene_variant|MODIFIER|Gene_SIN_1027040|Gene_SIN_1027040|transcript|SIN_1027040|Coding||c.-3778_-3777insT|||||3777|,T|d
SIN_1026500	c.-2032_-2031delGA		LG8	12560917	D2	*	#NAME?	34	hete	upstream_gene_variant	MODIFIER	,-GA	6.34206	13.1003	1.04657	Up	1.39771e-10	CAMT_POPKI Caffeoyl-CoA O-methyltransferase OS=Populus kitakamiensis PE=2 SV=1	-;ANN=-GA|upstream_gene_variant|MODIFIER|Gene_SIN_1026500|Gene_SIN_1026500|transcript|SIN_1026500|Coding||c.-2032_-2031delGA|||||2032|,-GA|intergenic_region|MODIFIER|Gene_SIN_1026501-Gene_SIN_1026500|Gene_SIN_1026501-Gene_SIN_1026500|intergenic_region|Gen
SIN_1022929	c.416+3delC		LG8	17519971	D1	*	#NAME?	0	homo	splice_region_variant&intron_variant	LOW	,-G	19.7653	47.1167	1.25326	Up	1.12955e-196	AKT2_ARATH Potassium channel AKT2/3 OS=Arabidopsis thaliana GN=AKT2 PE=1 SV=1	+;ANN=-G|splice_region_variant&intron_variant|LOW|Gene_SIN_1022929|Gene_SIN_1022929|transcript|SIN_1022929|Coding|2/10|c.416+3delC||||||,-G|downstream_gene_variant|MODIFIER|Gene_SIN_1022930|Gene_SIN_1022930|transcript|SIN_1022930|Coding||c.*3607delC|||||3
SIN_1010540	c.-4367_-4366insAT		LG9	548899	I2	.	AT	39	hete	upstream_gene_variant	MODIFIER	,AT	5.84691	2.24577	-1.38046	Down	2.51111e-17	C94A1_VICSA Cytochrome P450 94A1 OS=Vicia sativa GN=CYP94A1 PE=2 SV=2	+;ANN=AT|upstream_gene_variant|MODIFIER|Gene_SIN_1010540|Gene_SIN_1010540|transcript|SIN_1010540|Coding||c.-4367_-4366insAT|||||4367|,AT|downstream_gene_variant|MODIFIER|Gene_SIN_1010541|Gene_SIN_1010541|transcript|SIN_1010541|Coding||c.*1133_*1134insAT||
SIN_1010639	c.1219-3_1219-2insTTGGAAGCC		LG9	1176713	I9	.	GGCTTCCAA	34	hete	splice_region_variant&intron_variant	LOW	,GGCTTCCAA	0.698613	3.75973	2.42806	Up	5.33804e-31	GLUA_DICDI Lysosomal beta glucosidase OS=Dictyostelium discoideum GN=gluA PE=1 SV=2	*;ANN=GGCTTCCAA|splice_region_variant&intron_variant|LOW|Gene_SIN_1010639|Gene_SIN_1010639|transcript|SIN_1010639|Coding|7/8|c.1219-3_1219-2insTTGGAAGCC||||||,GGCTTCCAA|upstream_gene_variant|MODIFIER|Gene_SIN_1010638|Gene_SIN_1010638|transcript|SIN_1010638|Coding||c.-2833_-2832insTTGGAAGCC|||||2833|,GGCTTCCAA|downstream_gene_variant|MODIFIER|Gene_SIN_1010640|Gene_SIN_1010640|transcript|SIN_101064…
SIN_1010740	c.-2362_-2361insG		LG9	1779952	I1	.	G	37	hete	upstream_gene_variant	MODIFIER	,G	33.193	5.87943	-2.49713	Down	6.35556e-92	ASOL_TOBAC L-ascorbate oxidase homolog OS=Nicotiana tabacum PE=2 SV=1	-;ANN=G|upstream_gene_variant|MODIFIER|Gene_SIN_1010740|Gene_SIN_1010740|transcript|SIN_1010740|Coding||c.-2362_-2361insG|||||2361|,G|upstream_gene_variant|MODIFIER|Gene_SIN_1010741|Gene_SIN_1010741|transcript|SIN_1010741|Coding||c.-3015_-3014insG|||||301
SIN_1024330	c.-129_-126delTCTC		LG9	3952568	D4	*	#NAME?	35	homo	upstream_gene_variant	MODIFIER	,-GAGA	0.418775	4.26376	3.34788	Up	2.00343e-12	NA	-;ANN=-GAGA|upstream_gene_variant|MODIFIER|Gene_SIN_1024330|Gene_SIN_1024330|transcript|SIN_1024330|Coding||c.-129_-126delTCTC|||||126|,-GAGA|intergenic_region|MODIFIER|Gene_SIN_1024330-Gene_SIN_1024329|Gene_SIN_1024330-Gene_SIN_1024329|intergenic_region|
SIN_1024171	c.*4609_*4610insT		LG9	5106525	I1	.	T	37	homo	downstream_gene_variant	MODIFIER	,T	5.04293	2.50801	-1.00772	Down	6.80075e-08	RA51B_ARATH DNA repair protein RAD51 homolog 2 OS=Arabidopsis thaliana GN=RAD51B PE=2 SV=2	-;ANN=T|downstream_gene_variant|MODIFIER|Gene_SIN_1024171|Gene_SIN_1024171|transcript|SIN_1024171|Coding||c.*4609_*4610insT|||||4610|,T|intergenic_region|MODIFIER|Gene_SIN_1024171-Gene_SIN_1024170|Gene_SIN_1024171-Gene_SIN_1024170|intergenic_region|Gene_S
SIN_1024026	c.271_271+1insC		LG9	6507739	I1	.	C	39	homo	splice_donor_variant&intron_variant	HIGH	,C	0.582389	2.86283	2.29739	Up	2.43746e-15	NAC2_ARATH NAC domain-containing protein 2 OS=Arabidopsis thaliana GN=NAC002 PE=2 SV=2	-;ANN=C|splice_donor_variant&intron_variant|HIGH|Gene_SIN_1024026|Gene_SIN_1024026|transcript|SIN_1024026|Coding|1/2|c.271_271+1insC||||||,C|upstream_gene_variant|MODIFIER|Gene_SIN_1024025|Gene_SIN_1024025|transcript|SIN_1024025|Coding||c.-3411_-3410insC|
SIN_1015172	c.*216delT		LG9	6917294	D1	*	#NAME?	37	hete	downstream_gene_variant	MODIFIER	,-T	48.3893	463.827	3.26082	Up	0	CSN2_ARATH COP9 signalosome complex subunit 2 OS=Arabidopsis thaliana GN=CSN2 PE=1 SV=1	-;ANN=-T|downstream_gene_variant|MODIFIER|Gene_SIN_1015172|Gene_SIN_1015172|transcript|SIN_1015172|Coding||c.*216delT|||||216|,-T|downstream_gene_variant|MODIFIER|Gene_SIN_1015171|Gene_SIN_1015171|transcript|SIN_1015171|Coding||c.*2273delA|||||2273|,-T|do
SIN_1015045	c.-4042_-4041insAAGAAAAAA		LG9	7834374	I9	.	TTTTTTCTT	35	homo	upstream_gene_variant	MODIFIER	,TTTTTTCTT	27.2793	54.9062	1.00916	Up	5.40001e-55	CCME_AROAE Cytochrome c-type biogenesis protein CcmE OS=Aromatoleum aromaticum (strain EbN1) GN=ccmE PE=3 SV=1	-;ANN=TTTTTTCTT|upstream_gene_variant|MODIFIER|Gene_SIN_1015045|Gene_SIN_1015045|transcript|SIN_1015045|Coding||c.-4042_-4041insAAGAAAAAA|||||4042|,TTTTTTCTT|downstream_gene_variant|MODIFIER|Gene_SIN_1015044|Gene_SIN_1015044|transcript|SIN_1015044|Coding|
SIN_1014984	c.-4018_-4017insG		LG9	8519580	I1	.	C	39	hete	upstream_gene_variant	MODIFIER	,C	2.66329	5.42802	1.02722	Up	0.000898998	NA	+;ANN=C|upstream_gene_variant|MODIFIER|Gene_SIN_1014984|Gene_SIN_1014984|transcript|SIN_1014984|Coding||c.-4018_-4017insG|||||4018|,C|upstream_gene_variant|MODIFIER|Gene_SIN_1014983|Gene_SIN_1014983|transcript|SIN_1014983|Coding||c.-40_-39insC|||||39|,C|u
SIN_1002610	c.*196_*197insACA		scaffold00128	65078	I3	.	ACA	36	hete	downstream_gene_variant	MODIFIER	,ACA	29.3375	68.3898	1.22104	Up	2.48106e-72	EF106_ARATH Ethylene-responsive transcription factor ERF106 OS=Arabidopsis thaliana GN=ERF106 PE=2 SV=1	-;ANN=ACA|downstream_gene_variant|MODIFIER|Gene_SIN_1002610|Gene_SIN_1002610|transcript|SIN_1002610|Coding||c.*196_*197insACA|||||197|,ACA|downstream_gene_variant|MODIFIER|Gene_SIN_1002611|Gene_SIN_1002611|transcript|SIN_1002611|Coding||c.*3558_*3559insTG
SIN_1001683	c.952-1_952insA		scaffold00157	326961	I1	.	T	32	homo	splice_acceptor_variant&intron_variant	HIGH	,T	0.202885	1.95776	3.27048	Up	2.19033e-22	GLUA_DICDI Lysosomal beta glucosidase OS=Dictyostelium discoideum GN=gluA PE=1 SV=2	+;ANN=T|splice_acceptor_variant&intron_variant|HIGH|Gene_SIN_1001683|Gene_SIN_1001683|transcript|SIN_1001683|Coding|4/7|c.952-1_952insA||||||,T|upstream_gene_variant|MODIFIER|Gene_SIN_1001682|Gene_SIN_1001682|transcript|SIN_1001682|Coding||c.-4163_-4162in
SIN_1001508	c.-4356delA		scaffold00164	95354	D1	*	#NAME?	36	hete	upstream_gene_variant	MODIFIER	,-T	0.546685	1.66152	1.60372	Up	0.00072978	TGA21_TOBAC TGACG-sequence-specific DNA-binding protein TGA-2.1 OS=Nicotiana tabacum GN=TGA21 PE=1 SV=1	-;ANN=-T|upstream_gene_variant|MODIFIER|Gene_SIN_1001508|Gene_SIN_1001508|transcript|SIN_1001508|Coding||c.-4356delA|||||4356|,-T|upstream_gene_variant|MODIFIER|Gene_SIN_1001510|Gene_SIN_1001510|transcript|SIN_1001510|Coding||c.-2724delT|||||2724|,-T|down
SIN_1001459	c.*2437_*2438insAC		scaffold00165	72050	I2	.	GT	35	hete	downstream_gene_variant	MODIFIER	,GT	0.0233651	0.362164	3.95422	Up	0.000408412	GLYT3_ARATH Probable glycosyltransferase At5g03795 OS=Arabidopsis thaliana GN=At5g03795 PE=3 SV=2	-;ANN=GT|downstream_gene_variant|MODIFIER|Gene_SIN_1001459|Gene_SIN_1001459|transcript|SIN_1001459|Coding||c.*2437_*2438insAC|||||2437|,GT|intron_variant|MODIFIER|Gene_SIN_1001458|Gene_SIN_1001458|transcript|SIN_1001458|Coding|3/14|c.389-126_389-125insAC|
SIN_1001108	c.934-2_934-1insCC		scaffold00188	107826	I2	.	GG	31	homo	splice_acceptor_variant&intron_variant	HIGH	;LOF=(Gene_SIN_1001108	0.21537	4.32012	4.32618	Up	9.16234e-43	E13B_WHEAT Glucan endo-1,3-beta-glucosidase OS=Triticum aestivum GN=GLC1 PE=2 SV=1	*;ANN=GG|splice_acceptor_variant&intron_variant|HIGH|Gene_SIN_1001108|Gene_SIN_1001108|transcript|SIN_1001108|Coding|2/2|c.934-2_934-1insCC||||||;LOF=(Gene_SIN_1001108|Gene_SIN_1001108|1|1.00)
SIN_1001108	c.203_204insGTC	p.Leu68_Pro69insSer	scaffold00188	109337	I3	.	GAC	28	hete	disruptive_inframe_insertion	MODERATE		0.21537	4.32012	4.32618	Up	9.16234e-43	E13B_WHEAT Glucan endo-1,3-beta-glucosidase OS=Triticum aestivum GN=GLC1 PE=2 SV=1	*;ANN=GAC|disruptive_inframe_insertion|MODERATE|Gene_SIN_1001108|Gene_SIN_1001108|transcript|SIN_1001108|Coding|1/3|c.203_204insGTC|p.Leu68_Pro69insSer|203/1365|203/1365|68/454||
