# Supplementary material for: Comparative transcriptome profiling of the fertile and sterile flower buds of a dominant genic male sterile line in sesame (Sesamum indicum L.)
Source: BMC Plant Biol. 2016 Nov 10;16:250. doi: 10.1186/s12870-016-0934-x (PMC5105256; doi:10.1186/s12870-016-0934-x)
Supplement: Additional file 6: Table S7. — 77 InDels in 68 DEGs down-regulated in sterile buds. (XLSX 33 kb) [file 12870_2016_934_MOESM6_ESM.xlsx]

## Sheet: Sheet1
Table S7. 77 InDels in 68 DEGs down-regulated in sterile buds
gene_id	LOC	proteinAA	#CHROM	POS	ID	REF	ALT	QUAL	FILTER	variant	type	LOF	DGMS-F1-RPKM	DGMS-S1-RPKM	log2 Ratio(DGMS-S1/DGMS-F1)	Up-Down-Regulation(DGMS-S1/DGMS-F1)	FDR	swissprot	INFO
SIN_1024782	c.*2349_*2350delTT		LG11	8317419	D2	*	#NAME?	38	hete	downstream_gene_variant	MODIFIER	,-TT	33.5151	14.8913	-1.17034	Down	8.26967e-11	AGP22_ARATH Arabinogalactan peptide 22 OS=Arabidopsis thaliana GN=AGP22 PE=3 SV=1	-;ANN=-TT|downstream_gene_variant|MODIFIER|Gene_SIN_1024782|Gene_SIN_1024782|transcript|SIN_1024782|Coding||c.*2349_*2350delTT|||||2349|,-TT|downstream_gene_variant|MODIFIER|Gene_SIN_1024781|Gene_SIN_1024781|transcript|SIN_1024781|Coding||c.*430_*431delAA
SIN_1011184	c.-4728delA		LG11	14155301	D1	*	#NAME?	38	homo	upstream_gene_variant	MODIFIER	,-T	9.74748	4.37285	-1.15645	Down	2.56189e-19	NEP1_NEPGR Aspartic proteinase nepenthesin-1 OS=Nepenthes gracilis GN=nep1 PE=1 SV=1	-;ANN=-T|upstream_gene_variant|MODIFIER|Gene_SIN_1011184|Gene_SIN_1011184|transcript|SIN_1011184|Coding||c.-4728delA|||||4728|,-T|upstream_gene_variant|MODIFIER|Gene_SIN_1011183|Gene_SIN_1011183|transcript|SIN_1011183|Coding||c.-138delA|||||138|,-T|upstre
SIN_1013713	c.-1618_-1617delTT		LG1	9653097	D2	*	#NAME?	39	homo	upstream_gene_variant	MODIFIER	,-TT	2.59808	0.877025	-1.56676	Down	2.40332e-21	HFM1_HUMAN Probable ATP-dependent DNA helicase HFM1 OS=Homo sapiens GN=HFM1 PE=1 SV=2	+;ANN=-TT|upstream_gene_variant|MODIFIER|Gene_SIN_1013713|Gene_SIN_1013713|transcript|SIN_1013713|Coding||c.-1618_-1617delTT|||||1618|,-TT|downstream_gene_variant|MODIFIER|Gene_SIN_1013714|Gene_SIN_1013714|transcript|SIN_1013714|Coding||c.*181_*182delTT||
SIN_1008904	c.*4743_*4744insAAGAA		LG3	24568881	I5	.	AAGAA	37	homo	downstream_gene_variant	MODIFIER	,AAGAA	0.587414	0.114769	-2.35564	Down	0.000103143	ARFQ_ARATH Auxin response factor 17 OS=Arabidopsis thaliana GN=ARF17 PE=2 SV=1	+;ANN=AAGAA|downstream_gene_variant|MODIFIER|Gene_SIN_1008904|Gene_SIN_1008904|transcript|SIN_1008904|Coding||c.*4743_*4744insAAGAA|||||4744|,AAGAA|downstream_gene_variant|MODIFIER|Gene_SIN_1008903|Gene_SIN_1008903|transcript|SIN_1008903|Coding||c.*1513_*
SIN_1012683	c.-185_-184insT		LG6	19340864	I1	.	T	31	hete	upstream_gene_variant	MODIFIER	,T	1.64972	0.300835	-2.45518	Down	0.000181155	CML17_ARATH Probable calcium-binding protein CML17 OS=Arabidopsis thaliana GN=CML17 PE=2 SV=1	-;ANN=T|upstream_gene_variant|MODIFIER|Gene_SIN_1012683|Gene_SIN_1012683|transcript|SIN_1012683|Coding||c.-185_-184insT|||||184|,T|intragenic_variant|MODIFIER|Gene_SIN_1012683|Gene_SIN_1012683|gene_variant|Gene_SIN_1012683|||n.19340863_19340864insT||||||
SIN_1010719	c.1151-28_1151-27insT		LG9	1626458	I1	.	A	37	hete	intron_variant	MODIFIER		5.9065	2.72145	-1.11793	Down	5.59206e-14	COPD_ARATH Coatomer subunit delta OS=Arabidopsis thaliana GN=At5g05010 PE=1 SV=2	-;ANN=A|intron_variant|MODIFIER|Gene_SIN_1010719|Gene_SIN_1010719|transcript|SIN_1010719|Coding|5/8|c.1151-28_1151-27insT||||||
SIN_1008290	c.*245_*246insAT		LG9	12376276	I2	.	AT	35	hete	downstream_gene_variant	MODIFIER	,AT	70.6118	32.0345	-1.14028	Down	2.28842e-158	C78AB_ORYSJ Cytochrome P450 78A11 OS=Oryza sativa subsp. japonica GN=CYP78A11 PE=1 SV=2	+;ANN=AT|downstream_gene_variant|MODIFIER|Gene_SIN_1008290|Gene_SIN_1008290|transcript|SIN_1008290|Coding||c.*245_*246insAT|||||245|,AT|downstream_gene_variant|MODIFIER|Gene_SIN_1008289|Gene_SIN_1008289|transcript|SIN_1008289|Coding||c.*3149_*3150insAT|||
SIN_1010540	c.-4367_-4366insAT		LG9	548899	I2	.	AT	39	hete	upstream_gene_variant	MODIFIER	,AT	5.84691	2.24577	-1.38046	Down	2.51111e-17	C94A1_VICSA Cytochrome P450 94A1 OS=Vicia sativa GN=CYP94A1 PE=2 SV=2	+;ANN=AT|upstream_gene_variant|MODIFIER|Gene_SIN_1010540|Gene_SIN_1010540|transcript|SIN_1010540|Coding||c.-4367_-4366insAT|||||4367|,AT|downstream_gene_variant|MODIFIER|Gene_SIN_1010541|Gene_SIN_1010541|transcript|SIN_1010541|Coding||c.*1133_*1134insAT||
SIN_1010436	c.-1148_-1147insA		LG3	9194945	I1	.	T	0	homo	upstream_gene_variant	MODIFIER	,T	1.52096	0.352197	-2.11053	Down	2.31642e-08	DRG2_HUMAN Developmentally-regulated GTP-binding protein 2 OS=Homo sapiens GN=DRG2 PE=1 SV=1	+;ANN=T|upstream_gene_variant|MODIFIER|Gene_SIN_1010436|Gene_SIN_1010436|transcript|SIN_1010436|Coding||c.-1148_-1147insA|||||1148|,T|downstream_gene_variant|MODIFIER|Gene_SIN_1010437|Gene_SIN_1010437|transcript|SIN_1010437|Coding||c.*239_*240insA|||||239
SIN_1024171	c.*4609_*4610insT		LG9	5106525	I1	.	T	37	homo	downstream_gene_variant	MODIFIER	,T	5.04293	2.50801	-1.00772	Down	6.80075e-08	RA51B_ARATH DNA repair protein RAD51 homolog 2 OS=Arabidopsis thaliana GN=RAD51B PE=2 SV=2	-;ANN=T|downstream_gene_variant|MODIFIER|Gene_SIN_1024171|Gene_SIN_1024171|transcript|SIN_1024171|Coding||c.*4609_*4610insT|||||4610|,T|intergenic_region|MODIFIER|Gene_SIN_1024171-Gene_SIN_1024170|Gene_SIN_1024171-Gene_SIN_1024170|intergenic_region|Gene_S
SIN_1008339	c.698+1delG		LG9	11402113	D1	*	-C	34	homo	splice_donor_variant&intron_variant	HIGH	;LOF=(Gene_SIN_1008339	8.09787	3.51198	-1.20526	Down	6.6578e-15	MARH1_MOUSE E3 ubiquitin-protein ligase MARCH1 OS=Mus musculus GN=March1 PE=1 SV=2	-;ANN=-C|splice_donor_variant&intron_variant|HIGH|Gene_SIN_1008339|Gene_SIN_1008339|transcript|SIN_1008339|Coding|5/6|c.698+1delG||||||;LOF=(Gene_SIN_1008339|Gene_SIN_1008339|1|1.00)
SIN_1003167	c.*4662delT		LG14	53961	D1	*	#NAME?	35	hete	downstream_gene_variant	MODIFIER	,-T	11.8557	3.98749	-1.57203	Down	5.49968e-73	EF2_BETVU Elongation factor 2 OS=Beta vulgaris PE=2 SV=1	-;ANN=-T|downstream_gene_variant|MODIFIER|Gene_SIN_1003167|Gene_SIN_1003167|transcript|SIN_1003167|Coding||c.*4662delT|||||4662|,-T|intron_variant|MODIFIER|Gene_SIN_1003166|Gene_SIN_1003166|transcript|SIN_1003166|Coding|2/4|c.636+81delA||||||
SIN_1026641	c.750-2delA		LG8	11304130	D1	*	#NAME?	0	homo	splice_acceptor_variant&intron_variant	HIGH	;LOF=(Gene_SIN_1026641	8.66164	3.63928	-1.25099	Down	1.32301e-18	PGLR2_PLAAC Exopolygalacturonase (Fragment) OS=Platanus acerifolia GN=plaa2 PE=1 SV=1	*;ANN=-A|splice_acceptor_variant&intron_variant|HIGH|Gene_SIN_1026641|Gene_SIN_1026641|transcript|SIN_1026641|Coding|2/3|c.750-2delA||||||;LOF=(Gene_SIN_1026641|Gene_SIN_1026641|1|1.00)
SIN_1007773	c.-2529_-2526delAGTA		LG5	2461365	D4	*	#NAME?	31	hete	upstream_gene_variant	MODIFIER	,-TACT	4.78577	2.34374	-1.02994	Down	2.81909e-10	FB252_ARATH F-box protein At5g06550 OS=Arabidopsis thaliana GN=At5g06550 PE=2 SV=1	-;ANN=-TACT|upstream_gene_variant|MODIFIER|Gene_SIN_1007773|Gene_SIN_1007773|transcript|SIN_1007773|Coding||c.-2529_-2526delAGTA|||||2526|,-TACT|downstream_gene_variant|MODIFIER|Gene_SIN_1007774|Gene_SIN_1007774|transcript|SIN_1007774|Coding||c.*1272_*127
SIN_1010153	c.-844_-843insT		LG10	1168284	I1	.	A	40	hete	upstream_gene_variant	MODIFIER	,A	0.671515	0.131201	-2.35564	Down	0.000103155	FLRT_CITMA Flavanone 7-O-glucoside 2''-O-beta-L-rhamnosyltransferase OS=Citrus maxima GN=C12RT1 PE=1 SV=1	+;ANN=A|upstream_gene_variant|MODIFIER|Gene_SIN_1010153|Gene_SIN_1010153|transcript|SIN_1010153|Coding||c.-844_-843insT|||||844|,A|downstream_gene_variant|MODIFIER|Gene_SIN_1010152|Gene_SIN_1010152|transcript|SIN_1010152|Coding||c.*2762_*2763insA|||||2763
SIN_1017523	c.-1795_-1794insAA		LG3	9731772	I2	.	AA	33	homo	upstream_gene_variant	MODIFIER	,AA	1.45887	0.605603	-1.26841	Down	5.71871e-08	GLR27_ARATH Glutamate receptor 2.7 OS=Arabidopsis thaliana GN=GLR2.7 PE=2 SV=3	-;ANN=AA|upstream_gene_variant|MODIFIER|Gene_SIN_1017523|Gene_SIN_1017523|transcript|SIN_1017523|Coding||c.-1795_-1794insAA|||||1794|,AA|downstream_gene_variant|MODIFIER|Gene_SIN_1017524|Gene_SIN_1017524|transcript|SIN_1017524|Coding||c.*124_*125insAA||||
SIN_1005818	c.597_599delAAG	p.Arg200del	LG7	2290421	D3	*	#NAME?	35	hete	disruptive_inframe_deletion	MODERATE	INFO_REALIGN_3_PRIME	12.8338	4.57145	-1.48922	Down	1.02507e-25	HMGB9_ARATH High mobility group B protein 9 OS=Arabidopsis thaliana GN=HMGB9 PE=2 SV=1	*;ANN=-AGA|disruptive_inframe_deletion|MODERATE|Gene_SIN_1005818|Gene_SIN_1005818|transcript|SIN_1005818|Coding|4/5|c.597_599delAAG|p.Arg200del|597/873|597/873|199/290||INFO_REALIGN_3_PRIME
SIN_1005818	c.394+2delT		LG7	2289339	D1	*	#NAME?	32	hete	splice_donor_variant&intron_variant	HIGH	;LOF=(Gene_SIN_1005818	12.8338	4.57145	-1.48922	Down	1.02507e-25	HMGB9_ARATH High mobility group B protein 9 OS=Arabidopsis thaliana GN=HMGB9 PE=2 SV=1	*;ANN=-T|splice_donor_variant&intron_variant|HIGH|Gene_SIN_1005818|Gene_SIN_1005818|transcript|SIN_1005818|Coding|3/4|c.394+2delT||||||;LOF=(Gene_SIN_1005818|Gene_SIN_1005818|1|1.00)
SIN_1007548	c.-684_-683delGT		LG5	4100733	D2	*	#NAME?	34	homo	upstream_gene_variant	MODIFIER	,-GT	7.4856	1.1789	-2.66668	Down	5.34183e-18	ARG7_VIGRR Indole-3-acetic acid-induced protein ARG7 OS=Vigna radiata var. radiata GN=ARG7 PE=2 SV=1	-;ANN=-GT|upstream_gene_variant|MODIFIER|Gene_SIN_1007548|Gene_SIN_1007548|transcript|SIN_1007548|Coding||c.-684_-683delGT|||||684|,-GT|upstream_gene_variant|MODIFIER|Gene_SIN_1007547|Gene_SIN_1007547|transcript|SIN_1007547|Coding||c.-4912_-4911delGT|||||
SIN_1008041	c.-4704_-4703insTTT		LG15	1164005	I3	.	AAA	35	hete	upstream_gene_variant	MODIFIER	,AAA	12.7471	3.7531	-1.76401	Down	1.15366e-18	LAML_ARATH Lamin-like protein OS=Arabidopsis thaliana GN=At5g15350 PE=1 SV=1	+;ANN=AAA|upstream_gene_variant|MODIFIER|Gene_SIN_1008041|Gene_SIN_1008041|transcript|SIN_1008041|Coding||c.-4704_-4703insTTT|||||4704|,AAA|upstream_gene_variant|MODIFIER|Gene_SIN_1008042|Gene_SIN_1008042|transcript|SIN_1008042|Coding||c.-1525_-1524insTTT
SIN_1010740	c.-2362_-2361insG		LG9	1779952	I1	.	G	37	hete	upstream_gene_variant	MODIFIER	,G	33.193	5.87943	-2.49713	Down	6.35556e-92	ASOL_TOBAC L-ascorbate oxidase homolog OS=Nicotiana tabacum PE=2 SV=1	-;ANN=G|upstream_gene_variant|MODIFIER|Gene_SIN_1010740|Gene_SIN_1010740|transcript|SIN_1010740|Coding||c.-2362_-2361insG|||||2361|,G|upstream_gene_variant|MODIFIER|Gene_SIN_1010741|Gene_SIN_1010741|transcript|SIN_1010741|Coding||c.-3015_-3014insG|||||301
SIN_1009976	c.*659_*660insGA		LG10	81358	I2	.	GA	33	homo	downstream_gene_variant	MODIFIER	,GA	5.77165	0.910263	-2.66463	Down	1.19404e-29	DMC1_SOYBN Meiotic recombination protein DMC1 homolog OS=Glycine max PE=2 SV=1	+;ANN=GA|downstream_gene_variant|MODIFIER|Gene_SIN_1009976|Gene_SIN_1009976|transcript|SIN_1009976|Coding||c.*659_*660insGA|||||660|,GA|downstream_gene_variant|MODIFIER|Gene_SIN_1009977|Gene_SIN_1009977|transcript|SIN_1009977|Coding||c.*187_*188insTC|||||
SIN_1009976	c.*1572_*1573insA		LG10	82271	I1	.	A	37	homo	downstream_gene_variant	MODIFIER	,A	5.77165	0.910263	-2.66463	Down	1.19404e-29	DMC1_SOYBN Meiotic recombination protein DMC1 homolog OS=Glycine max PE=2 SV=1	-;ANN=A|downstream_gene_variant|MODIFIER|Gene_SIN_1009976|Gene_SIN_1009976|transcript|SIN_1009976|Coding||c.*1572_*1573insA|||||1573|,A|downstream_gene_variant|MODIFIER|Gene_SIN_1009978|Gene_SIN_1009978|transcript|SIN_1009978|Coding||c.*2894_*2895insT||||
SIN_1009976	c.*286delA		LG10	80984	D1	*	#NAME?	39	homo	downstream_gene_variant	MODIFIER	,-A	5.77165	0.910263	-2.66463	Down	1.19404e-29	DMC1_SOYBN Meiotic recombination protein DMC1 homolog OS=Glycine max PE=2 SV=1	-;ANN=-A|downstream_gene_variant|MODIFIER|Gene_SIN_1009976|Gene_SIN_1009976|transcript|SIN_1009976|Coding||c.*286delA|||||286|,-A|downstream_gene_variant|MODIFIER|Gene_SIN_1009977|Gene_SIN_1009977|transcript|SIN_1009977|Coding||c.*561delT|||||561|,-A|down
SIN_1017423	c.*676delC		LG3	10765265	D1	*	-C	28	homo	downstream_gene_variant	MODIFIER	,-C	240.331	81.9475	-1.55225	Down	1.97034e-94	TOM5_ARATH Mitochondrial import receptor subunit TOM5 homolog OS=Arabidopsis thaliana GN=TOM5 PE=1 SV=3	-;ANN=-C|downstream_gene_variant|MODIFIER|Gene_SIN_1017423|Gene_SIN_1017423|transcript|SIN_1017423|Coding||c.*676delC|||||676|,-C|intergenic_region|MODIFIER|Gene_SIN_1017423-Gene_SIN_1017422|Gene_SIN_1017423-Gene_SIN_1017422|intergenic_region|Gene_SIN_101
SIN_1017702	c.-36_-35insT		LG10	8036157	I1	.	T	39	hete	upstream_gene_variant	MODIFIER	,T	111.134	50.6648	-1.13325	Down	6.35927e-57	NACA_PINTA Nascent polypeptide-associated complex subunit alpha-like protein OS=Pinus taeda PE=2 SV=1	+;ANN=T|upstream_gene_variant|MODIFIER|Gene_SIN_1017702|Gene_SIN_1017702|transcript|SIN_1017702|Coding||c.-36_-35insT|||||35|,T|downstream_gene_variant|MODIFIER|Gene_SIN_1017703|Gene_SIN_1017703|transcript|SIN_1017703|Coding||c.*2366_*2367insA|||||2366|,T
SIN_1018732	c.-745delA		LG4	3464974	D1	*	#NAME?	39	homo	upstream_gene_variant	MODIFIER	,-T	16.0003	4.23737	-1.91685	Down	7.3771e-26	OLEE1_BETPN Olee1-like protein OS=Betula pendula PE=2 SV=1	+;ANN=-T|upstream_gene_variant|MODIFIER|Gene_SIN_1018732|Gene_SIN_1018732|transcript|SIN_1018732|Coding||c.-745delA|||||745|,-T|intergenic_region|MODIFIER|Gene_SIN_1018732-Gene_SIN_1018733|Gene_SIN_1018732-Gene_SIN_1018733|intergenic_region|Gene_SIN_10187
SIN_1022317	c.712_713dupGT	p.Trp240fs	LG6	23785909	I2	.	AC	35	homo	frameshift_variant	HIGH	,AC	2.96949	0.988458	-1.58696	Down	5.53823e-11	PP323_ARATH Pentatricopeptide repeat-containing protein At4g19191, mitochondrial OS=Arabidopsis thaliana GN=PCMP-E1 PE=2 SV=1	*;ANN=AC|frameshift_variant|HIGH|Gene_SIN_1022317|Gene_SIN_1022317|transcript|SIN_1022317|Coding|1/1|c.712_713dupGT|p.Trp240fs|713/1386|713/1386|238/461||,AC|upstream_gene_variant|MODIFIER|Gene_SIN_1022318|Gene_SIN_1022318|transcript|SIN_1022318|Coding||c.-4020_-4019dupGT|||||4019|;LOF=(Gene_SIN_1022317|Gene_SIN_1022317|1|1.00)
SIN_1014879	c.1048-2_1048-1insA		LG8	19564733	I1	.	T	38	homo	splice_acceptor_variant&intron_variant	HIGH	;LOF=(Gene_SIN_1014879	11.2683	2.79754	-2.01004	Down	1.03643e-46	Y5713_ARATH PI-PLC X domain-containing protein At5g67130 OS=Arabidopsis thaliana GN=At5g67130 PE=1 SV=1	-;ANN=T|splice_acceptor_variant&intron_variant|HIGH|Gene_SIN_1014879|Gene_SIN_1014879|transcript|SIN_1014879|Coding|7/7|c.1048-2_1048-1insA||||||;LOF=(Gene_SIN_1014879|Gene_SIN_1014879|1|1.00)
SIN_1006672	c.-4725delT		LG12	5223918	D1	*	#NAME?	39	homo	upstream_gene_variant	MODIFIER	,-A	36.7267	15.8236	-1.21475	Down	3.36939e-71	PII2_ARATH Piriformospora indica-insensitive protein 2 OS=Arabidopsis thaliana GN=PII-2 PE=2 SV=1	+;ANN=-A|upstream_gene_variant|MODIFIER|Gene_SIN_1006672|Gene_SIN_1006672|transcript|SIN_1006672|Coding||c.-4725delT|||||4725|,-A|downstream_gene_variant|MODIFIER|Gene_SIN_1006673|Gene_SIN_1006673|transcript|SIN_1006673|Coding||c.*1701delA|||||1701|,-A|in
SIN_1026145	c.*121_*122insTCTTTTTT		LG10	15246042	I8	.	AAAAAAGA	39	homo	downstream_gene_variant	MODIFIER	,AAAAAAGA	54.8316	16.6477	-1.71968	Down	1.31434e-88	SF3_HELAN Pollen-specific protein SF3 OS=Helianthus annuus GN=SF3 PE=2 SV=1	+;ANN=AAAAAAGA|downstream_gene_variant|MODIFIER|Gene_SIN_1026145|Gene_SIN_1026145|transcript|SIN_1026145|Coding||c.*121_*122insTCTTTTTT|||||121|,AAAAAAGA|downstream_gene_variant|MODIFIER|Gene_SIN_1026146|Gene_SIN_1026146|transcript|SIN_1026146|Coding||c.*
SIN_1026145	c.*20_*21insATCTCT		LG10	15246143	I6	.	AGAGAT	37	hete	downstream_gene_variant	MODIFIER	,AGAGAT	54.8316	16.6477	-1.71968	Down	1.31434e-88	SF3_HELAN Pollen-specific protein SF3 OS=Helianthus annuus GN=SF3 PE=2 SV=1	+;ANN=AGAGAT|downstream_gene_variant|MODIFIER|Gene_SIN_1026145|Gene_SIN_1026145|transcript|SIN_1026145|Coding||c.*20_*21insATCTCT|||||20|,AGAGAT|downstream_gene_variant|MODIFIER|Gene_SIN_1026146|Gene_SIN_1026146|transcript|SIN_1026146|Coding||c.*3841_*384
SIN_1021763	c.1005_1006delCA	p.His335fs	LG1	53391	D2	*	#NAME?	35	hete	frameshift_variant&splice_region_variant	HIGH	,-TG	4.07968	1.37951	-1.5643	Down	1.04324e-12	FIP1X_SCHPO Pre-mRNA polyadenylation factor fip1 OS=Schizosaccharomyces pombe (strain ATCC 38366 / 972) GN=SPAC22G7.10 PE=2 SV=1	-;ANN=-TG|frameshift_variant&splice_region_variant|HIGH|Gene_SIN_1021763|Gene_SIN_1021763|transcript|SIN_1021763|Coding|4/5|c.1005_1006delCA|p.His335fs|1006/1209|1005/1209|335/402||,-TG|downstream_gene_variant|MODIFIER|Gene_SIN_1021764|Gene_SIN_1021764|tr
SIN_1013430	c.*1102_*1103insT		LG5	4757304	I1	.	A	39	hete	downstream_gene_variant	MODIFIER	,A	13.8736	5.20396	-1.41466	Down	1.47207e-11	PROF2_OLEEU Profilin-2 OS=Olea europaea GN=PRO2 PE=1 SV=1	+;ANN=A|downstream_gene_variant|MODIFIER|Gene_SIN_1013430|Gene_SIN_1013430|transcript|SIN_1013430|Coding||c.*1102_*1103insT|||||1102|,A|intergenic_region|MODIFIER|Gene_SIN_1013429-Gene_SIN_1013430|Gene_SIN_1013429-Gene_SIN_1013430|intergenic_region|Gene_S
SIN_1007229	c.*415_*416insA		LG16	3269222	I1	.	A	37	hete	downstream_gene_variant	MODIFIER	,A	10.0403	4.52758	-1.149	Down	5.31499e-41	AGO16_ORYSJ Protein argonaute 16 OS=Oryza sativa subsp. japonica GN=AGO16 PE=2 SV=2	+;ANN=A|downstream_gene_variant|MODIFIER|Gene_SIN_1007229|Gene_SIN_1007229|transcript|SIN_1007229|Coding||c.*415_*416insA|||||416|,A|intergenic_region|MODIFIER|Gene_SIN_1007229-Gene_SIN_1007230|Gene_SIN_1007229-Gene_SIN_1007230|intergenic_region|Gene_SIN_
SIN_1009714	c.1245+1_1245+9delGTTGGTTTC		LG6	2689165	D9	*	#NAME?	32	homo	splice_donor_variant&splice_region_variant&intron_variant	HIGH	;LOF=(Gene_SIN_1009714	8.63723	3.9933	-1.11299	Down	1.15268e-23	BRCA1_ARATH Protein BREAST CANCER SUSCEPTIBILITY 1 homolog OS=Arabidopsis thaliana GN=BRCA1 PE=2 SV=1	+;ANN=-GTTGGTTTC|splice_donor_variant&splice_region_variant&intron_variant|HIGH|Gene_SIN_1009714|Gene_SIN_1009714|transcript|SIN_1009714|Coding|9/11|c.1245+1_1245+9delGTTGGTTTC||||||;LOF=(Gene_SIN_1009714|Gene_SIN_1009714|1|1.00)
SIN_1005014	c.898-240_898-239insG		LG14	1386394	I1	.	G	37	homo	intron_variant	MODIFIER		1.27754	0.211788	-2.59268	Down	1.49616e-07	PDI53_ARATH Protein disulfide-isomerase 5-3 OS=Arabidopsis thaliana GN=PDIL5-3 PE=2 SV=1	+;ANN=G|intron_variant|MODIFIER|Gene_SIN_1005014|Gene_SIN_1005014|transcript|SIN_1005014|Coding|6/7|c.898-240_898-239insG||||||
SIN_1021003	c.-619_-618insT		LG6	15620243	I1	.	T	33	hete	upstream_gene_variant	MODIFIER	,T	2.25828	0.5883	-1.9406	Down	0.000643729	PP1R7_BOVIN Protein phosphatase 1 regulatory subunit 7 OS=Bos taurus GN=PPP1R7 PE=1 SV=1	-;ANN=T|upstream_gene_variant|MODIFIER|Gene_SIN_1021003|Gene_SIN_1021003|transcript|SIN_1021003|Coding||c.-619_-618insT|||||618|,T|intergenic_region|MODIFIER|Gene_SIN_1021004-Gene_SIN_1021003|Gene_SIN_1021004-Gene_SIN_1021003|intergenic_region|Gene_SIN_10
SIN_1009270	c.-3227_-3226insTT		LG7	9554755	I2	.	AA	37	hete	upstream_gene_variant	MODIFIER	,AA	2.69001	1.34314	-1.002	Down	0.000279075	VIPI_SCHPO Protein vip1 OS=Schizosaccharomyces pombe (strain ATCC 38366 / 972) GN=vip1 PE=1 SV=1	*;ANN=AA|upstream_gene_variant|MODIFIER|Gene_SIN_1009270|Gene_SIN_1009270|transcript|SIN_1009270|Coding||c.-3227_-3226insTT|||||3227|,AA|intron_variant|MODIFIER|Gene_SIN_1009271|Gene_SIN_1009271|transcript|SIN_1009271|Coding|1/1|c.241-83_241-82insTT||||||
SIN_1009152	c.-3310_-3309insT		LG7	8772172	I1	.	T	37	hete	upstream_gene_variant	MODIFIER	,T	3.17687	1.50572	-1.07715	Down	6.90083e-11	Y5241_ARATH Probable receptor-like protein kinase At5g24010 OS=Arabidopsis thaliana GN=At5g24010 PE=1 SV=1	*;ANN=T|upstream_gene_variant|MODIFIER|Gene_SIN_1009152|Gene_SIN_1009152|transcript|SIN_1009152|Coding||c.-3310_-3309insT|||||3309|,T|downstream_gene_variant|MODIFIER|Gene_SIN_1009150|Gene_SIN_1009150|transcript|SIN_1009150|Coding||c.*2090_*2091insT|||||2091|,T|downstream_gene_variant|MODIFIER|Gene_SIN_1009151|Gene_SIN_1009151|transcript|SIN_1009151|Coding||c.*24_*25insA|||||24|,T|intergenic_regi…
SIN_1009152	c.1653_1654insC	p.Ser552fs	LG7	8777134	I1	.	C	37	homo	frameshift_variant	HIGH	,C	3.17687	1.50572	-1.07715	Down	6.90083e-11	Y5241_ARATH Probable receptor-like protein kinase At5g24010 OS=Arabidopsis thaliana GN=At5g24010 PE=1 SV=1	+;ANN=C|frameshift_variant|HIGH|Gene_SIN_1009152|Gene_SIN_1009152|transcript|SIN_1009152|Coding|1/2|c.1653_1654insC|p.Ser552fs|1654/2334|1654/2334|552/777||,C|upstream_gene_variant|MODIFIER|Gene_SIN_1009151|Gene_SIN_1009151|transcript|SIN_1009151|Coding||
SIN_1007234	c.-824delT		LG16	3324077	D1	*	#NAME?	37	hete	upstream_gene_variant	MODIFIER	,-A	4.54766	1.7144	-1.40742	Down	6.53808e-08	RTNLH_ARATH Reticulon-like protein B8 OS=Arabidopsis thaliana GN=RTNLB8 PE=1 SV=1	+;ANN=-A|upstream_gene_variant|MODIFIER|Gene_SIN_1007234|Gene_SIN_1007234|transcript|SIN_1007234|Coding||c.-824delT|||||824|,-A|intergenic_region|MODIFIER|Gene_SIN_1007234-Gene_SIN_1007235|Gene_SIN_1007234-Gene_SIN_1007235|intergenic_region|Gene_SIN_10072
SIN_1020326	c.523+2_523+3insC		LG3	4951068	I1	.	C	40	homo	splice_region_variant&intron_variant	LOW		5.3699	1.89354	-1.50381	Down	3.05815e-14	RDH14_HUMAN Retinol dehydrogenase 14 OS=Homo sapiens GN=RDH14 PE=1 SV=1	-;ANN=C|splice_region_variant&intron_variant|LOW|Gene_SIN_1020326|Gene_SIN_1020326|transcript|SIN_1020326|Coding|3/7|c.523+2_523+3insC||||||
SIN_1025700	c.318_319insCTGGAA	p.Val106_Ala107insLeuGlu	LG15	4040482	I6	.	TTCCAG	37	homo	inframe_insertion	MODERATE	,TTCCAG	4.39346	2.18954	-1.00473	Down	2.78939e-07	SCL32_ARATH Scarecrow-like protein 32 OS=Arabidopsis thaliana GN=SCL32 PE=2 SV=1	+;ANN=TTCCAG|inframe_insertion|MODERATE|Gene_SIN_1025700|Gene_SIN_1025700|transcript|SIN_1025700|Coding|1/1|c.318_319insCTGGAA|p.Val106_Ala107insLeuGlu|318/1197|318/1197|106/398||,TTCCAG|downstream_gene_variant|MODIFIER|Gene_SIN_1025699|Gene_SIN_1025699|t
SIN_1004626	c.1008delG	p.Gln336fs	LG13	2128185	D1	*	-C	37	hete	frameshift_variant&splice_region_variant	HIGH	;LOF=(Gene_SIN_1004626	2.29377	0.741258	-1.62967	Down	1.63447e-07	Y9955_DICDI Probable serine/threonine-protein kinase DDB_G0267514 OS=Dictyostelium discoideum GN=DDB_G0267514 PE=3 SV=1	-;ANN=-C|frameshift_variant&splice_region_variant|HIGH|Gene_SIN_1004626|Gene_SIN_1004626|transcript|SIN_1004626|Coding|10/10|c.1008delG|p.Gln336fs|1008/1125|1008/1125|336/374||;LOF=(Gene_SIN_1004626|Gene_SIN_1004626|1|1.00)
SIN_1021733	c.448+3delC		LG1	254257	D1	*	-C	28	homo	splice_region_variant&intron_variant	LOW	,-C	4.96985	2.14463	-1.21247	Down	6.46255e-08	SPX1_ORYSJ SPX domain-containing protein 1 OS=Oryza sativa subsp. japonica GN=SPX1 PE=2 SV=1	*;ANN=-C|splice_region_variant&intron_variant|LOW|Gene_SIN_1021733|Gene_SIN_1021733|transcript|SIN_1021733|Coding|2/2|c.448+3delC||||||,-C|upstream_gene_variant|MODIFIER|Gene_SIN_1021734|Gene_SIN_1021734|transcript|SIN_1021734|Coding||c.-2304delG|||||2304|,-C|upstream_gene_variant|MODIFIER|Gene_SIN_1021732|Gene_SIN_1021732|transcript|SIN_1021732|Coding||c.-4240delC|||||4240|
SIN_1010051	c.-2459delT		LG10	536555	D1	*	#NAME?	33	hete	upstream_gene_variant	MODIFIER	,-T	3.34515	0.996743	-1.74678	Down	6.94488e-15	STP8_ARATH Sugar transport protein 8 OS=Arabidopsis thaliana GN=STP8 PE=2 SV=2	*;ANN=-T|upstream_gene_variant|MODIFIER|Gene_SIN_1010051|Gene_SIN_1010051|transcript|SIN_1010051|Coding||c.-2459delT|||||2459|,-T|downstream_gene_variant|MODIFIER|Gene_SIN_1010049|Gene_SIN_1010049|transcript|SIN_1010049|Coding||c.*4912delT|||||4912|,-T|downstream_gene_variant|MODIFIER|Gene_SIN_1010050|Gene_SIN_1010050|transcript|SIN_1010050|Coding||c.*135delT|||||135|,-T|intergenic_region|MODIFIE…
SIN_1001388	c.379-1delG		LG12	3623810	D1	*	#NAME?	0	hete	splice_acceptor_variant&intron_variant	HIGH	,-G	9.91163	2.35946	-2.07066	Down	3.51094e-24	DYT1_ARATH Transcription factor DYSFUNCTIONAL TAPETUM 1 OS=Arabidopsis thaliana GN=DYT1 PE=2 SV=1	-;ANN=-G|splice_acceptor_variant&intron_variant|HIGH|Gene_SIN_1001388|Gene_SIN_1001388|transcript|SIN_1001388|Coding|2/2|c.379-1delG||||||,-G|downstream_gene_variant|MODIFIER|Gene_SIN_1001389|Gene_SIN_1001389|transcript|SIN_1001389|Coding||c.*1349delG||||
SIN_1023607	c.*1279delT		LG5	12554888	D1	*	#NAME?	33	homo	downstream_gene_variant	MODIFIER	,-T	2.74612	1.25193	-1.13325	Down	2.04842e-06	TBA1_ORYSJ Tubulin alpha-1 chain OS=Oryza sativa subsp. japonica GN=TUBA1 PE=1 SV=1	*;ANN=-T|downstream_gene_variant|MODIFIER|Gene_SIN_1023607|Gene_SIN_1023607|transcript|SIN_1023607|Coding||c.*1279delT|||||1279|,-T|downstream_gene_variant|MODIFIER|Gene_SIN_1023605|Gene_SIN_1023605|transcript|SIN_1023605|Coding||c.*3982delA|||||3982|,-T|intron_variant|MODIFIER|Gene_SIN_1023606|Gene_SIN_1023606|transcript|SIN_1023606|Coding|2/3|c.360-31delA||||||
SIN_1013486	c.3223-360delA		LG5	5326724	D1	*	#NAME?	30	homo	intron_variant	MODIFIER		0.750906	0.320004	-1.23054	Down	5.53886e-06	PUB13_ARATH U-box domain-containing protein 13 OS=Arabidopsis thaliana GN=PUB13 PE=1 SV=1	*;ANN=-A|intron_variant|MODIFIER|Gene_SIN_1013486|Gene_SIN_1013486|transcript|SIN_1013486|Coding|8/12|c.3223-360delA||||||
SIN_1019787	c.950-3_950-2delCA		LG8	2050356	D2	*	#NAME?	31	hete	splice_acceptor_variant&splice_region_variant&intron_variant	HIGH	,-TG	4.84536	1.19334	-2.0216	Down	2.99317e-20	ARAE3_ARATH Probable UDP-arabinose 4-epimerase 3 OS=Arabidopsis thaliana GN=At4g20460 PE=2 SV=3	*;ANN=-TG|splice_acceptor_variant&splice_region_variant&intron_variant|HIGH|Gene_SIN_1019787|Gene_SIN_1019787|transcript|SIN_1019787|Coding|8/8|c.950-3_950-2delCA||||||,-TG|downstream_gene_variant|MODIFIER|Gene_SIN_1019786|Gene_SIN_1019786|transcript|SIN_1019786|Coding||c.*1719_*1720delTG|||||1719|;LOF=(Gene_SIN_1019787|Gene_SIN_1019787|1|1.00)
SIN_1015941	c.727-107_727-106delCA		LG3	18523519	D2	*	#NAME?	34	hete	intron_variant	MODIFIER		26.4963	12.5439	-1.0788	Down	4.72866e-44	S35A4_XENTR Probable UDP-sugar transporter protein SLC35A4 OS=Xenopus tropicalis GN=slc35a4 PE=2 SV=1	-;ANN=-CA|intron_variant|MODIFIER|Gene_SIN_1015941|Gene_SIN_1015941|transcript|SIN_1015941|Coding|8/13|c.727-107_727-106delCA||||||
SIN_1004711	c.1742+95_1742+96insG		LG7	7772580	I1	.	G	39	homo	intron_variant	MODIFIER		2.0094	0.255645	-2.97455	Down	2.07601e-23	Y4849_ARATH Uncharacterized protein At4g18490 OS=Arabidopsis thaliana GN=At4g18490 PE=2 SV=2	-;ANN=G|intron_variant|MODIFIER|Gene_SIN_1004711|Gene_SIN_1004711|transcript|SIN_1004711|Coding|7/9|c.1742+95_1742+96insG||||||
SIN_1012859	c.1588+2delT		LG6	21014181	D1	*	#NAME?	40	homo	splice_donor_variant&intron_variant	HIGH	,-T	1.96774	0.001	-10.9423	Down	2.59003e-33	AMP21_MACIN Vicilin-like antimicrobial peptides 2-1 OS=Macadamia integrifolia GN=AMP2-1 PE=2 SV=1	-;ANN=-T|splice_donor_variant&intron_variant|HIGH|Gene_SIN_1012859|Gene_SIN_1012859|transcript|SIN_1012859|Coding|5/5|c.1588+2delT||||||,-T|upstream_gene_variant|MODIFIER|Gene_SIN_1012860|Gene_SIN_1012860|transcript|SIN_1012860|Coding||c.-1530delT|||||153
SIN_1004631	c.-4663delC		LG13	2202824	D1	*	#NAME?	38	homo	upstream_gene_variant	MODIFIER	,-G	12.4535	2.41052	-2.36914	Down	1.53108e-49	C3H14_ARATH Zinc finger CCCH domain-containing protein 14 OS=Arabidopsis thaliana GN=At1g66810 PE=2 SV=1	-;ANN=-G|upstream_gene_variant|MODIFIER|Gene_SIN_1004631|Gene_SIN_1004631|transcript|SIN_1004631|Coding||c.-4663delC|||||4663|,-G|downstream_gene_variant|MODIFIER|Gene_SIN_1004632|Gene_SIN_1004632|transcript|SIN_1004632|Coding||c.*3386delC|||||3386|,-G|in
SIN_1013651	c.163+2_163+3delTA		LG1	10156766	D2	*	#NAME?	34	homo	splice_donor_variant&splice_region_variant&intron_variant	HIGH	,-TA	7.33171	3.34244	-1.13325	Down	2.33516e-07	NA	-;ANN=-TA|splice_donor_variant&splice_region_variant&intron_variant|HIGH|Gene_SIN_1013651|Gene_SIN_1013651|transcript|SIN_1013651|Coding|2/4|c.163+2_163+3delTA||||||,-TA|upstream_gene_variant|MODIFIER|Gene_SIN_1013650|Gene_SIN_1013650|transcript|SIN_10136
SIN_1005738	c.*2058_*2059delAT		LG11	304220	D2	*	#NAME?	40	hete	downstream_gene_variant	MODIFIER	,-AT	10.0262	4.17785	-1.26294	Down	2.15099e-13	NA	-;ANN=-AT|downstream_gene_variant|MODIFIER|Gene_SIN_1005738|Gene_SIN_1005738|transcript|SIN_1005738|Coding||c.*2058_*2059delAT|||||2058|,-AT|intron_variant|MODIFIER|Gene_SIN_1005737|Gene_SIN_1005737|transcript|SIN_1005737|Coding|5/6|c.316-165_316-164delAT
SIN_1023979	c.-1598_-1595delTTTT		LG2	7980199	D4	*	#NAME?	32	hete	upstream_gene_variant	MODIFIER	,-TTTT	22.1698	8.73147	-1.3443	Down	1.88993e-11	NA	-;ANN=-TTTT|upstream_gene_variant|MODIFIER|Gene_SIN_1023979|Gene_SIN_1023979|transcript|SIN_1023979|Coding||c.-1598_-1595delTTTT|||||1598|,-TTTT|intergenic_region|MODIFIER|Gene_SIN_1023980-Gene_SIN_1023979|Gene_SIN_1023980-Gene_SIN_1023979|intergenic_regi
SIN_1018081	c.-4237_-4236insT		LG2	17864104	I1	.	T	30	hete	upstream_gene_variant	MODIFIER	,T	15.2561	6.34902	-1.26478	Down	1.53294e-14	NA	-;ANN=T|upstream_gene_variant|MODIFIER|Gene_SIN_1018081|Gene_SIN_1018081|transcript|SIN_1018081|Coding||c.-4237_-4236insT|||||4236|,T|downstream_gene_variant|MODIFIER|Gene_SIN_1018084|Gene_SIN_1018084|transcript|SIN_1018084|Coding||c.*2925_*2926insT|||||2
SIN_1017434	c.487-299delT		LG3	10611882	D1	*	#NAME?	34	homo	intron_variant	MODIFIER		11.5831	4.73747	-1.28984	Down	2.95094e-21	NA	-;ANN=-T|intron_variant|MODIFIER|Gene_SIN_1017434|Gene_SIN_1017434|transcript|SIN_1017434|Coding|2/6|c.487-299delT||||||
SIN_1022121	c.190+317_190+318insT		LG3	12423816	I1	.	T	40	hete	intron_variant	MODIFIER		3.12233	1.09495	-1.51176	Down	0.000693295	NA	+;ANN=T|intron_variant|MODIFIER|Gene_SIN_1022121|Gene_SIN_1022121|transcript|SIN_1022121|Coding|2/2|c.190+317_190+318insT||||||
SIN_1021845	c.-716_-715insT		LG3	14878215	I1	.	A	34	hete	upstream_gene_variant	MODIFIER	,A	68.0189	32.469	-1.06687	Down	1.07094e-23	NA	-;ANN=A|upstream_gene_variant|MODIFIER|Gene_SIN_1021845|Gene_SIN_1021845|transcript|SIN_1021845|Coding||c.-716_-715insT|||||716|,A|intergenic_region|MODIFIER|Gene_SIN_1021845-Gene_SIN_1021844|Gene_SIN_1021845-Gene_SIN_1021844|intergenic_region|Gene_SIN_10
SIN_1008862	c.-2126delG		LG3	24805752	D1	*	#NAME?	34	homo	upstream_gene_variant	MODIFIER	,-G	44.7503	22.1385	-1.01534	Down	3.32479e-17	NA	*;ANN=-G|upstream_gene_variant|MODIFIER|Gene_SIN_1008862|Gene_SIN_1008862|transcript|SIN_1008862|Coding||c.-2126delG|||||2126|,-G|upstream_gene_variant|MODIFIER|Gene_SIN_1008861|Gene_SIN_1008861|transcript|SIN_1008861|Coding||c.-4798delG|||||4798|,-G|downstream_gene_variant|MODIFIER|Gene_SIN_1008864|Gene_SIN_1008864|transcript|SIN_1008864|Coding||c.*3870delG|||||3870|,-G|intron_variant|MODIFIER|G…
SIN_1002347	c.*1750_*1751insGT		LG7	2944201	I2	.	AC	29	hete	downstream_gene_variant	MODIFIER	,AC	20.5665	6.89414	-1.57685	Down	1.13048e-11	NA	*;ANN=AC|downstream_gene_variant|MODIFIER|Gene_SIN_1002347|Gene_SIN_1002347|transcript|SIN_1002347|Coding||c.*1750_*1751insGT|||||1750|,AC|intragenic_variant|MODIFIER|Gene_SIN_1002347|Gene_SIN_1002347|gene_variant|Gene_SIN_1002347|||n.2944201_2944200insGT||||||
SIN_1019888	c.-2092delC		LG8	2931781	D1	*	-C	0	homo	upstream_gene_variant	MODIFIER	,-C	17.226	5.48238	-1.65171	Down	6.68389e-10	NA	+;ANN=-C|upstream_gene_variant|MODIFIER|Gene_SIN_1019888|Gene_SIN_1019888|transcript|SIN_1019888|Coding||c.-2092delC|||||2092|,-C|upstream_gene_variant|MODIFIER|Gene_SIN_1019889|Gene_SIN_1019889|transcript|SIN_1019889|Coding||c.-4291delC|||||4291|,-C|intr
SIN_1021540	c.-3762delG		LG1	1825400	D1	*	-C	33	homo	upstream_gene_variant	MODIFIER	,-C	242.203	68.2315	-1.82771	Down	0	NA	+;ANN=-C|upstream_gene_variant|MODIFIER|Gene_SIN_1021540|Gene_SIN_1021540|transcript|SIN_1021540|Coding||c.-3762delG|||||3762|,-C|upstream_gene_variant|MODIFIER|Gene_SIN_1021538|Gene_SIN_1021538|transcript|SIN_1021538|Coding||c.-2351delC|||||2351|,-C|intr
SIN_1026226	c.-1652delG		LG10	15801129	D1	*	#NAME?	37	homo	upstream_gene_variant	MODIFIER	,-G	34.9182	14.9447	-1.22434	Down	8.66851e-65	NA	-;ANN=-G|upstream_gene_variant|MODIFIER|Gene_SIN_1026226|Gene_SIN_1026226|transcript|SIN_1026226|Coding||c.-1652delG|||||1652|,-G|downstream_gene_variant|MODIFIER|Gene_SIN_1026225|Gene_SIN_1026225|transcript|SIN_1026225|Coding||c.*384delG|||||384|,-G|inte
SIN_1011131	c.-4765_-4764insAT		LG11	14433860	I2	.	AT	38	homo	upstream_gene_variant	MODIFIER	,AT	14.1484	5.66488	-1.32053	Down	8.11439e-15	NA	*;ANN=AT|upstream_gene_variant|MODIFIER|Gene_SIN_1011131|Gene_SIN_1011131|transcript|SIN_1011131|Coding||c.-4765_-4764insAT|||||4765|,AT|upstream_gene_variant|MODIFIER|Gene_SIN_1011129|Gene_SIN_1011129|transcript|SIN_1011129|Coding||c.-3649_-3648insAT|||||3648|,AT|downstream_gene_variant|MODIFIER|Gene_SIN_1011130|Gene_SIN_1011130|transcript|SIN_1011130|Coding||c.*1681_*1682insAT|||||1682|,AT|inte…
SIN_1003165	c.*1443_*1444insAC		LG14	68795	I2	.	AC	38	homo	downstream_gene_variant	MODIFIER	,AC	52.3547	21.1077	-1.31055	Down	3.33806e-62	NA	-;ANN=AC|downstream_gene_variant|MODIFIER|Gene_SIN_1003165|Gene_SIN_1003165|transcript|SIN_1003165|Coding||c.*1443_*1444insAC|||||1444|,AC|intergenic_region|MODIFIER|Gene_SIN_1003165-Gene_SIN_1003164|Gene_SIN_1003165-Gene_SIN_1003164|intergenic_region|Gen
SIN_1025516	c.740-4_740-3delGC		LG15	5577406	D2	*	#NAME?	37	hete	splice_region_variant&intron_variant	LOW	,-GC	1.42859	0.387245	-1.88327	Down	0.000101619	NA	-;ANN=-GC|splice_region_variant&intron_variant|LOW|Gene_SIN_1025516|Gene_SIN_1025516|transcript|SIN_1025516|Coding|4/4|c.740-4_740-3delGC||||||,-GC|upstream_gene_variant|MODIFIER|Gene_SIN_1025515|Gene_SIN_1025515|transcript|SIN_1025515|Coding||c.-4389_-43
SIN_1017434	c.749+3delA		LG3	10612550	D1	*	#NAME?	35	homo	splice_region_variant&intron_variant	LOW		11.5831	4.73747	-1.28984	Down	2.95094e-21	NA	-;ANN=-A|splice_region_variant&intron_variant|LOW|Gene_SIN_1017434|Gene_SIN_1017434|transcript|SIN_1017434|Coding|4/6|c.749+3delA||||||
SIN_1022025	c.-4771_-4770insAA		LG3	13236516	I2	.	TT	38	hete	upstream_gene_variant	MODIFIER	,TT	13.8634	4.098	-1.75829	Down	4.67197e-21	NA	-;ANN=TT|upstream_gene_variant|MODIFIER|Gene_SIN_1022025|Gene_SIN_1022025|transcript|SIN_1022025|Coding||c.-4771_-4770insAA|||||4771|,TT|upstream_gene_variant|MODIFIER|Gene_SIN_1022024|Gene_SIN_1022024|transcript|SIN_1022024|Coding||c.-47_-46insAA|||||47|
SIN_1021845	c.*1266_*1267insG		LG3	14875979	I1	.	C	37	homo	downstream_gene_variant	MODIFIER	,C	68.0189	32.469	-1.06687	Down	1.07094e-23	NA	-;ANN=C|downstream_gene_variant|MODIFIER|Gene_SIN_1021845|Gene_SIN_1021845|transcript|SIN_1021845|Coding||c.*1266_*1267insG|||||1266|,C|intergenic_region|MODIFIER|Gene_SIN_1021846-Gene_SIN_1021845|Gene_SIN_1021846-Gene_SIN_1021845|intergenic_region|Gene_S
SIN_1008862	c.-942_-941insA		LG3	24806937	I1	.	A	33	homo	upstream_gene_variant	MODIFIER	,A	44.7503	22.1385	-1.01534	Down	3.32479e-17	NA	*;ANN=A|upstream_gene_variant|MODIFIER|Gene_SIN_1008862|Gene_SIN_1008862|transcript|SIN_1008862|Coding||c.-942_-941insA|||||941|,A|upstream_gene_variant|MODIFIER|Gene_SIN_1008861|Gene_SIN_1008861|transcript|SIN_1008861|Coding||c.-3614_-3613insA|||||3613|,A|downstream_gene_variant|MODIFIER|Gene_SIN_1008863|Gene_SIN_1008863|transcript|SIN_1008863|Coding||c.*236_*237insA|||||237|,A|intergenic_region…
SIN_1008862	c.*4222delA		LG3	24813434	D1	*	#NAME?	38	homo	downstream_gene_variant	MODIFIER	,-A	44.7503	22.1385	-1.01534	Down	3.32479e-17	NA	*;ANN=-A|downstream_gene_variant|MODIFIER|Gene_SIN_1008862|Gene_SIN_1008862|transcript|SIN_1008862|Coding||c.*4222delA|||||4222|,-A|downstream_gene_variant|MODIFIER|Gene_SIN_1008861|Gene_SIN_1008861|transcript|SIN_1008861|Coding||c.*1154delA|||||1154|,-A|downstream_gene_variant|MODIFIER|Gene_SIN_1008859|Gene_SIN_1008859|transcript|SIN_1008859|Coding||c.*1933delT|||||1933|,-A|intron_variant|MODIFI…
SIN_1011610	c.-4403delT		LG7	3912254	D1	*	#NAME?	33	homo	upstream_gene_variant	MODIFIER	,-A	10.8881	4.70397	-1.21081	Down	5.02835e-20	NA	+;ANN=-A|upstream_gene_variant|MODIFIER|Gene_SIN_1011610|Gene_SIN_1011610|transcript|SIN_1011610|Coding||c.-4403delT|||||4403|,-A|upstream_gene_variant|MODIFIER|Gene_SIN_1011611|Gene_SIN_1011611|transcript|SIN_1011611|Coding||c.-698delA|||||698|,-A|downst
