# Supplementary material for: Comparative transcriptome profiling of the fertile and sterile flower buds of a dominant genic male sterile line in sesame (Sesamum indicum L.)
Source: BMC Plant Biol. 2016 Nov 10;16:250. doi: 10.1186/s12870-016-0934-x (PMC5105256; doi:10.1186/s12870-016-0934-x)
Supplement: Additional file 7: Table S8. — The predicted effects of InDels in DEGs. The sequence variations (i.e. InDels) were first detected between sterile and fertile alleles and their potential effects (i.e. causing loss of gene function or codon change) were then predicted by the software SnpEff. (XLSX 15 kb) [file 12870_2016_934_MOESM7_ESM.xlsx]

## Sheet: Sheet1
Table S8 DEGs with InDels prone to cause the loss of gene function or codon change
ID	Chr	position	InDel*LOF	codon-change	variants type	log2(S1/F1)	Annotation
s-specific
SIN_1025190	LG15	8723244	c.1151_1151+1insCG*	p.Gly385fs	frameshift&splice_region	10.0855	SCP18_ARATH Serine carboxypeptidase-like 18
SIN_1017245	LG2	332099	c.435dupA*	p.Leu146fs	frameshift	3.51061	F3PH_ARATH Flavonoid 3'-monooxygenase
SIN_1018350	LG2	16018166	c.889_890insT*	p.Thr297fs	frameshift	1.38995	IPT_HUMLU Adenylate isopentenyltransferase
SIN_1013325	LG2	4454260	c.507_507+1insTTTGAAGAT*		splice_donor&intron	1.27723	AB22G_ARATH ABC transporter G family
SIN_1022131	LG3	12327902	c.465+1_465+2insA*		splice_donor&intron	1.54482	DHI1L_XENTR Hydroxysteroid 11-beta-dehydrogenase 1
SIN_1007649	LG5	3266075	c.886-2_886-1insT*		splice_acceptor&intron	1.4697	BGAL_MALDO Beta-galactosidase
SIN_1001108	scaf188	107826	c.934-2_934-1insCC*		splice_acceptor&intron	4.32618	E13B_WHEAT Glucan endo-1,3-beta-glucosidase
SIN_1010915	LG1	13711043	c.855dupT	p.Pro286fs	frameshift	4.20462	R1B14_SOLDE late blight resistance protein
SIN_1025700	LG15	4040482	c.318_319insCTGGAA	p.Val106_Ala107insLeuGlu	inframe_insertion	-1.00473	SCL32_ARATH Scarecrow-like protein 32
SIN_1005818	LG7	2290421	c.597_599delAAG	p.Arg200del	disruptive_inframe_deletion	-1.48922	HMGB9_ARATH High mobility group B protein 9
F-specific
SIN_1005818	LG7	2289339	c.394+2delT*		splice_donor&intron	-1.48922	HMGB9_ARATH High mobility group B protein 9
SIN_1004626	LG13	2128185	c.1008delG*	p.Gln336fs	frameshift&splice_region	-1.62967	Y9955_DICDI serine/threonine-protein kinase
SIN_1009714	LG6	2689165	c.1245+1_1245+9delGTTGGTTTC*		splice_donor&splice_region&intron	-1.11299	BRCA1_ARATH (BREAST CANCER SUSCEPTIBILITY)
SIN_1008339	LG9	11402113	c.698+1delG*		splice_donor&intron	-1.20526	MARH1_MOUSE E3 ubiquitin-protein ligase
SIN_1026641	LG8	11304130	c.750-2delA*		splice_acceptor&intron	-1.25099	PGLR2_PLAAC Exopolygalacturonase (Fragment)
SIN_1014879	LG8	19564733	c.1048-2_1048-1insA*		splice_acceptor&intron	-2.01004	Y5713_ARATH PI-PLC X domain-containing protein
SIN_1021763	LG1	53391	c.1005_1006delCA	p.His335fs	frameshift&splice_region	-1.5643	FIP1X_SCHPO Pre-mRNA polyadenylation factor fip1
SIN_1022317	LG6	23785909	c.712_713dupGT	p.Trp240fs	frameshift	-1.58696	PP323_ARATH Pentatricopeptide repeat protein
SIN_1009152	LG7	8777134	c.1653_1654insC	p.Ser552fs	frameshift	-1.07715	Y5241_ARATH Probable receptor-like protein kinase
SIN_1004703	LG7	7722086	c.74delC	p.Ala25fs	frameshift	1.30362	AMERL_ARATH AMMECR1 domain protein
SIN_1019529	LG14	4865062	c.18_20dupAGG	p.Gly7dup	disruptive_inframe_insertion	1.54482	DUF3774 Wound-induced protein
* The star means the Loss of function ('LOF') of the affected transcripts predicted by SnpEff.
