# Supplementary material for: Comparative transcriptome profiling of the fertile and sterile flower buds of a dominant genic male sterile line in sesame (Sesamum indicum L.)
Source: BMC Plant Biol. 2016 Nov 10;16:250. doi: 10.1186/s12870-016-0934-x (PMC5105256; doi:10.1186/s12870-016-0934-x)
Supplement: Additional file 8: Table S1. — List of primer sequences for qRT-PCR. (XLSX 11 kb) [file 12870_2016_934_MOESM8_ESM.xlsx]

## Sheet: Sheet1
Table S1 Primer sequences for qRT-PCR
gene name	forward primer	reverse primer	Description
SIN_1007162	CATAAACGGCGAACACCTC	AACCCATCTAACCCGACCTT	BGAL7 (beta-galactosidase 7)
SIN_1021282	TGCAGGAATACAGTAAAAC	CTTCACACCGGCCATATA	SOLO DANCER, a putative cyclin
SIN_1016793	GATGCTGGCGGATACGACTTT	CTGTCGCCCCAAGTCGTG	cysteine proteinase
SIN_1004507	TCTTCGGGTAGCCAAGGACAT	GGCGGCATACAGTTCAAAGAG	chalcone and stilbene synthase
SIN_1001388	CAGCGATCGACAACTAGAGC	CACCGATGTGGTTTACCTGAA	DYT1, bHLH transcription factor
SIN_1003502	CGCAGAAAGCAACGAGGAATA	GGCAAGATACACTGCGAGGC	AT-hook DNA-binding family protein
SIN_1007695	ACTAAGTTTCAATGTGGCGGC	TATTAGAAGGGGTGGAGGGTC	SHT; Spermidine Hydroxycinnamoyl Transferase
SIN_1013713	CAGTGAGCGACTTACCTAC	TGTAGATTGTTTTAAGGGTCC	ROCK-N-ROLLERS/AtMER3, DNA helicase
SIN_1020712	GGGGTAAGAATGGTAGAAGCA	ACCTATTGCTAGTCCACCACC	acyl-transferase family protein
SIN_1022113	GGACAAATGGCTTTCGGACCT	AAGACTGCGGGGGAACTCAAC	glyoxal oxidase-related protein
SIN_1006818	CATCAACACCATCCTCTGCGT	AGCCGTTGTCTGGGAAGTCAC	QRT3 (QUARTET 3); polygalacturonase
SIN_1019202	TTCACAGACACCAGCAGGAGA	CACCTCTGTCTTCCCCGTTTT	strictosidine synthase
actin	TTTGAGCAGGAACTGGACACT	ATGATGGCTGGAACAACACTT	control actin gene
